# Supplementary material for: Roles of oral microbiota and oral-gut microbial transmission in hypertension
Source: J Adv Res. 2022 Mar 19;43:147–61. doi: 10.1016/j.jare.2022.03.007 (PMC9811375; doi:10.1016/j.jare.2022.03.007)
Supplement: Supplementary data 2 [file mmc2.xlsx]

## Sheet: Table S1
Saliva
Taxon/phylum	SnoPD1	SnoPD2	SnoPD3	SnoPD4	SnoPD5	SnoPD6	SnoPD7	SnoPD8	SnoPD9	SnoPD10	SnoPD11	SnoPD12	SnoPD13	SnoPD14	SnoPD15	SnoPD16	SnoPD17	SnoPD18	SnoPD19	SnoPD20	SnoPD21	SnoPD22	SnoPD23	SnoPD24	SnoPD25	SnoPD26	SnoPD27	SnoPD28	SnoPD29	SnoPD30	SnoPD31	SnoPD32	SnoPD33	SnoPD34	SnoPD35	SnoPD36	SnoPD37	SnoPD39	SnoPD40	SnoPD41	SnoPD42	SnoPD43	SnoPD44	SnoPD45	SnoPD46	SnoPD47	SnoPD48	SnoPD49	SnoPD50
d__Bacteria;p__WS3	0	0	0	0	0	0	0	0	0	0	0	0	0	0	0	0	0	0	0	0	0	0	0	0	0	0	0	0	0	0	0	0	0	0	0	0	0	0	0	0	0	0	0	0	0	0	0	0	0
d__Bacteria;p__Deferribacteres	0	0	0	0	0	0	0	0	0	0	0	0	0	0	0	0	0	0	0	0	0	0	0	0	0	0	0	0	0	0	0	0	0	0	0	0	0	0	0	0	0	0	0	0	0	0	0	0	0
d__Bacteria;p__Lentisphaerae	0	0	0	0	0	0	0	0	0	0	0	0	0	0	0	0	0	0	0	0	0	0	0	0	0	0	0	0	0	0	0	0	0	0	0	0	0	0	0	0	0	0	0	0	0	0	0	0	0
d__Archaea;p__Crenarchaeota	0	0	0	0	0	0	0	0	0	0	0	0	0	0	0	0	0	0	0	0	0	0	0	0	0	0	0	0	0	0	0	0	0	0	0	0	0	0	0	0	0	0	0	0	0	0	0	0	0
d__Bacteria;p__TM6	0	0	0	0	0	0	0	0	0	0	0	0	0	0	0	0	0	0	0	0	0	0	0	0	0	0	0	0	0	0	0	0	0	0	0	0	0	0	0	0	0	0	0	0	0	0	0	0	0
d__Bacteria;p__AD3	0	0	0	0	0	0	0	0	0	0	0	0	0	0	0	0	0	0	0	0	0	0	0	0	0	0	0	0	0	0	0	0	0	0	0	0	0	0	0	0	4.94805e-05	0	0	0	0	0	0	0	0
d__Bacteria;p__Caldiserica	0	0	0	0	0	0	0	0	0	0	0	0	0	0	0	0	0	0	0	0	0	0	0	0	0	0	0	0	0	0	0	0	0	0	0	0	0	0	0	0	0	0	0	0	0	0	0	0	0
d__Bacteria;p__GOUTA4	0	0	0	0	0	0	0	0	0	0	0	0	0	0	0	0	0	0	0	0	0	0	0	0	0	0	0	0	0	0	0	0	0	0	0	0	0	0	0	0	0	0	0	0	0	0	0	0	0
d__Bacteria;p__FBP	0	0	0	0	0	0	0	0	0	0	0	0	0	0	0	0	0	0	0	0	0	0	0	0	0	0	0	0	0	0	0	0	0	0	0	0	0	0	0	0	0	0	0	0	0	0	0	0	0
d__Bacteria;p__Chlamydiae	0	0	0	0	0	0	0	0	0	0	0	0	0	0	0	0	0	0	0	0	0	0	0	0	0	0	0	0	0	0	0	0	0	0	0	0	0	0	0	0	9.89609e-05	0	2.84252e-05	0	0	0	0	0	0
d__Bacteria;p__Fibrobacteres	0	0	0	0	0	0	0	0	0	0	0	0	0	0	0	0	0	0	0	0	0	0	0	0	0	0	0	0	0	0	0	0	0	0	0	0	0	0	0	0	0	0	0	0	0	0	0	0	0
d__Bacteria;p__BRC1	0	0	0	0	0	0	0	0	0	0	0	0	0	0	0	0	0	0	0	0	0	0	0	0	0	0	0	0	0	0	0	0	0	0	0	0	0	0	0	0	0	0	0	0	0	0	0	0	0
d__Bacteria;p__Chlorobi	0	0	0	0	0	0	0	0	0	0	0	0	0	0	0	0	0	0.000269034	0	0	0	0	0	0	0	0	0	0	0	0	0	0	0	0	0	0	0	0	0	0	0	0	0	0	0	0	0	0	0
d__Bacteria;p__WS6	0	0	0	0	0	0	0	0	0	0	0	0	0	0	0	0	0	0	0	0	0	0	0	0	0	0	0	0	0	0	0	0	0	0	0	0	0	0	0	0	0	0	0	0	0	0	0	4.52156e-05	0
d__Bacteria;p__WPS-2	0	0	0	0	0	0	0	0	0	0	0	0	0	0	0	0	0	0	0	0	0	0	0	0	0	0	0	0	0	0	0	0	0	0	0	0	0	0	0	0	0	0	0	0	0	0	0	0	0
d__Bacteria;p__OD1	0	0	0	0	0	0	0	0	0	0	0	0	0	0	0	0	0	0	0	0	0	0	0	0	0	0	0	0	0	0	0	0	0	0	0	0	0	0	0	0	9.89609e-05	0	0	0	0	0	0	0	8.24674e-05
d__Bacteria;p__Armatimonadetes	0	0	0	0	0	0	0	0	0	0	0	0	0	0	0	0	0	0	0	0	0	0	0	0	0	0	0	0	0	0	0	0	0	0	0	0	0	0	0	0	7.42207e-05	0	0	0	0	0	0	0	0
d__Bacteria;p__OP11	0	0	0	0	0	0	0	0	0	0	0	0	0	0	0	0	0	0.000730236	0	0	0	0	0	0	0	0	0	0	0	0	0	0	0	5.13756e-05	0	0	0	0	0	0.000178375	0	0	0	0	0	0	0	0	0
d__Bacteria;p__Nitrospirae	0	0	0	0	0	0	0	0	0	0	0	0	0	0	0	0	0	0	0	0	0	0	0	0	0	0	0	0	0	0	0	0	0	0	0	0	0	0	0	0	0.000148441	0	0	0	0	0	0	0	0
d__Bacteria;p__Elusimicrobia	0	0	0	0	0	0	0	0	0	0	0	0	0	0	0	0	0	0.000499635	0.000179211	0	0	0	0.00031305	0	0	0	0	0.000528216	0	0	0	0	0	0	0	0	0	0	0	0	0	0	4.26379e-05	0	0	0	0	0	0
d__Bacteria;p__Verrucomicrobia	0	0	0	0	0	0	0	0	0	0	0	0	0	0	0	0	0	0	0	0	0	0	0	0	0	0	0	0	0	0	0	0	0	0	0	0	0	0	0	0	9.89609e-05	0	0.000113701	6.36132e-05	0	0.000252485	0	0	0
d__Bacteria;p__Planctomycetes	0	0	0	0	0	0	0	0	0	0	0	0	0	0	0	0	0	0	0	0	0	0	0	0	0	0	0	0	0	0	0	0	0	0	0	0	0	0	0	0	0.00131123	0	0	0	0	0	0	0	0
d__Bacteria;p__Acidobacteria	0	0	0	0	0	0	0	0	0	0	0	0	0	0	0	0	0	0	0	0	0	0	0	0	0	0	0	0	0	0	0	0	0	0	0	0	0	0	0	0	0.000247402	0.00210379	2.84252e-05	0	0	2.29532e-05	0	4.52156e-05	0
d__Bacteria;p__[Thermi]	0	0	0	0	0	0	0	0	0	0	0	0	0	0	0	0	0	0	0	0	0	0	0.000117394	0	0	0	0	0	0	0	0	0	0	0	0	0	0	0	0	0	0.000123701	0	0	0	0.000157982	0	6.906e-05	0	0
d__Bacteria;p__Gemmatimonadetes	0	0	0	0	0	0	0	0	0	0	0	0	0	0	0	0	0	0	0	0	0	0	0	0	0	0	0	0	0	0	0	0	0	0	0	0	0	0	0	0	0.000346363	0	0	4.77099e-05	0	0	3.453e-05	0	0
d__Bacteria;p__GN02	0	0	0	0	0	0	0.000364564	0	0	0	0.000467709	0	0.00026842	0.00144068	0	0.00103503	0.0021007	0.0127215	0.000107527	0.0010878	0	0.00037154	0	0.000112465	0.000230335	0	0	0	0	0	0.00243001	0	0	0	3.17738e-05	0.000188198	0	8.31013e-05	0	0.00222969	0.000989609	0.0105189	0	0	0.000961057	0.000263961	0	0.000859097	0.00122052
d__Bacteria;p__unidentified_Bacteria	0.00336912	0.000586121	0.000360198	0.00039258	0.000794801	0.000227221	0.000774699	0.00081092	0.00125634	0.000351031	0.000935417	0.000345662	0.000849998	8.23249e-05	0.000421692	0.000455411	0	0.000384335	0.000322581	3.50902e-05	0.000678282	0.000603753	3.91313e-05	0.000187441	0.000978924	0.00106671	0.000483092	0.000176072	0.000410324	0.000523137	0.000202501	0.00200973	0.000607774	0.000847697	0.000174756	0.000838338	0.000829688	0	0	0	0.000222662	0	0.00223138	0.00251272	0.000329129	0.000459063	0.00128912	0.000474764	0.000940129
d__Bacteria;p__Chloroflexi	0	0	0	0	0	0	9.11411e-05	0	0	0	0	0	0	0	0	0	0	0	0	0	0	0	0	0	0	0	0	0	0	0	0	0.000264438	0	0	0	0	0	0	0	0	0.000272143	0	0	0	9.21562e-05	4.59063e-05	0	3.39117e-05	4.94805e-05
d__Bacteria;p__Tenericutes	0.00211132	0.000117224	0.000540297	0	0.000327271	0	0.0012304	0	0.000179477	0	0.000155903	9.87606e-05	8.94734e-05	0.000823249	0	0	0.000551002	0.00269034	0.00215054	0.000245631	0	0	0.00191743	0.000674789	0	0	0.000483092	0.00840743	0	0.00023779	0.000556877	0.000317326	0.010755	0	0	0.00152269	0.000188565	0.00116342	8.09717e-05	0.000297292	0.000519545	0	0	0	0.00160615	0.0011247	0.00024171	0	0.000610259
d__Bacteria;p__Cyanobacteria	0	0	0	9.81451e-05	0	0	0	0.000270307	0	0	0	0.000246901	0	0.000452787	0.000801214	0	6.88753e-05	0.000153734	0	0.00256158	0.00080546	0	0.000195656	0.000262418	0	0.0103116	0.00273752	0.0078352	0	0.000523137	0	0.000105775	0	0.000976136	0	5.13268e-05	0.000358274	0	0.00190283	0	0.00217714	0	8.52757e-05	0	2.63303e-05	0.000424633	0.00064456	0.00755101	0.000626752
d__Bacteria;p__Synergistetes	0.0489196	0	0.00337686	0.00372951	0	0.000136333	0.00660773	0	0.000358954	0.000175516	0	0.000444422	0.000849998	0.00181115	0.00210846	0.000662416	0.000516565	0.00614935	0.000501792	0.00228086	0	0	0.0019957	0.00247423	5.75838e-05	0.00102227	0.00085883	0.0125011	0.000246194	0.00323394	0.000506252	0	0.00237825	0	0	0.00032507	0	0.00968131	0.00133603	0.000297292	0.000197922	0	0.00027004	0	0.00604281	0.000814837	0.0004604	0.000169559	0.000346363
d__Bacteria;p__SR1	0.000224608	0.00066427	0.000675371	0	0	0	0.00136712	0	0	0	0.0175391	0	0.000313157	0.000411624	0	0.000786619	0.00134307	0.00872439	0.011828	0.000280721	0.0110645	0.00018577	0	0	0	0	0	0.000528216	0	0.00023779	0	0.00647874	0.000502074	0	0.000174756	0.00309672	0	0.000914115	0.000323887	0.00211077	0.00314201	0	5.68505e-05	0.00213104	0.00175097	0.008573	0.00212935	0.000949528	0.00893947
d__Bacteria;p__unclassified_Bacteria	0.0056152	0.00171929	0.00279154	0.00318971	0.00285193	0.0019541	0.00173168	0.00333378	0.00183964	0.00171128	0.00304011	0.00197521	0.0021921	0.000740924	0.00307835	0.000910822	0.00072319	0.00238287	0.000394265	0.00105271	0.00207724	0.00232213	0.00234788	0.00172446	0.00276402	0.00102227	0.00305958	0.00360947	0.00143613	0.000475579	0.00141751	0.00497144	0.00362022	0.00297978	0.00100087	0.00321648	0.00196108	0.00361491	0.000242915	0.000445938	0.000494805	0	0.00513076	0.00739504	0.00314648	0.00222646	0.00295807	0.00287119	0.00415636
d__Bacteria;p__Spirochaetes	0.0866089	0.00125039	0.0113462	0.00529983	0.000140259	0.000817996	0.0188206	0	0.000807646	0.000438789	0.000740539	0.000493803	0.00313157	0.00736807	0.00425909	0.00132483	0.00185963	0.0285176	0.00286738	0.0057197	0	0.000975293	0.0144394	0.00502343	0.000518254	0.00302236	0.00225443	0.0190598	0.000164129	0.00199743	0.00349314	0.00121642	0.0102793	0.000385317	0.000190643	0.00340468	0.000113139	0.0544314	0.00663968	0.0245266	0.0083622	0	0.00142126	0.000381679	0.0392717	0.00960589	0.00760811	0.00900921	0.00672934
d__Bacteria;p__TM7	0.00530075	0.016216	0.00594327	0.0222299	0.0110337	0.00249943	0.0121673	0.00594675	0.016467	0.0123738	0.00358577	0.000740704	0.0115421	0.0117725	0.00691575	0.00794899	0.0037537	0.0106076	0.0417921	0.00593024	0.00767307	0.0133754	0.00223048	0.000599813	0.0149718	0.00835593	0.00128824	0.00457787	0.000205162	0.069815	0.00324001	0.0246985	0.0158814	0.0158751	0.000635475	0.115964	0.0153115	0.00905805	0.00218623	0.00668906	0.0428253	0	0.000966458	0.0110051	0.0201295	0.00153786	0.040826	0.0255016	0.0344219
d__Bacteria;p__Actinobacteria	0.0209335	0.0974523	0.0565511	0.165718	0.113002	0.208862	0.0373223	0.116322	0.181631	0.121237	0.054527	0.0760456	0.0448709	0.0866469	0.100194	0.101143	0.0595771	0.0155655	0.0369176	0.178434	0.103947	0.0949749	0.055449	0.0335895	0.11511	0.07427	0.0988728	0.0360067	0.109023	0.0453702	0.0515871	0.0617464	0.0495468	0.0556398	0.201017	0.0282468	0.0780095	0.0355258	0.146113	0.0156673	0.0343889	0.00350631	0.109949	0.0958333	0.112865	0.0555466	0.0588276	0.0965014	0.0639782
d__Bacteria;p__Fusobacteria	0.0947846	0.0311816	0.104908	0.18623	0.0322128	0.0593956	0.12099	0.054602	0.0240499	0.0412023	0.049733	0.0479482	0.256207	0.0578744	0.110905	0.0368055	0.0558578	0.184404	0.0799642	0.0608815	0.0838526	0.0464889	0.103581	0.027329	0.0477945	0.0248011	0.0778851	0.048904	0.0588815	0.104913	0.0257682	0.0646287	0.0634463	0.187367	0.0517436	0.0573663	0.0114459	0.0952341	0.0501215	0.0451289	0.0291192	0	0.0319784	0.0824109	0.0769636	0.0879106	0.108931	0.0785734	0.200346
d__Bacteria;p__Bacteroidetes	0.422623	0.141997	0.123098	0.179556	0.377671	0.291888	0.179047	0.172951	0.309328	0.143484	0.213392	0.24221	0.209144	0.117107	0.174074	0.389252	0.134858	0.181098	0.258674	0.0604253	0.363983	0.190739	0.219566	0.0847235	0.294138	0.110894	0.0784756	0.291223	0.193755	0.261331	0.152534	0.444018	0.323362	0.223972	0.042132	0.102671	0.144271	0.439814	0.321174	0.16137	0.116625	0	0.38583	0.402179	0.258459	0.170553	0.324651	0.318261	0.234603
d__Bacteria;p__Firmicutes	0.178339	0.244608	0.425124	0.35926	0.284071	0.343195	0.292153	0.256026	0.367344	0.478543	0.176677	0.434892	0.267884	0.322425	0.37033	0.339364	0.198464	0.184865	0.399462	0.151344	0.341346	0.257756	0.156251	0.101218	0.41754	0.549891	0.231508	0.129413	0.074761	0.187568	0.122108	0.26584	0.256771	0.448946	0.0578759	0.170764	0.379658	0.265052	0.182672	0.0693581	0.0820386	0.674614	0.254065	0.312548	0.265252	0.194769	0.286208	0.289696	0.189197
d__Bacteria;p__Proteobacteria	0.131171	0.464208	0.265286	0.0742958	0.177895	0.0910248	0.327333	0.389737	0.096738	0.200483	0.479206	0.194558	0.202657	0.391043	0.226912	0.120311	0.540326	0.360237	0.164839	0.529721	0.0845733	0.392207	0.441557	0.742081	0.105897	0.215343	0.502093	0.43723	0.561118	0.323774	0.636157	0.123704	0.262849	0.0629608	0.645023	0.512344	0.367853	0.0854282	0.287206	0.671701	0.676027	0.309257	0.207803	0.0834924	0.21292	0.465869	0.165122	0.169423	0.253752
Taxon/genus	SnoPD1	SnoPD2	SnoPD3	SnoPD4	SnoPD5	SnoPD6	SnoPD7	SnoPD8	SnoPD9	SnoPD10	SnoPD11	SnoPD12	SnoPD13	SnoPD14	SnoPD15	SnoPD16	SnoPD17	SnoPD18	SnoPD19	SnoPD20	SnoPD21	SnoPD22	SnoPD23	SnoPD24	SnoPD25	SnoPD26	SnoPD27	SnoPD28	SnoPD29	SnoPD30	SnoPD31	SnoPD32	SnoPD33	SnoPD34	SnoPD35	SnoPD36	SnoPD37	SnoPD39	SnoPD40	SnoPD41	SnoPD42	SnoPD43	SnoPD44	SnoPD45	SnoPD46	SnoPD47	SnoPD48	SnoPD49	SnoPD50
d__Bacteria;p__Acidobacteria;c__Acidobacteriia;o__Acidobacteriales;f__Acidobacteriaceae;g__unclassified_Acidobacteriaceae	0	0	0	0	0	0	0	0	0	0	0	0	0	0	0	0	0	0	0	0	0	0	0	0	0	0	0	0	0	0	0	0	0	0	0	0	0	0	0	0	0	0	0	0	0	0	0	2.26078e-05	0
d__Bacteria;p__Bacteroidetes;c__Bacteroidia;o__Bacteroidales;f__Porphyromonadaceae;g__Petrimonas	0	0	0	0	0	0	0	0	0	0	0	0	0	0	0	0	0	0	0	0	0	0	0	0	0	0	0	0	0	0	0	0	0	0	0	0	0	0	0	0	0	0	0	0	0	2.29532e-05	0	0	0
d__Bacteria;p__Proteobacteria;c__Betaproteobacteria;o__Rhodocyclales;f__Rhodocyclaceae;g__unidentified_Rhodocyclaceae	0	0	0	0	0	0	0	0	0	0	0	0	0	0	0	0	0	0	0	0	0	0	0	0	0	0	0	0	0	0	0	0	0	0	0	0	0	0	0	0	0	0	0	0	0	0	0	0	0
d__Bacteria;p__WS3;c__PRR-12;o__Sediment-1;f__unidentified_Sediment-1;g__unidentified_Sediment-1	0	0	0	0	0	0	0	0	0	0	0	0	0	0	0	0	0	0	0	0	0	0	0	0	0	0	0	0	0	0	0	0	0	0	0	0	0	0	0	0	0	0	0	0	0	0	0	0	0
d__Bacteria;p__Proteobacteria;c__Alphaproteobacteria;o__Rhizobiales;f__Bradyrhizobiaceae;g__Blastobacter	0	0	0	0	0	0	0	0	0	0	0	0	0	0	0	0	0	0	0	0	0	0	0	0	0	0	0	0	0	0	0	0	0	0	0	0	0	0	0	0	0	0	0	0	0	0	0	0	0
d__Bacteria;p__Deferribacteres;c__Deferribacteres;o__Deferribacterales;f__Deferribacteraceae;g__Mucispirillum	0	0	0	0	0	0	0	0	0	0	0	0	0	0	0	0	0	0	0	0	0	0	0	0	0	0	0	0	0	0	0	0	0	0	0	0	0	0	0	0	0	0	0	0	0	0	0	0	0
d__Bacteria;p__Verrucomicrobia;c__[Pedosphaerae];o__[Pedosphaerales];f__Ellin517;g__unidentified_Ellin517	0	0	0	0	0	0	0	0	0	0	0	0	0	0	0	0	0	0	0	0	0	0	0	0	0	0	0	0	0	0	0	0	0	0	0	0	0	0	0	0	0	0	0	0	0	0	0	0	0
d__Bacteria;p__Proteobacteria;c__Gammaproteobacteria;o__34P16;f__unidentified_34P16;g__unidentified_34P16	0	0	0	0	0	0	0	0	0	0	0	0	0	0	0	0	0	0	0	0	0	0	0	0	0	0	0	0	0	0	0	0	0	0	0	0	0	0	0	0	0	0	0	0	0	0	0	0	0
d__Bacteria;p__WS6;c__B142;o__unidentified_B142;f__unidentified_B142;g__unidentified_B142	0	0	0	0	0	0	0	0	0	0	0	0	0	0	0	0	0	0	0	0	0	0	0	0	0	0	0	0	0	0	0	0	0	0	0	0	0	0	0	0	0	0	0	0	0	0	0	0	0
d__Bacteria;p__Firmicutes;c__Bacilli;o__Lactobacillales;f__Carnobacteriaceae;g__unidentified_Carnobacteriaceae	0	0	0	0	0	0	0	0	0	0	0	0	0	0	0	0	0	0	0	0	0	0	0	0	0	0	0	0	0	0	0	0	0	0	0	0	0	0	0	0	0	0	0	0	0	1.14766e-05	0	0	0
d__Bacteria;p__Bacteroidetes;c__Bacteroidia;o__Bacteroidales;f__Bacteroidaceae;g__unidentified_Bacteroidaceae	0	0	0	0	0	0	0	0	0	0	0	0	0	0	0	0	0	0	0	0	0	0	0	0	0	0	0	0	0	0	0	0	0	0	0	0	0	0	0	0	0	0	0	0	0	0	0	0	0
d__Bacteria;p__Proteobacteria;c__Gammaproteobacteria;o__Thiotrichales;f__Piscirickettsiaceae;g__Methylophaga	0	0	0	0	0	0	0	0	0	0	0	0	0	0	0	0	0	0	0	0	0	0	0	0	0	0	0	0	0	0	0	0	0	0	0	0	0	0	0	0	0	0	0	0	0	0	0	0	0
d__Bacteria;p__Proteobacteria;c__Gammaproteobacteria;o__Xanthomonadales;f__Xanthomonadaceae;g__Pseudoxanthomonas	0	0	0	0	0	0	0	0	0	0	0	0	0	0	0	0	0	0	0	0	0	0	0	0	0	0	0	0	0	0	0	0	0	0	0	0	0	0	0	0	0	0	0	0	0	0	0	0	0
d__Bacteria;p__Bacteroidetes;c__Bacteroidia;o__Bacteroidales;f__Porphyromonadaceae;g__Macellibacteroides	0	0	0	0	0	0	0	0	0	0	0	0	0	0	0	0	0	0	0	0	0	0	0	0	0	0	0	0	0	0	0	0	0	0	0	0	0	0	0	0	0	0	2.84252e-05	0	0	0	0	0	0
d__Bacteria;p__Chlamydiae;c__Chlamydiia;o__Chlamydiales;f__unidentified_Chlamydiales;g__unidentified_Chlamydiales	0	0	0	0	0	0	0	0	0	0	0	0	0	0	0	0	0	0	0	0	0	0	0	0	0	0	0	0	0	0	0	0	0	0	0	0	0	0	0	0	0	0	2.84252e-05	0	0	0	0	0	0
d__Bacteria;p__Bacteroidetes;c__Bacteroidia;o__Bacteroidales;f__Rikenellaceae;g__human	0	0	0	0	0	0	0	0	0	0	0	0	0	0	0	0	0	0	0	0	0	0	0	0	0	0	0	0	0	0	0	0	0	0	0	0	0	0	0	0	0	0	0	0	0	0	0	0	0
d__Bacteria;p__Bacteroidetes;c__Bacteroidia;o__Bacteroidales;f__Bacteroidaceae;g__unclassified_Bacteroidaceae	0	0	0	0	0	0	0	0	0	0	0	0	0	0	0	0	0	0	0	0	0	0	0	0	0	0	0	0	0	0	0	0	0	0	0	0	0	0	0	0	0	0	0	0	0	0	0	0	0
d__Bacteria;p__Proteobacteria;c__Gammaproteobacteria;o__Oceanospirillales;f__unidentified_Oceanospirillales;g__unidentified_Oceanospirillales	0	0	0	0	0	0	0	0	0	0	0	0	0	0	0	0	0	0	0	0	0	0	0	0	0	0	0	0	0	0	0	0	0	0	0	0	0	0	0	0	0	0	0	0	0	0	0	0	0
d__Bacteria;p__Verrucomicrobia;c__Verrucomicrobiae;o__Verrucomicrobiales;f__Verrucomicrobiaceae;g__Luteolibacter	0	0	0	0	0	0	0	0	0	0	0	0	0	0	0	0	0	0	0	0	0	0	0	0	0	0	0	0	0	0	0	0	0	0	0	0	0	0	0	0	0	0	0	0	0	0	0	0	0
d__Bacteria;p__Firmicutes;c__Bacilli;o__Bacillales;f__Planococcaceae;g__Bacillus	0	0	0	0	0	0	0	0	0	0	0	0	0	0	0	0	0	0	0	0	0	0	0	0	0	0	0	0	0	0	0	0	0	0	0	0	0	0	0	0	0	0	0	0	0	0	0	0	0
d__Bacteria;p__Proteobacteria;c__Betaproteobacteria;o__Rhodocyclales;f__Rhodocyclaceae;g__Zoogloea	0	0	0	0	0	0	0	0	0	0	0	0	0	0	0	0	0	0	0	0	0	0	0	0	0	0	0	0	0	0	0	0	0	0	3.17738e-05	0	0	0	0	0	0	0	0	0	0	0	0	0	0
d__Bacteria;p__Chloroflexi;c__Anaerolineae;o__Anaerolineales;f__Anaerolinaceae;g__T78	0	0	0	0	0	0	0	0	0	0	0	0	0	0	0	0	0	0	0	0	0	0	0	0	0	0	0	0	0	0	0	0	0	0	0	0	0	0	0	0	0	0	0	0	0	0	0	0	0
d__Bacteria;p__Bacteroidetes;c__Flavobacteriia;o__Flavobacteriales;f__Flavobacteriaceae;g__Leeuwenhoekiella	0	0	0	0	0	0	0	0	0	0	0	0	0	0	0	0	0	0	0	0	0	0	0	0	0	0	0	0	0	0	0	0	0	0	0	0	0	0	0	0	0	0	0	0	0	0	0	0	3.2987e-05
d__Bacteria;p__TM7;c__TM7-3;o__CW040;f__unclassified_CW040;g__unclassified_CW040	0	0	0	0	0	0	0	0	0	0	0	0	0	0	0	0	0	0	0	0	0	0	0	0	0	0	0	0	0	0	0	0	0	0	0	3.42179e-05	0	0	0	0	0	0	0	0	0	0	0	0	0
d__Bacteria;p__Lentisphaerae;c__unidentified_Lentisphaerae;o__unidentified_Lentisphaerae;f__unidentified_Lentisphaerae;g__unidentified_Lentisphaerae	0	0	0	0	0	0	0	0	0	0	0	0	0	0	0	0	0	0	0	0	0	0	0	0	0	0	0	0	0	0	0	0	0	0	0	0	0	0	0	0	0	0	0	0	0	0	0	0	0
d__Bacteria;p__Proteobacteria;c__Deltaproteobacteria;o__Syntrophobacterales;f__Syntrophorhabdaceae;g__unidentified_Syntrophorhabdaceae	0	0	0	0	0	0	0	0	0	0	0	0	0	0	0	0	0	0	0	0	0	0	0	0	0	0	0	0	0	0	0	0	0	0	0	0	0	0	0	0	0	0	0	0	0	0	0	0	0
d__Bacteria;p__Proteobacteria;c__Betaproteobacteria;o__Burkholderiales;f__Oxalobacteraceae;g__Herbaspirillum	0	0	0	0	0	0	0	0	0	0	0	0	0	0	0	0	0	0	0	0	0	0	0	0	0	0	0	0	0	0	0	0	0	0	0	0	0	0	0	0	0	0	0	0	0	0	0	0	0
d__Bacteria;p__Proteobacteria;c__Gammaproteobacteria;o__Pseudomonadales;f__Pseudomonadaceae;g__unidentified_Pseudomonadaceae	0	0	0	0	0	0	0	0	0	0	0	0	0	0	0	0	0	0	0	0	0	0	0	0	0	0	0	0	0	0	0	0	0	0	0	0	0	0	0	0	0	0	0	0	0	0	0	0	0
d__Bacteria;p__Chloroflexi;c__Anaerolineae;o__SBR1031;f__unidentified_SBR1031;g__unidentified_SBR1031	0	0	0	0	0	0	0	0	0	0	0	0	0	0	0	0	0	0	0	0	0	0	0	0	0	0	0	0	0	0	0	0	0	0	0	0	0	0	0	0	0	0	0	0	0	0	0	0	0
d__Bacteria;p__Bacteroidetes;c__Bacteroidia;o__Bacteroidales;f__Rikenellaceae;g__Rikenella	0	0	0	0	0	0	0	0	0	0	0	0	0	0	0	0	0	0	0	0	0	0	0	0	0	0	0	0	0	0	0	0	0	0	0	0	0	0	0	0	0	0	0	0	0	0	0	0	0
d__Bacteria;p__Firmicutes;c__Clostridia;o__Clostridiales;f__Peptostreptococcaceae;g__[Clostridium]	0	0	0	0	0	0	0	0	0	0	0	0	0	0	0	0	0	0	0	0	0	0	0	0	0	0	0	0	0	0	0	0	0	0	0	0	0	0	0	0	0	0	0	0	0	0	0	0	0
d__Bacteria;p__Bacteroidetes;c__Bacteroidia;o__Bacteroidales;f__Rikenellaceae;g__PW3	0	0	0	0	0	0	0	0	0	0	0	0	0	0	0	0	0	0	0	0	0	0	0	0	0	0	0	0	0	0	0	0	0	0	0	0	0	0	0	0	0	0	0	0	0	0	0	0	0
d__Bacteria;p__Fusobacteria;c__Fusobacteriia;o__Fusobacteriales;f__Leptotrichiaceae;g__Sebaldella	0	0	0	0	0	0	0	0	0	0	0	0	0	0	0	0	0	0	0	0	0	0	0	0	0	0	0	0	0	0	0	0	0	0	0	0	0	0	0	0	0	0	0	0	0	0	0	0	0
d__Bacteria;p__Acidobacteria;c__Holophagae;o__Holophagales;f__Holophagaceae;g__unidentified_Holophagaceae	0	0	0	0	0	0	0	0	0	0	0	0	0	0	0	0	0	0	0	0	0	0	0	0	0	0	0	0	0	0	0	0	0	0	0	0	0	0	0	0	0	0	0	0	0	0	0	0	0
d__Bacteria;p__Proteobacteria;c__Gammaproteobacteria;o__Enterobacteriales;f__Enterobacteriaceae;g__Erwinia	0	0	0	0	0	0	0	0	0	0	0	0	0	0	0	0	0	0	0	0	0	0	0	0	0	0	0	0	0	0	0	0	0	0	0	0	0	0	0	0	0	0	0	0	0	0	0	0	0
d__Bacteria;p__Actinobacteria;c__Actinobacteria;o__Bifidobacteriales;f__Bifidobacteriaceae;g__unclassified_Bifidobacteriaceae	0	0	0	0	0	0	0	0	0	0	0	0	0	0	0	0	0	0	0	0	0	0	0	0	0	0	0	0	0	0	0	0	0	0	0	0	0	0	0	0	0	0	0	0	0	0	0	0	0
d__Bacteria;p__Proteobacteria;c__Betaproteobacteria;o__Burkholderiales;f__Comamonadaceae;g__Comamonas	0	0	0	0	0	0	0	0	0	0	0	0	0	0	0	0	0	0	0	0	0	0	0	0	0	0	0	0	0	0	0	0	0	0	0	0	0	0	0	0	0	0	0	0	0	0	0	0	0
d__Bacteria;p__Planctomycetes;c__Planctomycetia;o__Gemmatales;f__Isosphaeraceae;g__Singulisphaera	0	0	0	0	0	0	0	0	0	0	0	0	0	0	0	0	0	0	0	0	0	0	0	0	0	0	0	0	0	0	0	0	0	0	0	0	0	0	0	0	0	0	0	0	0	0	0	0	0
d__Bacteria;p__Chloroflexi;c__TK10;o__unidentified_TK10;f__unidentified_TK10;g__unidentified_TK10	0	0	0	0	0	0	0	0	0	0	0	0	0	0	0	0	0	0	0	0	0	0	0	0	0	0	0	0	0	0	0	0	0	0	0	0	0	0	0	0	0	0	0	0	0	0	0	0	0
d__Bacteria;p__Chloroflexi;c__Thermomicrobia;o__unclassified_Thermomicrobia;f__unclassified_Thermomicrobia;g__unclassified_Thermomicrobia	0	0	0	0	0	0	0	0	0	0	0	0	0	0	0	0	0	0	0	0	0	0	0	0	0	0	0	0	0	0	0	0	0	0	0	0	0	0	0	0	0	0	0	0	0	0	0	0	0
d__Bacteria;p__Firmicutes;c__Clostridia;o__Clostridiales;f__[Tissierellaceae];g__Anaerococcus	0	0	0	0	0	0	0	0	0	0	0	0	0	0	0	0	0	0	0	0	0	0	0	0	0	0	0	0	0	0	0	0	0	0	0	0	0	0	0	0	0	0	0	0	0	0	0	0	0
d__Bacteria;p__Firmicutes;c__Clostridia;o__Clostridiales;f__[Tissierellaceae];g__Finegoldia	0	0	0	0	0	0	0	0	0	0	0	0	0	0	0	0	0	0	0	0	0	0	0	0	0	0	0	0	0	0	0	0	0	0	0	0	0	0	0	0	0	0	0	0	0	0	0	0	0
d__Bacteria;p__Firmicutes;c__Clostridia;o__unidentified_Clostridia;f__unidentified_Clostridia;g__unidentified_Clostridia	0	0	0	0	0	0	0	0	0	0	0	0	0	0	0	0	0	0	0	0	0	0	0	0	0	0	0	0	0	0	0	0	0	0	0	0	0	0	0	0	0	0	0	0	0	0	0	0	0
d__Bacteria;p__Gemmatimonadetes;c__Gemmatimonadetes;o__C114;f__unidentified_C114;g__unidentified_C114	0	0	0	0	0	0	0	0	0	0	0	0	0	0	0	0	0	0	0	0	0	0	0	0	0	0	0	0	0	0	0	0	0	0	0	0	0	0	0	0	0	0	0	0	0	0	0	0	0
d__Bacteria;p__Planctomycetes;c__Planctomycetia;o__Gemmatales;f__Isosphaeraceae;g__Nostocoida	0	0	0	0	0	0	0	0	0	0	0	0	0	0	0	0	0	0	0	0	0	0	0	0	0	0	0	0	0	0	0	0	0	0	0	0	0	0	0	0	0	0	0	0	0	0	0	0	0
d__Bacteria;p__Proteobacteria;c__Alphaproteobacteria;o__RF32;f__unidentified_RF32;g__unidentified_RF32	0	0	0	0	0	0	0	0	0	0	0	0	0	0	0	0	0	0	0	0	0	0	0	0	0	0	0	0	0	0	0	0	0	0	0	0	0	0	0	0	0	0	0	0	0	0	0	0	0
d__Bacteria;p__Proteobacteria;c__Alphaproteobacteria;o__Rhizobiales;f__Hyphomicrobiaceae;g__unclassified_Hyphomicrobiaceae	0	0	0	0	0	0	0	0	0	0	0	0	0	0	0	0	0	0	0	0	0	0	0	0	0	0	0	0	0	0	0	0	0	0	0	0	0	0	0	0	0	0	0	0	0	0	0	0	0
d__Bacteria;p__Proteobacteria;c__Deltaproteobacteria;o__Bdellovibrionales;f__Bdellovibrionaceae;g__unidentified_Bdellovibrionaceae	0	0	0	0	0	0	0	0	0	0	0	0	0	0	0	0	0	0	0	0	0	0	0	0	0	0	0	0	0	0	0	0	0	0	0	0	0	0	0	0	0	0	0	0	0	0	0	0	0
d__Bacteria;p__Proteobacteria;c__Deltaproteobacteria;o__Myxococcales;f__Cystobacterineae;g__unidentified_Cystobacterineae	0	0	0	0	0	0	0	0	0	0	0	0	0	0	0	0	0	0	0	0	0	0	0	0	0	0	0	0	0	0	0	0	0	0	0	0	0	0	0	0	0	0	0	0	0	0	0	0	0
d__Bacteria;p__Proteobacteria;c__Deltaproteobacteria;o__Syntrophobacterales;f__Syntrophaceae;g__unidentified_Syntrophaceae	0	0	0	0	0	0	0	0	0	0	0	0	0	0	0	0	0	0	0	0	0	0	0	0	0	0	0	0	0	0	0	0	0	0	0	0	0	0	0	0	0	0	0	0	0	0	0	0	0
d__Bacteria;p__Proteobacteria;c__Gammaproteobacteria;o__Alteromonadales;f__Idiomarinaceae;g__unidentified_Idiomarinaceae	0	0	0	0	0	0	0	0	0	0	0	0	0	0	0	0	0	0	0	0	0	0	0	0	0	0	0	0	0	0	0	0	0	0	0	0	0	0	0	0	0	0	0	0	0	0	0	0	0
d__Bacteria;p__Proteobacteria;c__Gammaproteobacteria;o__Thiotrichales;f__Thiotrichaceae;g__Allobeggiatoa	0	0	0	0	0	0	0	0	0	0	0	0	0	0	0	0	0	0	0	0	0	0	0	0	0	0	0	0	0	0	0	0	0	0	0	0	0	0	0	0	0	0	0	0	0	0	0	0	0
d__Bacteria;p__Actinobacteria;c__Actinobacteria;o__Actinomycetales;f__Pseudonocardiaceae;g__Saccharomonospora	0	0	0	0	0	0	0	0	0	0	0	0	0	0	0	0	0	0	0	0	0	0	0	0	0	0	0	0	0	0	0	0	0	0	0	0	0	0	0	0	0	0	0	0	0	0	0	0	0
d__Bacteria;p__Firmicutes;c__Clostridia;o__Clostridiales;f__SBYG_4172;g__unidentified_SBYG_4172	0	0	0	0	0	0	0	0	0	0	0	0	0	0	0	0	0	0	0	0	0	0	0	0	0	0	0	0	0	0	0	0	0	0	4.76607e-05	0	0	0	0	0	0	0	0	0	0	0	0	0	0
d__Bacteria;p__Firmicutes;c__Clostridia;o__Clostridiales;f__Clostridiaceae;g__Clostridiisalibacter	0	0	0	0	0	0	0	0	0	0	0	0	0	0	0	0	0	0	0	0	0	0	0	0	0	0	0	0	0	0	0	0	0	0	0	0	0	0	0	0	0	0	0	4.77099e-05	0	0	0	0	0
d__Bacteria;p__Proteobacteria;c__Betaproteobacteria;o__Neisseriales;f__Neisseriaceae;g__Alysiella	0	0	0	0	0	0	0	0	0	0	0	0	0	0	0	0	0	0	0	0	0	0	0	0	0	0	0	0	0	0	0	0	0	0	0	0	0	0	0	0	4.94805e-05	0	0	0	0	0	0	0	0
d__Bacteria;p__Proteobacteria;c__Alphaproteobacteria;o__Rhodobacterales;f__Rhodobacteraceae;g__Anaerospora	0	0	0	0	0	0	0	0	0	0	0	0	0	0	0	0	0	0	0	0	0	0	0	0	0	0	0	0	0	0	0	0	0	0	0	0	0	0	0	0	0	0	0	0	0	0	0	0	0
d__Bacteria;p__Chlamydiae;c__Chlamydiia;o__Chlamydiales;f__Chlamydiaceae;g__unclassified_Chlamydiaceae	0	0	0	0	0	0	0	0	0	0	0	0	0	0	0	0	0	0	0	0	0	0	0	0	0	0	0	0	0	0	0	0	0	0	0	0	0	0	0	0	0	0	0	0	0	0	0	0	0
d__Bacteria;p__Chlorobi;c__Ignavibacteria;o__Ignavibacteriales;f__Ignavibacteriaceae;g__unidentified_Ignavibacteriaceae	0	0	0	0	0	0	0	0	0	0	0	0	0	0	0	0	0	0	0	0	0	0	0	0	0	0	0	0	0	0	0	0	0	0	0	0	0	0	0	0	0	0	0	0	0	0	0	0	0
d__Bacteria;p__Firmicutes;c__Bacilli;o__Bacillales;f__Listeriaceae;g__Brochothrix	0	0	0	0	0	0	0	0	0	0	0	0	0	0	0	0	0	0	0	0	0	0	0	0	0	0	0	0	0	0	0	0	0	0	0	0	0	0	0	0	0	0	0	0	0	0	0	0	0
d__Bacteria;p__Proteobacteria;c__Alphaproteobacteria;o__Sphingomonadales;f__Erythrobacteraceae;g__unidentified_Erythrobacteraceae	0	0	0	0	0	0	0	0	0	0	0	0	0	0	0	0	0	0	0	0	0	0	0	0	0	0	0	0	0	0	0	0	0	0	0	0	0	0	0	0	0	0	0	0	0	0	0	0	0
d__Bacteria;p__Bacteroidetes;c__Sphingobacteriia;o__Sphingobacteriales;f__Sphingobacteriaceae;g__Pedobacter	0	0	0	0	0	0	0	0	0	0	0	0	0	0	0	0	0	0	0	0	0	0	0	0	0	0	0	0	0	0	0	0	0	0	0	0	0	0	0	0	0	0	0	0	0	0	0	0	0
d__Bacteria;p__Firmicutes;c__Bacilli;o__Lactobacillales;f__Carnobacteriaceae;g__Isobaculum	0	0	0	0	0	0	0	0	0	0	0	0	0	0	0	0	0	0	0	0	0	0	0	0	0	0	0	0	0	0	0	0	0	0	0	0	0	0	0	0	0	0	0	0	0	0	0	0	0
d__Bacteria;p__Proteobacteria;c__Gammaproteobacteria;o__Enterobacteriales;f__Enterobacteriaceae;g__Enterobacter	0	0	0	0	0	0	0	0	0	0	0	0	0	0	0	0	0	0	0	0	0	0	0	0	0	0	0	0	0	0	0	0	0	0	0	0	0	0	0	0	0	0	0	0	0	0	0	0	0
d__Bacteria;p__Proteobacteria;c__Betaproteobacteria;o__Burkholderiales;f__Comamonadaceae;g__Leptothrix	0	0	0	0	0	0	0	0	0	0	0	0	0	0	0	0	0	0	0	0	0	0	0	0	0	0	0	0	0	0	0	5.28877e-05	0	0	0	0	0	0	0	0	0	0	0	0	0	0	0	0	0
d__Bacteria;p__Chloroflexi;c__Ktedonobacteria;o__Thermogemmatisporales;f__Thermogemmatisporaceae;g__unidentified_Thermogemmatisporaceae	0	0	0	0	0	0	0	0	0	0	0	0	0	0	0	0	0	0	0	0	0	0	0	0	0	0	0	0	0	0	0	0	0	0	0	0	0	0	0	0	0	0	0	0	0	0	0	0	0
d__Bacteria;p__Proteobacteria;c__Betaproteobacteria;o__Rhodocyclales;f__Rhodocyclaceae;g__Azospira	0	0	0	0	0	0	0	0	0	0	0	0	0	0	0	0	0	0	0	0	0	0	0	0	0	0	0	0	0	0	0	0	0	0	0	0	0	0	0	0	0	0	0	0	0	0	0	0	0
d__Bacteria;p__Proteobacteria;c__Alphaproteobacteria;o__Sphingomonadales;f__unclassified_Sphingomonadales;g__unclassified_Sphingomonadales	0	0	0	0	0	0	0	0	0	0	0	0	0	0	0	0	0	0	0	0	0	0	0	0	0	0	0	0	0	0	0	0	0	0	0	0	0	0	0	0	0	0	0	0	0	0	0	0	0
d__Bacteria;p__Proteobacteria;c__Gammaproteobacteria;o__Vibrionales;f__Vibrionaceae;g__Vibrio	0	0	0	0	0	0	0	0	0	0	0	0	0	0	0	0	0	0	0	0	0	0	0	0	0	0	0	0	0	0	0	0	0	0	0	0	0	0	0	0	0	0	0	0	0	0	0	0	0
d__Bacteria;p__Gemmatimonadetes;c__Gemmatimonadetes;o__Gemmatimonadales;f__unidentified_Gemmatimonadales;g__unidentified_Gemmatimonadales	0	0	0	0	0	0	0	0	0	0	0	0	0	0	0	0	0	0	0	0	0	0	0	0	0	0	0	0	0	0	0	0	0	0	0	0	0	0	0	0	0	0	0	0	0	0	0	0	0
d__Bacteria;p__Firmicutes;c__Erysipelotrichi;o__Erysipelotrichales;f__Erysipelotrichaceae;g__[Eubacterium]	0	0	0	0	0	0	0	0	0	0	0	0	0	0	0	0	0	0	0	0	0	0	0	0	0	0	0	0	0	0	0	0	0	0	0	0	0	0	0	0	0	0	0	0	0	0	3.453e-05	0	0
d__Bacteria;p__Firmicutes;c__Erysipelotrichi;o__Erysipelotrichales;f__Erysipelotrichaceae;g__Clostridium	0	0	0	0	0	0	0	0	0	0	0	0	0	0	0	0	0	0	0	0	0	0	0	0	0	0	0	0	0	0	0	0	0	0	0	0	0	0	0	0	0	0	0	0	0	0	0	0	0
d__Bacteria;p__Proteobacteria;c__Gammaproteobacteria;o__Xanthomonadales;f__Xanthomonadaceae;g__Xanthomonas	0	0	0	0	0	0	0	0	0	0	0	0	0	0	0	0	0	0	0	0	0	0	0	0	0	0	0	0	0	0	0	0	0	0	0	0	0	0	0	0	0	0	0	0	0	0	0	0	0
d__Bacteria;p__Proteobacteria;c__Deltaproteobacteria;o__Myxococcales;f__Myxococcaceae;g__Anaeromyxobacter	0	0	0	0	0	0	0	0	0	0	0	0	0	0	0	0	0	0	0	0	0	0	0	0	0	0	0	0	0	0	0	0	0	0	0	0	0	0	0	0	0	0	0	0	0	0	0	0	0
d__Bacteria;p__Actinobacteria;c__Actinobacteria;o__Bifidobacteriales;f__Bifidobacteriaceae;g__Gardnerella	0	0	0	0	0	0	0	0	0	0	0	0	0	0	0	0	0	0	0	0	0	0	0	0	0	0	0	0	0	0	0	0	0	0	0	0	0	0	0	0	0	0	0	0	0	0	0	0	0
d__Bacteria;p__TM7;c__TM7-3;o__Blgi18;f__unidentified_Blgi18;g__unidentified_Blgi18	0	0	0	0	0	0	0	0	0	0	0	0	0	0	0	0	0	0	0	0	0	0	0	0	0	0	0	0	0	0	0	0	0	0	0	0	0	0	0	0	0	0	0	0	0	0	0	0	0
d__Bacteria;p__Proteobacteria;c__Deltaproteobacteria;o__NB1-j;f__unclassified_NB1-j;g__unclassified_NB1-j	0	0	0	0	0	0	0	0	0	0	0	0	0	0	0	0	0	0	0	0	0	0	0	0	0	0	0	0	0	0	0	0	0	0	0	0	0	0	0	0	0	0	0	6.36132e-05	0	0	0	0	0
d__Bacteria;p__Bacteroidetes;c__Flavobacteriia;o__Flavobacteriales;f__[Weeksellaceae];g__Bergeyella	0	0	0	0	0	0	0	0	0	0	0	0	0	0	0	0	0	0	0	0	0	0	0	0	0	0	0	0	0	0	0	0	0	0	0	0	0	0	0	0	0	0	0	0	0	0	0	0	0
d__Bacteria;p__Proteobacteria;c__Alphaproteobacteria;o__Rhodospirillales;f__Rhodospirillaceae;g__Reyranella	0	0	0	0	0	0	0	0	0	0	0	0	0	0	0	0	0	0	0	0	0	0	0	0	0	0	0	0	0	0	0	0	0	0	0	0	0	0	0	0	0	0	0	0	0	0	0	0	6.59739e-05
d__Bacteria;p__Acidobacteria;c__Acidobacteria-6;o__unidentified_Acidobacteria-6;f__unidentified_Acidobacteria-6;g__unidentified_Acidobacteria-6	0	0	0	0	0	0	0	0	0	0	0	0	0	0	0	0	0	0	0	0	0	0	0	0	0	0	0	0	0	0	0	0	0	0	0	0	0	0	0	0	0	0	0	0	0	0	0	0	0
d__Bacteria;p__Actinobacteria;c__Actinobacteria;o__Actinomycetales;f__Promicromonosporaceae;g__Cellulosimicrobium	0	0	0	0	0	0	0	0	0	0	0	0	0	0	0	0	0	0	0	0	0	0	0	0	0	0	0	0	0	0	0	0	0	0	0	0	0	0	0	0	0	0	0	0	0	0	0	0	0
d__Bacteria;p__Actinobacteria;c__Actinobacteria;o__Actinomycetales;f__Thermomonosporaceae;g__Actinocorallia	0	0	0	0	0	0	0	0	0	0	0	0	0	0	0	0	0	0	0	0	0	0	0	0	0	0	0	0	0	0	0	0	0	0	0	0	0	0	0	0	0	0	0	0	0	0	0	0	0
d__Bacteria;p__Bacteroidetes;c__Bacteroidia;o__Bacteroidales;f__BA008;g__unidentified_BA008	0	0	0	0	0	0	0	0	0	0	0	0	0	0	0	0	0	0	0	0	0	0	0	0	0	0	0	0	0	0	0	0	0	0	0	0	0	0	0	0	0	0	0	0	0	0	0	0	0
d__Bacteria;p__Bacteroidetes;c__Cytophagia;o__Cytophagales;f__Cyclobacteriaceae;g__unclassified_Cyclobacteriaceae	0	0	0	0	0	0	0	0	0	0	0	0	0	0	0	0	0	0	0	0	0	0	0	0	0	0	0	0	0	0	0	0	0	0	0	0	0	0	0	0	0	0	0	0	0	0	0	0	0
d__Bacteria;p__Cyanobacteria;c__Synechococcophycideae;o__Pseudanabaenales;f__Pseudanabaenaceae;g__Halomicronema	0	0	0	0	0	0	0	0	0	0	0	0	0	0	0	0	0	0	0	0	0	0	0	0	0	0	0	0	0	0	0	0	0	0	0	0	0	0	0	0	0	0	0	0	0	0	0	0	0
d__Bacteria;p__Firmicutes;c__Clostridia;o__Clostridiales;f__Peptococcaceae;g__rc4-4	0	0	0	0	0	0	0	0	0	0	0	0	0	0	0	0	0	0	0	0	0	0	0	0	0	0	0	0	0	0	0	0	0	0	0	0	0	0	0	0	0	0	0	0	0	0	0	0	0
d__Bacteria;p__Firmicutes;c__Clostridia;o__[Desulforudales];f__[Desulforudaceae];g__unidentified_[Desulforudaceae]	0	0	0	0	0	0	0	0	0	0	0	0	0	0	0	0	0	0	0	0	0	0	0	0	0	0	0	0	0	0	0	0	0	0	0	0	0	0	0	0	0	0	0	0	0	0	0	0	0
d__Bacteria;p__Proteobacteria;c__Betaproteobacteria;o__Rhodocyclales;f__Rhodocyclaceae;g__Denitromonas	0	0	0	0	0	0	0	0	0	0	0	0	0	0	0	0	0	0	0	0	0	0	0	0	0	0	0	0	0	0	0	0	0	0	0	0	0	0	0	0	0	0	0	0	0	0	0	0	0
d__Bacteria;p__Proteobacteria;c__Betaproteobacteria;o__Rhodocyclales;f__Rhodocyclaceae;g__unclassified_Rhodocyclaceae	0	0	0	0	0	0	0	0	0	0	0	0	0	0	0	0	0	0	0	0	0	0	0	0	0	0	0	0	0	0	0	0	0	0	0	0	0	0	0	0	0	0	0	0	0	0	0	0	0
d__Bacteria;p__Proteobacteria;c__Deltaproteobacteria;o__Desulfuromonadales;f__Pelobacteraceae;g__unclassified_Pelobacteraceae	0	0	0	0	0	0	0	0	0	0	0	0	0	0	0	0	0	0	0	0	0	0	0	0	0	0	0	0	0	0	0	0	0	0	0	0	0	0	0	0	0	0	0	0	0	0	0	0	0
d__Bacteria;p__Proteobacteria;c__Deltaproteobacteria;o__Myxococcales;f__Cystobacteraceae;g__unclassified_Cystobacteraceae	0	0	0	0	0	0	0	0	0	0	0	0	0	0	0	0	0	0	0	0	0	0	0	0	0	0	0	0	0	0	0	0	0	0	0	0	0	0	0	0	0	0	0	0	0	0	0	0	0
d__Bacteria;p__Proteobacteria;c__Deltaproteobacteria;o__Myxococcales;f__Polyangiaceae;g__unclassified_Polyangiaceae	0	0	0	0	0	0	0	0	0	0	0	0	0	0	0	0	0	0	0	0	0	0	0	0	0	0	0	0	0	0	0	0	0	0	0	0	0	0	0	0	0	0	0	0	0	0	0	0	0
d__Archaea;p__Crenarchaeota;c__Thaumarchaeota;o__Nitrososphaerales;f__Nitrososphaeraceae;g__Candidatus_Nitrososphaera	0	0	0	0	0	0	0	0	0	0	0	0	0	0	0	0	0	0	0	0	0	0	0	0	0	0	0	0	0	0	0	0	0	0	0	0	0	0	0	0	0	0	0	0	0	0	0	0	0
d__Bacteria;p__Acidobacteria;c__iii1-8;o__32-20;f__unidentified_32-20;g__unidentified_32-20	0	0	0	0	0	0	0	0	0	0	0	0	0	0	0	0	0	0	0	0	0	0	0	0	0	0	0	0	0	0	0	0	0	0	0	0	0	0	0	0	0	0	0	0	0	0	0	0	0
d__Bacteria;p__Proteobacteria;c__Alphaproteobacteria;o__Rhizobiales;f__Brucellaceae;g__unclassified_Brucellaceae	0	0	0	0	0	0	0	0	0	0	0	0	0	0	0	0	0	0	0	0	0	0	0	0	0	0	0	0	0	0	0	0	0	0	0	0	0	0	0	0	0	0	0	0	0	0	0	0	0
d__Bacteria;p__Proteobacteria;c__Gammaproteobacteria;o__Oceanospirillales;f__Oceanospirillaceae;g__unidentified_Oceanospirillaceae	0	0	0	0	0	0	0	0	0	0	0	0	0	0	0	0	0	0	0	0	0	0	0	0	0	0	0	0	0	0	0	0	0	0	0	0	0	0	0	0	0	0	0	0	0	0	0	0	0
d__Bacteria;p__Bacteroidetes;c__Flavobacteriia;o__Flavobacteriales;f__Flavobacteriaceae;g__Croceibacter	0	0	0	0	0	0	0	0	0	0	0	0	0	0	0	0	0	0	0	0	0	0	0	0	0	0	0	0	0	0	0	0	0	0	0	0	0	0	0	0	0	0	0	4.77099e-05	0	0	0	0	0
d__Bacteria;p__Proteobacteria;c__Gammaproteobacteria;o__Alteromonadales;f__[Chromatiaceae];g__Rheinheimera	0	0	0	0	0	0	0	0	0	0	0	0	0	0	0	0	0	0	0	0	0	0	0	0	0	0	0	0	0	0	0	0	0	0	0	0	0	0	0	0	0	0	0	0	0	0	0	0	0
d__Bacteria;p__Firmicutes;c__Bacilli;o__Bacillales;f__Staphylococcaceae;g__unclassified_Staphylococcaceae	0	0	0	0	0	0	0	0	0	0	0	0	0	0	0	0	0	0	0	0	0	0	0	0	0	0	0	0	0	0	0	0	0	0	0	0	0	0	0	0	0	0	0	0	0	0	0	0	0
d__Bacteria;p__Proteobacteria;c__Gammaproteobacteria;o__Enterobacteriales;f__Enterobacteriaceae;g__Cronobacter	0	0	0	0	0	0	0	0	0	0	0	0	0	0	0	0	0	0	0	0	0	0	0	0	0	0	0	0	0	0	0	0	0	0	0	0	0	0	0	0	0	0	0	0	0	0	0	0	0
d__Bacteria;p__Proteobacteria;c__Gammaproteobacteria;o__Legionellales;f__Coxiellaceae;g__Aquicella	0	0	0	0	0	0	0	0	0	0	0	0	0	0	0	0	0	0	0	0	0	0	0	0	0	0	0	0	0	0	0	0	0	0	0	0	0	0	0	0	0	0	0	0	0	0	0	0	0
d__Bacteria;p__WS6;c__SC72;o__A-2AF;f__unidentified_A-2AF;g__unidentified_A-2AF	0	0	0	0	0	0	0	0	0	0	0	0	0	0	0	0	0	0	0	0	0	0	0	0	0	0	0	0	0	0	0	0	0	0	0	0	0	0	0	0	0	0	0	0	0	0	0	0	0
d__Bacteria;p__Bacteroidetes;c__[Saprospirae];o__[Saprospirales];f__Chitinophagaceae;g__unclassified_Chitinophagaceae	0	0	0	0	0	0	0	0	0	0	0	0	0	0	0	0	0	0	0	0	0	0	0	0	0	0	0	0	0	0	0	0	0	0	0	0	0	0	0	0	4.94805e-05	0	0	0	0	0	0	0	0
d__Bacteria;p__Actinobacteria;c__Actinobacteria;o__Actinomycetales;f__Propionibacteriaceae;g__unclassified_Propionibacteriaceae	0	0	0	0	0	0	0	0	0	0	0	0	0	0	0	0	0	0	0	0	0	0	0	0	0	0	0	0	0	0	0	0	0	0	0	0	0	0	0	0	0	0	0	0	0	0	0	0	0
d__Bacteria;p__Proteobacteria;c__Betaproteobacteria;o__Rhodocyclales;f__Rhodocyclaceae;g__Uliginosibacterium	0	0	0	0	0	0	0	0	0	0	0	0	0	0	0	0	0	0	0	0	0	0	0	0	0	0	0	0	0	0	0	0	0	0	0	0	0	0	0	0	0	0	0	0	0	0	0	0	0
d__Bacteria;p__Bacteroidetes;c__Flavobacteriia;o__Flavobacteriales;f__[Weeksellaceae];g__Wautersiella	0	0	0	0	0	0	0	0	0	0	0	0	0	0	0	0	0	0	0	0	0	0	0	0	0	0	0	0	0	0	0	0	0	0	0	0	0	0	0	0	0	0	0	0	0	0	0	0	0
d__Bacteria;p__Chloroflexi;c__Chloroflexi;o__Herpetosiphonales;f__unidentified_Herpetosiphonales;g__unidentified_Herpetosiphonales	0	0	0	0	0	0	0	0	0	0	0	0	0	0	0	0	0	0	0	0	0	0	0	0	0	0	0	0	0	0	0	0	0	0	0	0	0	0	0	0	0	0	0	0	0	0	0	0	0
d__Bacteria;p__Actinobacteria;c__Actinobacteria;o__Actinomycetales;f__Actinomycetaceae;g__Bogoriella	0	0	0	0	0	0	0	0	0	0	0	0	0	0	0	0	0	0	0	0	0	0	0	0	0	0	0	0	0	0	0	0	0	0	0	0	0	0	0	0	0	0	0	7.95165e-05	0	0	0	0	0
d__Bacteria;p__Firmicutes;c__Clostridia;o__OPB54;f__unidentified_OPB54;g__unidentified_OPB54	0	0	0	0	0	0	0	0	0	0	0	0	0	0	0	0	0	0	0	0	0	0	0	0	0	0	0	0	0	0	0	0	0	0	0	0	0	0	0	0	0	0	0	0	0	4.59063e-05	3.453e-05	0	0
d__Bacteria;p__Proteobacteria;c__Gammaproteobacteria;o__Legionellales;f__Legionellaceae;g__unclassified_Legionellaceae	0	0	0	0	0	0	0	0	0	0	0	0	0	0	0	0	0	0	0	0	0	0	0	0	0	0	0	0	0	0	0	0	0	0	0	0	0	0	0	0	0	0	0	0	0	0	0	0	0
d__Bacteria;p__Spirochaetes;c__Spirochaetes;o__Spirochaetales;f__Spirochaetaceae;g__unclassified_Spirochaetaceae	0	0	0	0	0	0	0	0	0	0	0	0	0	0	0	0	0	0	0	0	0	0	0	0	0	0	0	0	0	0	0	0	0	0	0	0	0	0	0	0	0	0	0	0	0	0	0	0	0
d__Bacteria;p__Bacteroidetes;c__Flavobacteriia;o__Flavobacteriales;f__Flavobacteriaceae;g__unidentified_Flavobacteriaceae	0	0	0	0	0	0	0	0	0	0	0	0	0	0	0	0	0	0	0	0	0	0	0	0	0	0	0	0	0	0	0	0	0	0	0	0	0	0	0	0	0	0	0	0	0	0	0	0	8.24674e-05
d__Bacteria;p__Actinobacteria;c__Actinobacteria;o__Actinomycetales;f__Micromonosporaceae;g__Catellatospora	0	0	0	0	0	0	0	0	0	0	0	0	0	0	0	0	0	0	0	0	0	0	0	0	0	0	0	0	0	0	0	0	0	0	0	0	0	0	0	0	0	0	0	0	0	0	0	0	0
d__Bacteria;p__Bacteroidetes;c__Bacteroidia;o__Bacteroidales;f__Porphyromonadaceae;g__Proteiniphilum	0	0	0	0	0	0	0	0	0	0	0	0	0	0	0	0	0	0	0	0	0	0	0	0	0	0	0	0	0	0	0	0	0	0	0	0	0	0	0	0	0	0	0	0	0	0	0	0	0
d__Bacteria;p__Bacteroidetes;c__Bacteroidia;o__Bacteroidales;f__Marinilabiaceae;g__unidentified_Marinilabiaceae	0	0	0	0	0	0	0	0	0	0	0	0	0	0	0	0	0	0	0	0	0	0	0	0	0	0	0	0	0	0	0	0	0	0	0	0	0	0	0	0	0	0	0	0	0	0	0	0	0
d__Bacteria;p__Bacteroidetes;c__Bacteroidia;o__Bacteroidales;f__[Barnesiellaceae];g__Barnesiella	0	0	0	0	0	0	0	0	0	0	0	0	0	0	0	0	0	0	0	0	0	0	0	0	0	0	0	0	0	0	0	0	0	0	0	0	0	0	0	0	0	0	0	3.18066e-05	0	0	0	0	0
d__Bacteria;p__Firmicutes;c__Clostridia;o__Clostridiales;f__Peptostreptococcaceae;g__Clostridium	0	0	0	0	0	0	0	0	0	0	0	0	0	0	0	0	0	0	0	0	0	0	0	0	0	0	0	0	0	0	0	0	0	0	0	0	0	0	0	0	0	0	0	0	0	0	0	0	0
d__Bacteria;p__Acidobacteria;c__Solibacteres;o__Solibacterales;f__unclassified_Solibacterales;g__unclassified_Solibacterales	0	0	0	0	0	0	0	0	0	0	0	0	0	0	0	0	0	0	0	0	0	0	0	0	0	0	0	0	0	0	0	0	0	0	0	0	0	0	0	0	0	0	0	0	0	0	0	0	0
d__Bacteria;p__Actinobacteria;c__Thermoleophilia;o__Solirubrobacterales;f__Solirubrobacteraceae;g__Solirubrobacter	0	0	0	0	0	0	0	0	0	0	0	0	0	0	0	0	0	0	0	0	0	0	0	0	0	0	0	0	0	0	0	0	0	0	0	0	0	0	0	0	0	0	0	0	0	0	0	0	0
d__Bacteria;p__Cyanobacteria;c__Oscillatoriophycideae;o__Chroococcales;f__unclassified_Chroococcales;g__unclassified_Chroococcales	0	0	0	0	0	0	0	0	0	0	0	0	0	0	0	0	0	0	0	0	0	0	0	0	0	0	0	0	0	0	0	0	0	0	0	0	0	0	0	0	0	0	0	0	0	0	0	0	0
d__Bacteria;p__Gemmatimonadetes;c__unclassified_Gemmatimonadetes;o__unclassified_Gemmatimonadetes;f__unclassified_Gemmatimonadetes;g__unclassified_Gemmatimonadetes	0	0	0	0	0	0	0	0	0	0	0	0	0	0	0	0	0	0	0	0	0	0	0	0	0	0	0	0	0	0	0	0	0	0	0	0	0	0	0	0	0	0	0	0	0	0	0	0	0
d__Bacteria;p__Proteobacteria;c__Alphaproteobacteria;o__Caulobacterales;f__unidentified_Caulobacterales;g__unidentified_Caulobacterales	0	0	0	0	0	0	0	0	0	0	0	0	0	0	0	0	0	0	0	0	0	0	0	0	0	0	0	0	0	0	0	0	0	0	0	0	0	0	0	0	0	0	0	0	0	0	0	0	0
d__Bacteria;p__Proteobacteria;c__Deltaproteobacteria;o__Desulfuromonadales;f__Pelobacteraceae;g__Desulfuromonas	0	0	0	0	0	0	0	0	0	0	0	0	0	0	0	0	0	0	0	0	0	0	0	0	0	0	0	0	0	0	0	0	0	0	0	0	0	0	0	0	0	0	0	0	0	0	0	0	0
d__Bacteria;p__Proteobacteria;c__Epsilonproteobacteria;o__Campylobacterales;f__Helicobacteraceae;g__Sulfuricurvum	0	0	0	0	0	0	0	0	0	0	0	0	0	0	0	0	0	0	0	0	0	0	0	0	0	0	0	0	0	0	0	0	0	0	0	0	0	0	0	0	0	0	0	0	0	0	0	0	0
d__Bacteria;p__Proteobacteria;c__Gammaproteobacteria;o__Acidithiobacillales;f__unidentified_Acidithiobacillales;g__unidentified_Acidithiobacillales	0	0	0	0	0	0	0	0	0	0	0	0	0	0	0	0	0	0	0	0	0	0	0	0	0	0	0	0	0	0	0	0	0	0	0	0	0	0	0	0	0	0	0	0	0	0	0	0	0
d__Bacteria;p__Proteobacteria;c__Gammaproteobacteria;o__Enterobacteriales;f__Enterobacteriaceae;g__Pseudomonas	0	0	0	0	0	0	0	0	0	0	0	0	0	0	0	0	0	0	0	0	0	0	0	0	0	0	0	0	0	0	0	0	0	0	0	0	0	0	0	0	0	0	0	0	0	0	0	0	0
d__Bacteria;p__Proteobacteria;c__Gammaproteobacteria;o__[Marinicellales];f__[Marinicellaceae];g__unidentified_[Marinicellaceae]	0	0	0	0	0	0	0	0	0	0	0	0	0	0	0	0	0	0	0	0	0	0	0	0	0	0	0	0	0	0	0	0	0	0	0	0	0	0	0	0	0	0	0	0	0	0	0	0	0
d__Bacteria;p__TM6;c__SBRH58;o__unidentified_SBRH58;f__unidentified_SBRH58;g__unidentified_SBRH58	0	0	0	0	0	0	0	0	0	0	0	0	0	0	0	0	0	0	0	0	0	0	0	0	0	0	0	0	0	0	0	0	0	0	0	0	0	0	0	0	0	0	0	0	0	0	0	0	0
d__Bacteria;p__Verrucomicrobia;c__Opitutae;o__Opitutales;f__Opitutaceae;g__Opitutus	0	0	0	0	0	0	0	0	0	0	0	0	0	0	0	0	0	0	0	0	0	0	0	0	0	0	0	0	0	0	0	0	0	0	0	0	0	0	0	0	0	0	0	0	0	0	0	0	0
d__Bacteria;p__Verrucomicrobia;c__Opitutae;o__Opitutales;f__Opitutaceae;g__unidentified_Opitutaceae	0	0	0	0	0	0	0	0	0	0	0	0	0	0	0	0	0	0	0	0	0	0	0	0	0	0	0	0	0	0	0	0	0	0	0	0	0	0	0	0	0	0	0	0	0	0	0	0	0
d__Bacteria;p__Verrucomicrobia;c__Verrucomicrobiae;o__Verrucomicrobiales;f__Verrucomicrobiaceae;g__unclassified_Verrucomicrobiaceae	0	0	0	0	0	0	0	0	0	0	0	0	0	0	0	0	0	0	0	0	0	0	0	0	0	0	0	0	0	0	0	0	0	0	0	0	0	0	0	0	0	0	0	0	0	0	0	0	0
d__Bacteria;p__Verrucomicrobia;c__Verrucomicrobiae;o__Verrucomicrobiales;f__Verrucomicrobiaceae;g__unidentified_Verrucomicrobiaceae	0	0	0	0	0	0	0	0	0	0	0	0	0	0	0	0	0	0	0	0	0	0	0	0	0	0	0	0	0	0	0	0	0	0	0	0	0	0	0	0	0	0	0	0	0	0	0	0	0
d__Bacteria;p__Proteobacteria;c__Gammaproteobacteria;o__Xanthomonadales;f__Xanthomonadaceae;g__Rhodanobacter	0	0	0	0	0	0	0	0	0	0	0	0	0	0	0	0	0	0	0	0	0	0	0	0	0	0	0	0	0	0	0	0	0	0	0	0	0	0	0	0	0	0	0	0	0	0	0	5.65195e-05	0
d__Bacteria;p__Chloroflexi;c__Anaerolineae;o__SBR1031;f__SHA-31;g__unidentified_SHA-31	0	0	0	0	0	0	0	0	0	0	0	0	0	0	0	0	0	0	0	0	0	0	0	0	0	0	0	0	0	0	0	0	0	0	0	0	0	0	0	0	0	0	0	0	2.63303e-05	0	0	0	0
d__Bacteria;p__Firmicutes;c__Bacilli;o__Gemellales;f__unidentified_Gemellales;g__unidentified_Gemellales	0	0	0	0	0	0	0	0	0	0	0	0	0	0	0	0	0	0	0	0	0	0	0	0	0	0	0	0	0	0	0	0	0	0	0	0	0	0	0	0	0	0	0	0	0	0	0	0	0
d__Bacteria;p__Bacteroidetes;c__Bacteroidia;o__Bacteroidales;f__[Paraprevotellaceae];g__Paraprevotella	0	0	0	0	0	0	0	0	0	0	0	0	0	0	0	0	0	0	0	0	0	0	0	0	0	0	0	0	0	0	0	0	0	0	0	0	0	0	0	0	0	0	0	0	0	0	0	0	0
d__Bacteria;p__Proteobacteria;c__Deltaproteobacteria;o__MBNT15;f__unidentified_MBNT15;g__unidentified_MBNT15	0	0	0	0	0	0	0	0	0	0	0	0	0	0	0	0	0	0	0	0	0	0	0	0	0	0	0	0	0	0	0	0	0	0	0	0	0	0	0	0	0	0	0	0	0	0	0	0	0
d__Bacteria;p__Proteobacteria;c__Alphaproteobacteria;o__Rhizobiales;f__Phyllobacteriaceae;g__unidentified_Phyllobacteriaceae	0	0	0	0	0	0	0	0	0	0	0	0	0	0	0	0	0	0	0	0	0	0	0	0	0	0	0	0	0	0	0	0	0	0	0	0	0	0	0	0	0	0	0	0	0	0	0	0	0
d__Bacteria;p__OP11;c__WCHB1-64;o__unidentified_WCHB1-64;f__unidentified_WCHB1-64;g__unidentified_WCHB1-64	0	0	0	0	0	0	0	0	0	0	0	0	0	0	0	0	0	0	0	0	0	0	0	0	0	0	0	0	0	0	0	0	0	5.13756e-05	0	0	0	0	0	0	0	0	0	0	0	0	0	0	0
d__Bacteria;p__Proteobacteria;c__Gammaproteobacteria;o__Pseudomonadales;f__Moraxellaceae;g__unidentified_Moraxellaceae	0	0	0	0	0	0	0	0	0	0	0	0	0	0	0	0	0	0	0	0	0	0	0	0	0	0	0	0	0	0	0	0	0	0	0	0	0	0	0	0	0	0	0	0	0	0	0	0	0
d__Bacteria;p__Firmicutes;c__Bacilli;o__Gemellales;f__unclassified_Gemellales;g__unclassified_Gemellales	0	0	0	0	0	0	0	0	0	0	0	9.87606e-05	0	0	0	0	0	0	0	0	0	0	0	0	0	0	0	0	0	0	0	0	0	0	0	0	0	0	0	0	0	0	0	0	0	0	0	0	0
d__Bacteria;p__Chlamydiae;c__Chlamydiia;o__Chlamydiales;f__Rhabdochlamydiaceae;g__Candidatus_Rhabdochlamydia	0	0	0	0	0	0	0	0	0	0	0	0	0	0	0	0	0	0	0	0	0	0	0	0	0	0	0	0	0	0	0	0	0	0	0	0	0	0	0	0	9.89609e-05	0	0	0	0	0	0	0	0
d__Bacteria;p__Verrucomicrobia;c__[Pedosphaerae];o__[Pedosphaerales];f__Ellin515;g__unidentified_Ellin515	0	0	0	0	0	0	0	0	0	0	0	0	0	0	0	0	0	0	0	0	0	0	0	0	0	0	0	0	0	0	0	0	0	0	0	0	0	0	0	0	9.89609e-05	0	0	0	0	0	0	0	0
d__Bacteria;p__AD3;c__ABS-6;o__unidentified_ABS-6;f__unidentified_ABS-6;g__unidentified_ABS-6	0	0	0	0	0	0	0	0	0	0	0	0	0	0	0	0	0	0	0	0	0	0	0	0	0	0	0	0	0	0	0	0	0	0	0	0	0	0	0	0	4.94805e-05	0	0	0	0	0	0	0	0
d__Bacteria;p__Actinobacteria;c__Actinobacteria;o__Actinomycetales;f__Dietziaceae;g__Dietzia	0	0	0	0	0	0	0	0	0	0	0	0	0	0	0	0	0	0	0	0	0	0	0	0	0	0	0	0	0	0	0	0	0	0	0	0	0	0	0	0	0	0	0	0	0	0	0	0	0
d__Bacteria;p__Actinobacteria;c__Actinobacteria;o__Actinomycetales;f__Glycomycetaceae;g__Glycomyces	0	0	0	0	0	0	0	0	0	0	0	0	0	0	0	0	0	0	0	0	0	0	0	0	0	0	0	0	0	0	0	0	0	0	0	0	0	0	0	0	0	0	0	0	0	0	0	0	0
d__Bacteria;p__Actinobacteria;c__Actinobacteria;o__Actinomycetales;f__Glycomycetaceae;g__unidentified_Glycomycetaceae	0	0	0	0	0	0	0	0	0	0	0	0	0	0	0	0	0	0	0	0	0	0	0	0	0	0	0	0	0	0	0	0	0	0	0	0	0	0	0	0	0	0	0	0	0	0	0	0	0
d__Bacteria;p__Actinobacteria;c__Actinobacteria;o__Actinomycetales;f__Micrococcaceae;g__Citricoccus	0	0	0	0	0	0	0	0	0	0	0	0	0	0	0	0	0	0	0	0	0	0	0	0	0	0	0	0	0	0	0	0	0	0	0	0	0	0	0	0	0	0	0	0	0	0	0	0	0
d__Bacteria;p__Bacteroidetes;c__Cytophagia;o__Cytophagales;f__Cytophagaceae;g__Dyadobacter	0	0	0	0	0	0	0	0	0	0	0	0	0	0	0	0	0	0	0	0	0	0	0	0	0	0	0	0	0	0	0	0	0	0	0	0	0	0	0	0	0	0	0	0	0	0	0	0	0
d__Bacteria;p__Bacteroidetes;c__Cytophagia;o__Cytophagales;f__Cytophagaceae;g__Pontibacter	0	0	0	0	0	0	0	0	0	0	0	0	0	0	0	0	0	0	0	0	0	0	0	0	0	0	0	0	0	0	0	0	0	0	0	0	0	0	0	0	0	0	0	0	0	0	0	0	0
d__Bacteria;p__Bacteroidetes;c__Cytophagia;o__Cytophagales;f__Cytophagaceae;g__unidentified_Cytophagaceae	0	0	0	0	0	0	0	0	0	0	0	0	0	0	0	0	0	0	0	0	0	0	0	0	0	0	0	0	0	0	0	0	0	0	0	0	0	0	0	0	0	0	0	0	0	0	0	0	0
d__Bacteria;p__Cyanobacteria;c__Chloroplast;o__unidentified_Chloroplast;f__unidentified_Chloroplast;g__unidentified_Chloroplast	0	0	0	0	0	0	0	0	0	0	0	0	0	0	0	0	0	0	0	0	0	0	0	0	0	0	0	0	0	0	0	0	0	0	0	0	0	0	0	0	0	0	0	0	0	0	0	0	0
d__Bacteria;p__Elusimicrobia;c__Elusimicrobia;o__IIb;f__unidentified_IIb;g__unidentified_IIb	0	0	0	0	0	0	0	0	0	0	0	0	0	0	0	0	0	0	0	0	0	0	0	0	0	0	0	0	0	0	0	0	0	0	0	0	0	0	0	0	0	0	0	0	0	0	0	0	0
d__Bacteria;p__Firmicutes;c__Bacilli;o__Bacillales;f__Bacillaceae;g__Sinobaca	0	0	0	0	0	0	0	0	0	0	0	0	0	0	0	0	0	0	0	0	0	0	0	0	0	0	0	0	0	0	0	0	0	0	0	0	0	0	0	0	0	0	0	0	0	0	0	0	0
d__Bacteria;p__Firmicutes;c__Clostridia;o__Clostridiales;f__Caldicoprobacteraceae;g__Caldicoprobacter	0	0	0	0	0	0	0	0	0	0	0	0	0	0	0	0	0	0	0	0	0	0	0	0	0	0	0	0	0	0	0	0	0	0	0	0	0	0	0	0	0	0	0	0	0	0	0	0	0
d__Bacteria;p__OP11;c__unidentified_OP11;o__unidentified_OP11;f__unidentified_OP11;g__unidentified_OP11	0	0	0	0	0	0	0	0	0	0	0	0	0	0	0	0	0	0	0	0	0	0	0	0	0	0	0	0	0	0	0	0	0	0	0	0	0	0	0	0	0	0	0	0	0	0	0	0	0
d__Bacteria;p__Proteobacteria;c__Alphaproteobacteria;o__Rhizobiales;f__Hyphomicrobiaceae;g__Hyphomicrobium	0	0	0	0	0	0	0	0	0	0	0	0	0	0	0	0	0	0	0	0	0	0	0	0	0	0	0	0	0	0	0	0	0	0	0	0	0	0	0	0	0	0	0	0	0	0	0	0	0
d__Bacteria;p__Proteobacteria;c__Deltaproteobacteria;o__Myxococcales;f__Cystobacteraceae;g__Cystobacter	0	0	0	0	0	0	0	0	0	0	0	0	0	0	0	0	0	0	0	0	0	0	0	0	0	0	0	0	0	0	0	0	0	0	0	0	0	0	0	0	0	0	0	0	0	0	0	0	0
d__Bacteria;p__Proteobacteria;c__Deltaproteobacteria;o__Myxococcales;f__Haliangiaceae;g__Haliangium	0	0	0	0	0	0	0	0	0	0	0	0	0	0	0	0	0	0	0	0	0	0	0	0	0	0	0	0	0	0	0	0	0	0	0	0	0	0	0	0	0	0	0	0	0	0	0	0	0
d__Bacteria;p__Verrucomicrobia;c__[Spartobacteria];o__[Chthoniobacterales];f__[Chthoniobacteraceae];g__unclassified_[Chthoniobacteraceae]	0	0	0	0	0	0	0	0	0	0	0	0	0	0	0	0	0	0	0	0	0	0	0	0	0	0	0	0	0	0	0	0	0	0	0	0	0	0	0	0	0	0	0	0	0	0	0	0	0
d__Bacteria;p__Proteobacteria;c__Alphaproteobacteria;o__Rhizobiales;f__Rhizobiaceae;g__Rhizobium	0	0	0	0	0	0	0	0	0	0	0	0	0	0	0	0	0	0	0	0	0	0	0	0	0	0	0	0	0	0	0	0	0	0	0	0	0	0	0	0	0	0	0	0	0	0	0	0	0
d__Bacteria;p__Actinobacteria;c__Actinobacteria;o__Actinomycetales;f__Propionibacteriaceae;g__Tessaracoccus	0	0	0	0	0	0	0	0	0	0	0	0	0	0	0	0	0	0	0	0	0	0	0	0	0	0	0	0	0	0	0	0	0	0	0	0	0	0	0	0	0	0	0	0	0	0	0	0	0
d__Bacteria;p__Proteobacteria;c__Betaproteobacteria;o__Burkholderiales;f__Comamonadaceae;g__Hydrogenophaga	0	0	0	0	0	0	0	0	0	0	0	0	0	0	0	0	0	0	0	0	0	0	0	0	0	0	0	0	0	0	0	0	0	0	0	0	0	0	0	0	0	0	0	0	0	0	0	0	0
d__Bacteria;p__Acidobacteria;c__Acidobacteriia;o__Acidobacteriales;f__Koribacteraceae;g__Candidatus_Koribacter	0	0	0	0	0	0	0	0	0	0	0	0	0	0	0	0	0	0	0	0	0	0	0	0	0	0	0	0	0	0	0	0	0	0	0	0	0	0	0	0	0	0	0	0	0	0	0	0	0
d__Bacteria;p__TM7;c__unclassified_TM7;o__unclassified_TM7;f__unclassified_TM7;g__unclassified_TM7	0	0	0	0	0	0	0	0	0	0	0	0	0	0	0	0	0	0	0	0	0	0	0	0	0	0	0	0	0	0	0	0	0	0	0	0	0	0	0	0	0	0	0	0	0	0	0	0	6.59739e-05
d__Bacteria;p__Acidobacteria;c__Acidobacteria-6;o__unclassified_Acidobacteria-6;f__unclassified_Acidobacteria-6;g__unclassified_Acidobacteria-6	0	0	0	0	0	0	0	0	0	0	0	0	0	0	0	0	0	0	0	0	0	0	0	0	0	0	0	0	0	0	0	0	0	0	0	0	0	0	0	0	0	0	0	0	0	0	0	0	0
d__Bacteria;p__Caldiserica;c__WCHB1-03;o__unidentified_WCHB1-03;f__unidentified_WCHB1-03;g__unidentified_WCHB1-03	0	0	0	0	0	0	0	0	0	0	0	0	0	0	0	0	0	0	0	0	0	0	0	0	0	0	0	0	0	0	0	0	0	0	0	0	0	0	0	0	0	0	0	0	0	0	0	0	0
d__Bacteria;p__Firmicutes;c__Clostridia;o__Clostridiales;f__Gracilibacteraceae;g__Lutispora	0	0	0	0	0	0	0	0	0	0	0	0	0	0	0	0	0	0	0	0	0	0	0	0	0	0	0	0	0	0	0	0	0	0	0	0	0	0	0	0	0	0	0	0	0	0	0	0	0
d__Bacteria;p__Proteobacteria;c__Betaproteobacteria;o__Burkholderiales;f__Comamonadaceae;g__Mitsuaria	0	0	0	0	0	0	0	0	0	0	0	0	0	0	0	0	0	0	0	0	0	0	0	0	0	0	0	0	0	0	0	0	0	0	0	0	0	0	0	0	0	0	0	0	0	0	0	0	0
d__Bacteria;p__Proteobacteria;c__Gammaproteobacteria;o__Xanthomonadales;f__Xanthomonadaceae;g__Frateuria	0	0	0	0	0	0	0	0	0	0	0	0	0	0	0	0	0	0	0	0	0	0	0	0	0	0	0	0	0	0	0	0	0	0	0	0	0	0	0	0	0	0	0	0	0	0	0	0	0
d__Bacteria;p__Tenericutes;c__Mollicutes;o__Anaeroplasmatales;f__Anaeroplasmataceae;g__Anaeroplasma	0	0	0	0	0	0	0	0	0	0	0	0	0	0	0	0	0	0	0	0	0	0	0	0	0	0	0	0	0	0	0	0	0	0	0	0	0	0	0	0	0	0	0	0	0	0	0	0	0
d__Bacteria;p__Verrucomicrobia;c__[Pedosphaerae];o__[Pedosphaerales];f__auto67_4W;g__unidentified_auto67_4W	0	0	0	0	0	0	0	0	0	0	0	0	0	0	0	0	0	0	0	0	0	0	0	0	0	0	0	0	0	0	0	0	0	0	0	0	0	0	0	0	0	0	0	0	0	0	0	0	0
d__Bacteria;p__BRC1;c__NPL-UPA2;o__unidentified_NPL-UPA2;f__unidentified_NPL-UPA2;g__unidentified_NPL-UPA2	0	0	0	0	0	0	0	0	0	0	0	0	0	0	0	0	0	0	0	0	0	0	0	0	0	0	0	0	0	0	0	0	0	0	0	0	0	0	0	0	0	0	0	0	0	0	0	0	0
d__Bacteria;p__Firmicutes;c__Bacilli;o__Bacillales;f__[Exiguobacteraceae];g__unidentified_[Exiguobacteraceae]	0	0	0	0	0	0	0	0	0	0	0	0	0	0	0	0	0	0	0	0	0	0	0	0	0	0	0	0	0	0	0	0	0	0	0	0	0	0	0	0	4.94805e-05	0	0	0	0	0	0	0	0
d__Bacteria;p__Spirochaetes;c__[Brevinematae];o__[Brevinematales];f__Brevinemataceae;g__unidentified_Brevinemataceae	0	0	0	0	0	0	0	0	0	0	0	0	0	0	0	0	0	0	0	0	0	0	0	0	0	0	0	0	0	0	0	0	0	0	0	0	5.65696e-05	0	0	0	0	0	0	0	0	0	0	0	0
d__Bacteria;p__Proteobacteria;c__Gammaproteobacteria;o__Oceanospirillales;f__Alcanivoracaceae;g__Alcanivorax	0	0	0	0	0	0	0	0	0	0	0	0	0	0	0	0	0	0	0	0	0	0	0	0	0	0	0	0	0	0	0	0	0	0	0	0	0	0	0	0	0	0	0	0	0	0	0	0	0
d__Bacteria;p__Firmicutes;c__Clostridia;o__Halanaerobiales;f__unidentified_Halanaerobiales;g__unidentified_Halanaerobiales	0	0	0	0	0	0	0	0	0	0	0	0	0	0	0	0	0	0	0	0	0	0	0	0	0	0	0	0	0	0	0	0	0	0	0	0	0	0	0	0	0	0	0	0	0	0	0	0	0
d__Bacteria;p__Proteobacteria;c__Betaproteobacteria;o__Burkholderiales;f__Oxalobacteraceae;g__Herminiimonas	0	0	0	0	0	0	0	0	0	0	0	0	0	0	0	0	0	0	0	0	0	0	0	0	0	0	0	0	0	0	0	0	0	0	0	0	0	0	0	0	0	0	0	0	0	0	0	0	0
d__Bacteria;p__TM7;c__TM7-3;o__EW055;f__unidentified_EW055;g__unidentified_EW055	0	0	0	0	0	0	0	0	0	0	0	0	0	0	0	0	0	0	0	0	0	0	0	0	0	0	0	0	0	0	0	0	0	0	0	0	0	0	0	0	0	0	0	0	0	0	0	0	0
d__Bacteria;p__Verrucomicrobia;c__[Spartobacteria];o__[Chthoniobacterales];f__[Chthoniobacteraceae];g__Candidatus_Xiphinematobacter	0	0	0	0	0	0	0	0	0	0	0	0	0	0	0	0	0	0	0	0	0	0	0	0	0	0	0	0	0	0	0	0	0	0	0	0	0	0	0	0	0	0	0	0	0	0	0	0	0
d__Bacteria;p__Proteobacteria;c__Gammaproteobacteria;o__Xanthomonadales;f__Sinobacteraceae;g__Alkanibacter	0	0	0	0	0	0	0	0	0	0	0	0	0	0	0	0	0	0	0	0	0	0	0	0	0	0	0	0	0	0	0	0	0	0	0	0	0	0	0	0	0.000123701	0	0	0	0	0	0	0	0
d__Bacteria;p__Actinobacteria;c__Actinobacteria;o__Actinomycetales;f__Beutenbergiaceae;g__unclassified_Beutenbergiaceae	0	0	0	0	0	0	0	0	0	0	0	0	0	0	0.000126508	0	0	0	0	0	0	0	0	0	0	0	0	0	0	0	0	0	0	0	0	0	0	0	0	0	0	0	0	0	0	0	0	0	0
d__Bacteria;p__Bacteroidetes;c__Bacteroidia;o__Bacteroidales;f__Rikenellaceae;g__unclassified_Rikenellaceae	0	0	0	0	0	0	0	0	0	0	0	0	0	0	0	0	0	0	0	0	0	0	0	0	0	0	0	0	0	0	0	0	0	0	0	0	0	0	0	0	0	0	0	0	0	0	0	0	0
d__Bacteria;p__Actinobacteria;c__Actinobacteria;o__Actinomycetales;f__Intrasporangiaceae;g__Ornithinimicrobium	0	0	0	0	0	0	0	0	0	0	0	0	0	0	0	0	0	0	0	0	0	0	0	0	0	0	0	0	0	0	0	0	0	0	0	0	0	0	0	0	0	0	0	0	0	0	0	0	0
d__Bacteria;p__Acidobacteria;c__BPC102;o__B110;f__unidentified_B110;g__unidentified_B110	0	0	0	0	0	0	0	0	0	0	0	0	0	0	0	0	0	0	0	0	0	0	0	0	0	0	0	0	0	0	0	0	0	0	0	0	0	0	0	0	0	0	0	0	0	0	0	0	0
d__Bacteria;p__Actinobacteria;c__Actinobacteria;o__Actinomycetales;f__Intrasporangiaceae;g__Serinicoccus	0	0	0	0	0	0	0	0	0	0	0	0	0	0	0	0	0	0	0	0	0	0	0	0	0	0	0	0	0	0	0	0	0	0	0	0	0	0	0	0	0	0	0	0	0	0	0	0	0
d__Bacteria;p__Armatimonadetes;c__SJA-176;o__RB046;f__unidentified_RB046;g__unidentified_RB046	0	0	0	0	0	0	0	0	0	0	0	0	0	0	0	0	0	0	0	0	0	0	0	0	0	0	0	0	0	0	0	0	0	0	0	0	0	0	0	0	0	0	0	0	0	0	0	0	0
d__Bacteria;p__Cyanobacteria;c__4C0d-2;o__SM1D11;f__unidentified_SM1D11;g__unidentified_SM1D11	0	0	0	0	0	0	0	0	0	0	0	0	0	0	0	0	0	0	0	0	0	0	0	0	0	0	0	0	0	0	0	0	0	0	0	0	0	0	0	0	0	0	0	0	0	0	0	0	0
d__Bacteria;p__Firmicutes;c__Bacilli;o__Bacillales;f__Bacillaceae;g__unidentified_Bacillaceae	0	0	0	0	0	0	0	0	0	0	0	0	0	0	0	0	0	0	0	0	0	0	0	0	0	0	0	0	0	0	0	0	0	0	0	0	0	0	0	0	0	0	0	0	0	0	0	0	0
d__Bacteria;p__Firmicutes;c__Clostridia;o__Clostridiales;f__Clostridiaceae;g__Proteiniclasticum	0	0	0	0	0	0	0	0	0	0	0	0	0	0	0	0	0	0	0	0	0	0	0	0	0	0	0	0	0	0	0	0	0	0	0	0	0	0	0	0	0	0	0	0	0	0	0	0	0
d__Bacteria;p__GOUTA4;c__unidentified_GOUTA4;o__unidentified_GOUTA4;f__unidentified_GOUTA4;g__unidentified_GOUTA4	0	0	0	0	0	0	0	0	0	0	0	0	0	0	0	0	0	0	0	0	0	0	0	0	0	0	0	0	0	0	0	0	0	0	0	0	0	0	0	0	0	0	0	0	0	0	0	0	0
d__Bacteria;p__Verrucomicrobia;c__[Pedosphaerae];o__[Pedosphaerales];f__unclassified_[Pedosphaerales];g__unclassified_[Pedosphaerales]	0	0	0	0	0	0	0	0	0	0	0	0	0	0	0	0	0	0	0	0	0	0	0	0	0	0	0	0	0	0	0	0	0	0	0	0	0	0	0	0	0	0	0	0	0	0	0	0	0
d__Bacteria;p__Synergistetes;c__Synergistia;o__Synergistales;f__Thermovirgaceae;g__unidentified_Thermovirgaceae	0	0	0	0	0	0	0	0	0	0	0	0	0	0	0	0	0	0	0	0	0	0	0	0	0	0	0	0	0	0	0	0	0	0	0	0	0	0	0	0	0	0	0	0	0	0	0	0	0
d__Bacteria;p__Firmicutes;c__Bacilli;o__Bacillales;f__Planococcaceae;g__unclassified_Planococcaceae	0	0	0	0	0	0	0	0	0	0	0	0	0	0	0	0	0	0	0	0	0	0	0	0	0	0	0	0	0	0	0	0	0	0	0	0	0	0	0	0	0	0	0	0	0	0	0	0	0
d__Bacteria;p__TM7;c__unidentified_TM7;o__unidentified_TM7;f__unidentified_TM7;g__unidentified_TM7	0	0	0	0	0	0	0	0	0	0	0	0	0	0	0	0	0	0	0	0	0	0	0	0	0	0	0	0	0	0	0	0	0	0	0	0	0	0	0	0	0	0	0	0	0	0	0	0	0
d__Bacteria;p__Proteobacteria;c__Gammaproteobacteria;o__Xanthomonadales;f__Xanthomonadaceae;g__Luteimonas	0	0	0	0	0	0	0	0	0	0	0	0	0	0	0	0	0	0	0	0	0	0	0	0	0	0	0	0	0	0	0	0	0	0	0	0	0	0	0	0	0	0	0	0	0	0	0	0	0
d__Bacteria;p__Bacteroidetes;c__Cytophagia;o__Cytophagales;f__Cyclobacteriaceae;g__Fontibacter	0	0	0	0	0	0	0	0	0	0	0	0	0	0	0	0	0	0	0	0	0	0	0	0	0	0	0	0	0	0	0	0	0	0	0	0	0	0	0	0	0	0	0	0	0	0	0	0	0
d__Bacteria;p__Proteobacteria;c__Gammaproteobacteria;o__Aeromonadales;f__Aeromonadaceae;g__Aeromonas	0	0	0	0	0	0	0	0	0	0	0	0	0	0	0	0	0	0	0	0	0	0	0	0	0	0	0	0	0	0	0	0	0	0	0.000142982	0	0	0	0	0	0	0	0	0	0	0	0	0	0
d__Bacteria;p__Proteobacteria;c__Alphaproteobacteria;o__Rhizobiales;f__Brucellaceae;g__Pseudochrobactrum	0	0	0	0	0	0	0	0	0	0	0	0	0	0	0	0	0	0	0	0	0	0	0	0	0	0	0	0	0	0	0	0	0	0	0	0	0	0	0	0	0.000148441	0	0	0	0	0	0	0	0
d__Bacteria;p__Actinobacteria;c__Actinobacteria;o__Actinomycetales;f__Cryptosporangiaceae;g__unidentified_Cryptosporangiaceae	0	0	0	0	0	0	0	0	0	0	0	0	0	0	0	0	0	0	0	0	0	0	0	0	0	0	0	0	0	0	0	0	0	0	0	0	0	0	0	0	0	0	0	0	0	0	0	0	0
d__Bacteria;p__Proteobacteria;c__Gammaproteobacteria;o__Xanthomonadales;f__Sinobacteraceae;g__Nevskia	0	0	0	0	0	0	0	0	0	0	0	0	0	0	0	0	0	0	0	0	0	0	0	0	0	0	0	0	0	0	0	0	0	0	0	0	0	0	0	0	0	0	0	0	0	0	0	0	0
d__Bacteria;p__Verrucomicrobia;c__[Spartobacteria];o__[Chthoniobacterales];f__[Chthoniobacteraceae];g__Chthoniobacter	0	0	0	0	0	0	0	0	0	0	0	0	0	0	0	0	0	0	0	0	0	0	0	0	0	0	0	0	0	0	0	0	0	0	0	0	0	0	0	0	0	0	0	0	0	0	0	0	0
d__Bacteria;p__Bacteroidetes;c__Bacteroidia;o__Bacteroidales;f__RF16;g__unidentified_RF16	0	0	0	0	0	0	0	0	0	0	0	0	0	0	0	0	0	0	0	0	0	0	0	0	0	0	0	0	0	0	0	0	0	0	0	0	0	0	0	0	0	0	0	0	0	0	0	0	0
d__Bacteria;p__Chloroflexi;c__Anaerolineae;o__S0208;f__unidentified_S0208;g__unidentified_S0208	0	0	0	0	0	0	0	0	0	0	0	0	0	0	0	0	0	0	0	0	0	0	0	0	0	0	0	0	0	0	0	0	0	0	0	0	0	0	0	0	0	0	0	0	0	0	0	0	0
d__Bacteria;p__Cyanobacteria;c__unclassified_Cyanobacteria;o__unclassified_Cyanobacteria;f__unclassified_Cyanobacteria;g__unclassified_Cyanobacteria	0	0	0	0	0	0	0	0	0	0	0	0	0	0	0	0	0	0	0	0	0	0	0	0	0	0	0	0	0	0	0	0	0	0	0	0	0	0	0	0	0	0	0	0	0	0	0	0	0
d__Bacteria;p__Proteobacteria;c__Alphaproteobacteria;o__Ellin329;f__unidentified_Ellin329;g__unidentified_Ellin329	0	0	0	0	0	0	0	0	0	0	0	0	0	0	0	0	0	0	0	0	0	0	0	0	0	0	0	0	0	0	0	0	0	0	0	0	0	0	0	0	0	0	0	0	0	0	0	0	0
d__Bacteria;p__Proteobacteria;c__Alphaproteobacteria;o__Rhodobacterales;f__Rhodobacteraceae;g__Rhodobaca	0	0	0	0	0	0	0	0	0	0	0	0	0	0	0	0	0	0	0	0	0	0	0	0	0	0	0	0	0	0	0	0	0	0	0	0	0	0	0	0	0	0	0	0	0	0	0	0	0
d__Bacteria;p__Proteobacteria;c__Alphaproteobacteria;o__Rhodospirillales;f__Acetobacteraceae;g__Roseococcus	0	0	0	0	0	0	0	0	0	0	0	0	0	0	0	0	0	0	0	0	0	0	0	0	0	0	0	0	0	0	0	0	0	0	0	0	0	0	0	0	0	0	0	0	0	0	0	0	0
d__Bacteria;p__Proteobacteria;c__Deltaproteobacteria;o__Bdellovibrionales;f__Bacteriovoracaceae;g__Peredibacter	0	0	0	0	0	0	0	0	0	0	0	0	0	0	0	0	0	0	0	0	0	0	0	0	0	0	0	0	0	0	0	0	0	0	0	0	0	0	0	0	0	0	0	0	0	0	0	0	0
d__Bacteria;p__Proteobacteria;c__Deltaproteobacteria;o__Spirobacillales;f__unidentified_Spirobacillales;g__unidentified_Spirobacillales	0	0	0	0	0	0	0	0	0	0	0	0	0	0	0	0	0	0	0	0	0	0	0	0	0	0	0	0	0	0	0	0	0	0	0	0	0	0	0	0	0	0	0	0	0	0	0	0	0
d__Bacteria;p__Verrucomicrobia;c__Opitutae;o__unclassified_Opitutae;f__unclassified_Opitutae;g__unclassified_Opitutae	0	0	0	0	0	0	0	0	0	0	0	0	0	0	0	0	0	0	0	0	0	0	0	0	0	0	0	0	0	0	0	0	0	0	0	0	0	0	0	0	0	0	0	0	0	0	0	0	0
d__Bacteria;p__Firmicutes;c__Clostridia;o__Clostridiales;f__Clostridiaceae;g__unidentified_Clostridiaceae	0	0	0	0	0	0	0	0	0	0	0	0	0	0	0	0	0	0	0	0	0	0	0	0	0	0	0	0	0	0	0	0	0	0	0	0	0	0	0	0	0	0	0	0	0	0	0	0	0
d__Bacteria;p__Actinobacteria;c__Actinobacteria;o__Actinomycetales;f__Microbacteriaceae;g__Leifsonia	0	0	0	0	0	0	0	0	0	0	0	0	0	0	0	0	0	0	0	0	0	0	0	0	0	0	0	0	0	0	0	0	0	0	0	0	0	0	0	0	0	0	0	0	0	3.44297e-05	4.604e-05	2.26078e-05	0
d__Bacteria;p__Proteobacteria;c__Alphaproteobacteria;o__BD7-3;f__unidentified_BD7-3;g__unidentified_BD7-3	0	0	0	0	0	0	0	0	0	0	0	0	0	0	0	0	0	0	0	0	0	0	0	0	0	0	0	0	0	0	0	0	0	0	0	0	0	0	0	0	7.42207e-05	0	0	0	0	0	0	0	0
d__Bacteria;p__Actinobacteria;c__Actinobacteria;o__Actinomycetales;f__Pseudonocardiaceae;g__unclassified_Pseudonocardiaceae	0	0	0	0	0	0	0	0	0	0	0	0	0	0	0	0	0	0	0	0	0	0	0	0	0	0	0	0	0	0	0	0	0	0	0	0	0	0	0	0	0	0	0	0	0	0	0	0	0
d__Bacteria;p__Actinobacteria;c__Actinobacteria;o__Actinomycetales;f__Nocardioidaceae;g__unclassified_Nocardioidaceae	0	0	0	0	0	0	0	0	0	0	0	0	0	0	0	0	0	0	0	0	0	0	0	0	0	0	0	0	0	0	0	0	0	0	0	0	0	0	0	0	0	0	0	0	0	0	0	0	0
d__Bacteria;p__Chloroflexi;c__Anaerolineae;o__SBR1031;f__SJA-101;g__unidentified_SJA-101	0	0	0	0	0	0	0	0	0	0	0	0	0	0	0	0	0	0	0	0	0	0	0	0	0	0	0	0	0	0	0	0	0	0	0	0	0	0	0	0	0	0	0	0	0	0	0	0	0
d__Bacteria;p__Bacteroidetes;c__At12OctB3;o__unidentified_At12OctB3;f__unidentified_At12OctB3;g__unidentified_At12OctB3	0	0	0	0	0	0	0	0	0	0	0	0	0	0	0	0	0	0	0	0	0	0	0	0	0	0	0	0	0	0	0	0	0	0	0	0	0	0	0	0	0	0	0	0	0	0	0	0	0
d__Bacteria;p__Chloroflexi;c__TK10;o__B07_WMSP1;f__unclassified_B07_WMSP1;g__unclassified_B07_WMSP1	0	0	0	0	0	0	0	0	0	0	0	0	0	0	0	0	0	0	0	0	0	0	0	0	0	0	0	0	0	0	0	0	0	0	0	0	0	0	0	0	0.000173182	0	0	0	0	0	0	0	0
d__Bacteria;p__Proteobacteria;c__Gammaproteobacteria;o__Xanthomonadales;f__Xanthomonadaceae;g__Aquimonas	0	0	0	0	0	0	0	0	0	0	0	0	0	0	0	0	0	0	0	0	0	0	0	0	0	0	0	0	0	0	0	0	0	0	0	0	0	0	0	0	0.000173182	0	0	0	0	0	0	0	0
d__Bacteria;p__Actinobacteria;c__Acidimicrobiia;o__Acidimicrobiales;f__Iamiaceae;g__Iamia	0	0	0	0	0	0	0	0	0	0	0	0	0	0	0	0	0	0	0	0	0	0	0	0	0	0	0	0	0	0	0	0	0	0	0	0	0	0	0	0	0	0	0	0	0	0	0	0	0
d__Bacteria;p__FBP;c__unidentified_FBP;o__unidentified_FBP;f__unidentified_FBP;g__unidentified_FBP	0	0	0	0	0	0	0	0	0	0	0	0	0	0	0	0	0	0	0	0	0	0	0	0	0	0	0	0	0	0	0	0	0	0	0	0	0	0	0	0	0	0	0	0	0	0	0	0	0
d__Bacteria;p__Proteobacteria;c__Alphaproteobacteria;o__Rhizobiales;f__Beijerinckiaceae;g__Salinarimonas	0	0	0	0	0	0	0	0	0	0	0	0	0	0	0	0	0	0	0	0	0	0	0	0	0	0	0	0	0	0	0	0	0	0	0	0	0	0	0	0	0	0	0	0	0	0	0	0	0
d__Bacteria;p__Proteobacteria;c__Alphaproteobacteria;o__Rhodobacterales;f__Rhodobacteraceae;g__Rubellimicrobium	0	0	0	0	0	0	0	0	0	0	0	0	0	0	0	0	0	0	0	0	0	0	0	0	0	0	0	0	0	0	0	0	0	0	0	0	0	0	0	0	0	0	0	0	0	0	0	0	0
d__Bacteria;p__Proteobacteria;c__Deltaproteobacteria;o__Desulfobacterales;f__Desulfobulbaceae;g__unidentified_Desulfobulbaceae	0	0	0	0	0	0	0	0	0	0	0	0	0	0	0	0	0	0	0	0	0	0	0	0	0	0	0	0	0	0	0	0	0	0	0	0	0	0	0	0	0	0	0	0	0	0	0	0	0
d__Bacteria;p__Proteobacteria;c__Deltaproteobacteria;o__Myxococcales;f__OM27;g__unidentified_OM27	0	0	0	0	0	0	0	0	0	0	0	0	0	0	0	0	0	0	0	0	0	0	0	0	0	0	0	0	0	0	0	0	0	0	0	0	0	0	0	0	0	0	0	0	0	0	0	0	0
d__Bacteria;p__Verrucomicrobia;c__[Pedosphaerae];o__[Pedosphaerales];f__unidentified_[Pedosphaerales];g__unidentified_[Pedosphaerales]	0	0	0	0	0	0	0	0	0	0	0	0	0	0	0	0	0	0	0	0	0	0	0	0	0	0	0	0	0	0	0	0	0	0	0	0	0	0	0	0	0	0	0	0	0	0	0	0	0
d__Bacteria;p__[Thermi];c__Deinococci;o__Deinococcales;f__Trueperaceae;g__Truepera	0	0	0	0	0	0	0	0	0	0	0	0	0	0	0	0	0	0	0	0	0	0	0	0	0	0	0	0	0	0	0	0	0	0	0	0	0	0	0	0	0	0	0	0	0	0	0	0	0
d__Bacteria;p__Bacteroidetes;c__Flavobacteriia;o__Flavobacteriales;f__Flavobacteriaceae;g__Lutibacter	0	0	0	0	0	0	0	0	0	0	0	0	0	0	0	0	0	0	0	0	0	0	0	0	0	0	0	0	0	0	0	0	0	0	0	0	0	0	0	0	0	0	0	0	0	0	0	0	0
d__Bacteria;p__Firmicutes;c__Bacilli;o__Lactobacillales;f__Aerococcaceae;g__Alloiococcus	0	0	0	0	0	0	0	0	0	0	0	0	0	0	0	0	0	0	0	0	0	0	0	0	0	0	0	0	0	0	0	0	0	0	0	0	0	0	0	0	0	0	0	0	0	0	0	0	0
d__Bacteria;p__Cyanobacteria;c__Synechococcophycideae;o__Synechococcales;f__Synechococcaceae;g__Synechococcus	0	0	0	0	0	0	0	0	0	0	0	0	0	0	0	0	0	0	0	0	0	0	0	0	0	0	0	0	0	0	0	0	0	0	0	0	0	0	0	0	0	0	0	0	0	0	0	0	0
d__Bacteria;p__Proteobacteria;c__Alphaproteobacteria;o__Sphingomonadales;f__unidentified_Sphingomonadales;g__unidentified_Sphingomonadales	0	0	0	0	0	0	0	0	0	0	0	0	0	0	0	0	0	0	0	0	0	0	0	0	0	0	0	0	0	0	0	0	0	0	0	0	0	0	0	0	0	0	0	0	0	0	0	0	0
d__Bacteria;p__Acidobacteria;c__Acidobacteria-6;o__iii1-15;f__unclassified_iii1-15;g__unclassified_iii1-15	0	0	0	0	0	0	0	0	0	0	0	0	0	0	0	0	0	0	0	0	0	0	0	0	0	0	0	0	0	0	0	0	0	0	0	0	0	0	0	0	0	0	0	0	0	0	0	0	0
d__Bacteria;p__Chloroflexi;c__Anaerolineae;o__CFB-26;f__unidentified_CFB-26;g__unidentified_CFB-26	0	0	0	0	0	0	0	0	0	0	0	0	0	0	0	0	0	0	0	0	0	0	0	0	0	0	0	0	0	0	0	0	0	0	0	0	0	0	0	0	0	0	0	0	0	0	0	0	0
d__Bacteria;p__Chloroflexi;c__C0119;o__unidentified_C0119;f__unidentified_C0119;g__unidentified_C0119	0	0	0	0	0	0	0	0	0	0	0	0	0	0	0	0	0	0	0	0	0	0	0	0	0	0	0	0	0	0	0	0	0	0	0	0	0	0	0	0	0	0	0	0	0	0	0	0	0
d__Bacteria;p__Chloroflexi;c__TK10;o__AKYG885;f__5B-12;g__unidentified_5B-12	0	0	0	0	0	0	0	0	0	0	0	0	0	0	0	0	0	0	0	0	0	0	0	0	0	0	0	0	0	0	0	0	0	0	0	0	0	0	0	0	0	0	0	0	0	0	0	0	0
d__Bacteria;p__Planctomycetes;c__C6;o__d113;f__unidentified_d113;g__unidentified_d113	0	0	0	0	0	0	0	0	0	0	0	0	0	0	0	0	0	0	0	0	0	0	0	0	0	0	0	0	0	0	0	0	0	0	0	0	0	0	0	0	0	0	0	0	0	0	0	0	0
d__Bacteria;p__Planctomycetes;c__OM190;o__CL500-15;f__unidentified_CL500-15;g__unidentified_CL500-15	0	0	0	0	0	0	0	0	0	0	0	0	0	0	0	0	0	0	0	0	0	0	0	0	0	0	0	0	0	0	0	0	0	0	0	0	0	0	0	0	0	0	0	0	0	0	0	0	0
d__Bacteria;p__Proteobacteria;c__Deltaproteobacteria;o__[Entotheonellales];f__[Entotheonellaceae];g__unidentified_[Entotheonellaceae]	0	0	0	0	0	0	0	0	0	0	0	0	0	0	0	0	0	0	0	0	0	0	0	0	0	0	0	0	0	0	0	0	0	0	0	0	0	0	0	0	0	0	0	0	0	0	0	0	0
d__Bacteria;p__Bacteroidetes;c__[Saprospirae];o__[Saprospirales];f__Chitinophagaceae;g__unidentified_Chitinophagaceae	0	0	0	0	0	0	0	0	0	0	0	0	0	0	0	0	0	0	0	0	0	0	0	0	0	0	0	0	0	0	0	0	0	0	0	0	0	0	0	0	0	0	0	0	0	0	0	0	0
d__Bacteria;p__Firmicutes;c__Clostridia;o__Clostridiales;f__Christensenellaceae;g__unidentified_Christensenellaceae	0	0	0	0	0	0	0	0	0	0	0	0	0	0	0	0	0	0	0	0	0	0	0	0	0	0	0	0	0	0	0	0	0	0	0	0	0	0	0	0	0	0	0	0	0	0	0	0	0
d__Bacteria;p__Acidobacteria;c__Sva0725;o__Sva0725;f__unidentified_Sva0725;g__unidentified_Sva0725	0	0	0	0	0	0	0	0	0	0	0	0	0	0	0	0	0	0	0	0	0	0	0	0	0	0	0	0	0	0	0	0	0	0	0	0	0	0	0	0	0	0	0	0	0	0	0	0	0
d__Bacteria;p__Chloroflexi;c__Anaerolineae;o__Anaerolineales;f__Anaerolinaceae;g__Anaerolinea	0	0	0	0	0	0	0	0	0	0	0	0	0	0	0	0	0	0	0	0	0	0	0	0	0	0	0	0	0	0	0	0	0	0	0	0	0	0	0	0	0	0	0	0	0	0	0	0	0
d__Bacteria;p__Proteobacteria;c__Deltaproteobacteria;o__Desulfuromonadales;f__Pelobacteraceae;g__unidentified_Pelobacteraceae	0	0	0	0	0	0	0	0	0	0	0	0	0	0	0	0	0	0	0	0	0	0	0	0	0	0	0	0	0	0	0	0	0	0	0	0	0	0	0	0	0	0	0	0	0	0	0	0	0
d__Bacteria;p__Proteobacteria;c__Gammaproteobacteria;o__Alteromonadales;f__Alteromonadaceae;g__unclassified_Alteromonadaceae	0	0	0	0	0	0	0	0	0	0	0	0	0	0	0	0	0	0	0	0	0	0	0	0	0	0	0	0	0	0	0	0	0	0	0	0	0	0	0	0	0	0	0	0	0	0	0	0	0
d__Bacteria;p__Proteobacteria;c__Gammaproteobacteria;o__Legionellales;f__Legionellaceae;g__unidentified_Legionellaceae	0	0	0	0	0	0	0	0	0	0	0	0	0	0	0	0	0	0	0	0	0	0	0	0	0	0	0	0	0	0	0	0	0	0	0	0	0	0	0	0	0	0	0	0	0	0	0	0	0
d__Bacteria;p__Proteobacteria;c__Gammaproteobacteria;o__Alteromonadales;f__Shewanellaceae;g__Shewanella	0	0	0	0	0	0	0	0	0	0	0	0	0	0	0	0	0	0	0	0	0	0	0	0	0	0	0	0	0	0	0	0	0	0	3.17738e-05	0	0	0	0	0	0	0	0	0	0	0	0	0	0
d__Bacteria;p__Proteobacteria;c__Alphaproteobacteria;o__Rhizobiales;f__Xanthobacteraceae;g__Xanthobacter	0	0	0	0	0	0	0	0	0	0	0	0	0	0	0	0	0	0	0	0	0	0	0	0	0	0	0	0	0	0	0	0	0	0	0	0	0	0	0	0	0	0	0	0	0	0	0	0	0
d__Bacteria;p__Acidobacteria;c__[Chloracidobacteria];o__RB41;f__Ellin6075;g__unidentified_Ellin6075	0	0	0	0	0	0	0	0	0	0	0	0	0	0	0	0	0	0	0	0	0	0	0	0	0	0	0	0	0	0	0	0	0	0	0	0	0	0	0	0	0	0	0	0	0	0	0	0	0
d__Bacteria;p__Firmicutes;c__Clostridia;o__Clostridiales;f__Veillonellaceae;g__Acidaminococcus	0	0	0	0	0	0	0	0	0	0	0	0	0	0	0	0	0	0	0	0	0	0	0	0	0	0	0	0	0	0	0	0	0	0	0	0	0	0	0.000202429	0	0	0	0	0	0	0	0	0	0
d__Bacteria;p__Proteobacteria;c__Deltaproteobacteria;o__Desulfovibrionales;f__Desulfovibrionaceae;g__unidentified_Desulfovibrionaceae	0	0	0	0	0	0	0	0	0	0	0	0	0	0	0	0	0	0	0	0	0	0	0	0	0	0	0	0	0	0	0	0	0	0	0	0	0	0	0	0	0	0	0	0	0	0	0	0	0
d__Bacteria;p__Proteobacteria;c__Betaproteobacteria;o__MKC10;f__unidentified_MKC10;g__unidentified_MKC10	0	0	0	0	0	0	0	0	0	0	0	0	4.47367e-05	0	0	0	0	0	0	0	0	0	0	3.74883e-05	0	0	0	0	0	0	0	0	0	0	1.58869e-05	0	0	0	0	0	0	0	0	0	0	0	0	2.26078e-05	0
d__Bacteria;p__Chloroflexi;c__Anaerolineae;o__A31;f__unidentified_A31;g__unidentified_A31	0	0	0	0	0	0	0	0	0	0	0	0	0	0	0	0	0	0	0	0	0	0	0	0	0	0	0	0	0	0	0	0	0	0	0	0	0	0	0	0	9.89609e-05	0	0	0	0	0	0	0	0
d__Bacteria;p__Proteobacteria;c__Gammaproteobacteria;o__Pseudomonadales;f__unclassified_Pseudomonadales;g__unclassified_Pseudomonadales	0	0	0	0	0	0	0	0	0	0	0	0	0	0	0	0	0	0	0	0	0	0	0	0	0	0	0	0	0	0	0	0	0	0	0	0	0	0	0	0	0	0	0	0	0	0	0	0	0
d__Bacteria;p__Acidobacteria;c__Solibacteres;o__Solibacterales;f__Solibacteraceae;g__Candidatus_Solibacter	0	0	0	0	0	0	0	0	0	0	0	0	0	0	0	0	0	0	0	0	0	0	0	0	0	0	0	0	0	0	0	0	0	0	0	0	0	0	0	0	0	0	0	0	0	0	0	0	0
d__Bacteria;p__Bacteroidetes;c__Cytophagia;o__Cytophagales;f__Flammeovirgaceae;g__Cesiribacter	0	0	0	0	0	0	0	0	0	0	0	0	0	0	0	0	0	0	0	0	0	0	0	0	0	0	0	0	0	0	0	0	0	0	0	0	0	0	0	0	0	0	0	0	0	0	0	0	0
d__Bacteria;p__Fibrobacteres;c__TG3;o__TG3-1;f__TSCOR003-O20;g__unidentified_TSCOR003-O20	0	0	0	0	0	0	0	0	0	0	0	0	0	0	0	0	0	0	0	0	0	0	0	0	0	0	0	0	0	0	0	0	0	0	0	0	0	0	0	0	0	0	0	0	0	0	0	0	0
d__Bacteria;p__Firmicutes;c__Bacilli;o__Bacillales;f__unidentified_Bacillales;g__unidentified_Bacillales	0	0	0	0	0	0	0	0	0	0	0	0	0	0	0	0	0	0	0	0	0	0	0	0	0	0	0	0	0	0	0	0	0	0	0	0	0	0	0	0	0	0	0	0	0	0	0	0	0
d__Bacteria;p__Proteobacteria;c__Alphaproteobacteria;o__Rhodospirillales;f__Rhodospirillaceae;g__Inquilinus	0	0	0	0	0	0	0	0	0	0	0	0	0	0	0	0	0	0	0	0	0	0	0	0	0	0	0	0	0	0	0	0	0	0	0	0	0	0	0	0	0	0	0	0	0	0	0	0	0
d__Bacteria;p__Proteobacteria;c__Gammaproteobacteria;o__Chromatiales;f__Ectothiorhodospiraceae;g__unidentified_Ectothiorhodospiraceae	0	0	0	0	0	0	0	0	0	0	0	0	0	0	0	0	0	0	0	0	0	0	0	0	0	0	0	0	0	0	0	0	0	0	0	0	0	0	0	0	0	0	0	0	0	0	0	0	0
d__Bacteria;p__Proteobacteria;c__Gammaproteobacteria;o__HTCC2188;f__HTCC2089;g__unidentified_HTCC2089	0	0	0	0	0	0	0	0	0	0	0	0	0	0	0	0	0	0	0	0	0	0	0	0	0	0	0	0	0	0	0	0	0	0	0	0	0	0	0	0	0	0	0	0	0	0	0	0	0
d__Bacteria;p__Verrucomicrobia;c__[Spartobacteria];o__[Chthoniobacterales];f__[Chthoniobacteraceae];g__unidentified_[Chthoniobacteraceae]	0	0	0	0	0	0	0	0	0	0	0	0	0	0	0	0	0	0	0	0	0	0	0	0	0	0	0	0	0	0	0	0	0	0	0	0	0	0	0	0	0	0	0	0	0	0	0	0	0
d__Bacteria;p__Proteobacteria;c__Gammaproteobacteria;o__Pseudomonadales;f__Moraxellaceae;g__Alkanindiges	0	0	0	0	0	0	0	0	0	0	0	0	0	0	0	0	0	0	0	0	0	0	0	0	0	0	0	0	0	0	0	0	0	0	0	0	0	0	0	0	0	0	2.84252e-05	0	0	0	0	0	0
d__Bacteria;p__Firmicutes;c__Clostridia;o__SHA-98;f__unidentified_SHA-98;g__unidentified_SHA-98	0	0	0	0	0	0	0	0	0	0	0	0	0	0	0	0	0	0	0	0	0	0	0	0	0	0	0	0	0	0	0	0	0	0	0	0	0	0	0	0	0	0	0	0	0	3.44297e-05	0	0	6.59739e-05
d__Bacteria;p__Actinobacteria;c__Actinobacteria;o__Actinomycetales;f__Intrasporangiaceae;g__unclassified_Intrasporangiaceae	0	0	0	0	0	0	0	0	0	0	0	0	0	0	0	0	0	0	0	0	0	0	0	0	0	0	0	0	0	0	0	0	0	0	0	0	0	0	0	0	0	0	0	0	0	0	0	0	0
d__Bacteria;p__Actinobacteria;c__Actinobacteria;o__Actinomycetales;f__Frankiaceae;g__unidentified_Frankiaceae	0	0	0	0	0	0	0	0	0	0	0	0	0	0	0	0	0	0	0	0	0	0	0	0	0	0	0	0	0	0	0	0	0	0	0	0	0	0	0	0	0	0	0	0	0	0	0	0	0
d__Bacteria;p__Actinobacteria;c__Actinobacteria;o__Actinomycetales;f__Micromonosporaceae;g__Couchioplanes	0	0	0	0	0	0	0	0	0	0	0	0	0	0	0	0	0	0	0	0	0	0	0	0	0	0	0	0	0	0	0	0	0	0	0	0	0	0	0	0	0	0	0	0	0	0	0	0	0
d__Bacteria;p__Proteobacteria;c__Alphaproteobacteria;o__Rhizobiales;f__Xanthobacteraceae;g__Labrys	0	0	0	0	0	0	0	0	0	0	0	0	0	0	0	0	0	0	0	0	0	0	0	0	0	0	0	0	0	0	0	0	0	0	0	0	0	0	0	0	0	0	0	0	0	0	0	0	0
d__Bacteria;p__Armatimonadetes;c__[Fimbriimonadia];o__[Fimbriimonadales];f__[Fimbriimonadaceae];g__unidentified_[Fimbriimonadaceae]	0	0	0	0	0	0	0	0	0	0	0	0	0	0	0	0	0	0	0	0	0	0	0	0	0	0	0	0	0	0	0	0	0	0	0	0	0	0	0	0	0	0	0	0	0	0	0	0	0
d__Bacteria;p__Firmicutes;c__Bacilli;o__Lactobacillales;f__Lactobacillaceae;g__unidentified_Lactobacillaceae	0	0	0	0	0	0	0	0	0	0	0	0	0	0	0	0	0	0	0	0	0	0	0	0	0	0	0	0	0	0	0	0	0	0.00023119	0	0	0	0	0	0	0	0	0	0	0	0	0	0	0
d__Bacteria;p__Firmicutes;c__Bacilli;o__Bacillales;f__Planococcaceae;g__Planococcus	0	0	0	0	0	0	0	0	0	0	0	0	0	0	0	0	0	0	0	0	0	0	0	0	0	0	0	0	0	0	0	0	0	0	0	0	0	0	0	0	0	0	0	0	0	0	0	0	0
d__Bacteria;p__Bacteroidetes;c__Flavobacteriia;o__Flavobacteriales;f__[Weeksellaceae];g__Elizabethkingia	0	0	0	0	0	0	0	0	0	0	0	0	0	0	0	0	0	0	0	0	0	0	0	0	0	0	0	0	0	0	0	0	0	0	0	0	0	0	0	0	0	0	0	0	0	0	0	0	9.89609e-05
d__Bacteria;p__Proteobacteria;c__Gammaproteobacteria;o__Alteromonadales;f__Idiomarinaceae;g__Idiomarina	0	0	0	0	0	0	0	0	0	0	0	0	0	0	0	0	0	0	0	0	0	0	0	0	0	0	0	0	0	0	0	0	0	0	0	0	0	0	0	0	0	0	1.42126e-05	0	0	0	0	0	0
d__Bacteria;p__Spirochaetes;c__GN05;o__SBYZ_6080;f__unidentified_SBYZ_6080;g__unidentified_SBYZ_6080	0	0	0	0	0	0	0	0	0	0	0	0	0	0	0	0	0	0	0	0	0	0	0	0	0	0	0	0	0	0	0	0	0	0	0	0	0	0	0	0	0	0	0	0	0	0	0	0	0
d__Bacteria;p__Bacteroidetes;c__[Saprospirae];o__[Saprospirales];f__Chitinophagaceae;g__Segetibacter	0	0	0	0	0	0	0	0	0	0	0	0	0	0	0	0	0	0	0	0	0	0	0	0	0	0	0	0	0	0	0	0	0	0	0	0	0	0	0	0	0	0	0	0	0	0	0	0	0
d__Bacteria;p__Actinobacteria;c__Actinobacteria;o__Actinomycetales;f__Micrococcaceae;g__Nesterenkonia	0	0	0	0	0	0	0	0	0	0	0	0	0	0	0	0	0	0	0	0	0	0	0	0	0	0	0	0	0	0	0	0	0	0	0	0	0	0	0	0	0	0	0	0	0	0	0	0	0
d__Bacteria;p__Cyanobacteria;c__4C0d-2;o__YS2;f__unidentified_YS2;g__unidentified_YS2	0	0	0	0	0	0	0	0	0	0	0	0	0	0	0	0	0	0	0	0	0	0	0	0	0	0	0	0	0	0	0	0	0	0	0	0	0	0	0	0	0	0	0	0	0	0	0	0	0
d__Bacteria;p__Proteobacteria;c__Alphaproteobacteria;o__Rickettsiales;f__mitochondria;g__unidentified_mitochondria	0	0	0	0	0	0	0	0	0	0	0	0	0	0	0	0	0	0	0	0	0	0	0	0	0	0	0	0	0	0	0	0	0	0	0	0	0	0	0	0	0	0	0	0	0	0	0	0	0
d__Bacteria;p__Proteobacteria;c__Gammaproteobacteria;o__Chromatiales;f__Ectothiorhodospiraceae;g__Natronocella	0	0	0	0	0	0	0	0	0	0	0	0	0	0	0	0	0	0	0	0	0	0	0	0	0	0	0	0	0	0	0	0	0	0	0	0	0	0	0	0	0	0	0	0	0	0	0	0	0
d__Bacteria;p__Proteobacteria;c__Betaproteobacteria;o__MND1;f__unidentified_MND1;g__unidentified_MND1	0	0	0	0	0	0	0	0	0	0	0	0	0	0	0	0	0	0	0	0	0	0	0	0	0	0	0	0	0	0	0	0	0	0	0	0	0	0	0	0	0	0	0	0	0	0	0	2.26078e-05	0
d__Bacteria;p__BRC1;c__PRR-11;o__unidentified_PRR-11;f__unidentified_PRR-11;g__unidentified_PRR-11	0	0	0	0	0	0	0	0	0	0	0	0	0	0	0	0	0	0	0	0	0	0	0	0	0	0	0	0	0	0	0	0	0	0	0	0	0	0	0	0	0	0	0	0	0	0	0	0	0
d__Bacteria;p__Armatimonadetes;c__Chthonomonadetes;o__Chthonomonadales;f__Chthonomonadaceae;g__Chthonomonas	0	0	0	0	0	0	0	0	0	0	0	0	0	0	0	0	0	0	0	0	0	0	0	0	0	0	0	0	0	0	0	0	0	0	0	0	0	0	0	0	0	0	0	0	0	0	0	0	0
d__Bacteria;p__Verrucomicrobia;c__Verruco-5;o__WCHB1-41;f__RFP12;g__unidentified_RFP12	0	0	0	0	0	0	0	0	0	0	0	0	0	0	0	0	0	0	0	0	0	0	0	0	0	0	0	0	0	0	0	0	0	0	0	0	0	0	0	0	0	0	0	0	0	0	0	0	0
d__Bacteria;p__Proteobacteria;c__Alphaproteobacteria;o__Sphingomonadales;f__Sphingomonadaceae;g__Novosphingobium	0	0	0	0	0	0	0	0	0	0	0	0	0	0	0	0	0	0	0	0	0	0	0	0	0	0	0	0	0	0	0	0	0	0	0	0	0	0	0	0	0.000222662	0	0	0	0	0	0	0	0
d__Bacteria;p__Bacteroidetes;c__Bacteroidia;o__Bacteroidales;f__[Odoribacteraceae];g__Butyricimonas	0	0	0	0	0	0	0	0	0	0	0	0	0	0	0	0	0	0	0	0	0	0	0	0	0	0	0	0	0	0	0	0	0	0	0	0	0	0	0	0	0	0	0	0	7.8991e-05	0	0	0	0
d__Bacteria;p__Gemmatimonadetes;c__Gemmatimonadetes;o__Ellin5290;f__unidentified_Ellin5290;g__unidentified_Ellin5290	0	0	0	0	0	0	0	0	0	0	0	0	0	0	0	0	0	0	0	0	0	0	0	0	0	0	0	0	0	0	0	0	0	0	0	0	0	0	0	0	0	0	0	0	0	0	0	0	0
d__Bacteria;p__Bacteroidetes;c__Flavobacteriia;o__Flavobacteriales;f__[Weeksellaceae];g__unclassified_[Weeksellaceae]	0	0	0	0	0	0	0	0	0	0	0	0	0	0	0	0	0	0	0	0	0	0	0	0	0	0	0	0	0	0	0	0	0	0	0	0	0	0	0	0	0	0	0	0	0	0	2.302e-05	2.26078e-05	0
d__Bacteria;p__Bacteroidetes;c__[Saprospirae];o__[Saprospirales];f__Chitinophagaceae;g__Flavisolibacter	0	0	0	0	0	0	0	0	0	0	0	0	0	0	0	0	0	0	0	0	0	0	0	0	0	0	0	0	0	0	0	0	0	0	0	0	0	0	0	0	0	0	0	0	0	0	0	0	0
d__Bacteria;p__Armatimonadetes;c__SHA-37;o__unidentified_SHA-37;f__unidentified_SHA-37;g__unidentified_SHA-37	0	0	0	0	0	0	0	0	0	0	0	0	0	0	0	0	0	0	0	0	0	0	0	0	0	0	0	0	0	0	0	0	0	0	0	0	0	0	0	0	0	0	0	0	0	0	0	0	0
d__Bacteria;p__Proteobacteria;c__Alphaproteobacteria;o__Rhizobiales;f__Methylocystaceae;g__unclassified_Methylocystaceae	0	0	0	0	0	0	0	0	0	0	0	0	0	0	0	0	0	0	0	0	0	0	0	0	0	0	0	0	0	0	0	0	0	0	0	0	0	0	0	0	0	0	0	0	0	0	0	0	0
d__Bacteria;p__Proteobacteria;c__Alphaproteobacteria;o__Rhodospirillales;f__Rhodospirillaceae;g__Rhodovibrio	0	0	0	0	0	0	0	0	0	0	0	0	0	0	0	0	0	0	0	0	0	0	0	0	0	0	0	0	0	0	0	0	0	0	0	0	0	0	0	0	0	0	0	0	0	0	0	0	0
d__Bacteria;p__Proteobacteria;c__Alphaproteobacteria;o__Rickettsiales;f__Rickettsiaceae;g__unidentified_Rickettsiaceae	0	0	0	0	0	0	0	0	0	0	0	0	0	0	0	0	0	0	0	0	0	0	0	0	0	0	0	0	0	0	0	0	0	0	0	0	0	0	0	0	0	0	0	0	0	0	0	0	0
d__Bacteria;p__Proteobacteria;c__Betaproteobacteria;o__Burkholderiales;f__Comamonadaceae;g__Roseateles	0	0	0	0	0	0	0	0	0	0	0	0	0	0	0	0	0	0	0	0	0	0	0	0	0	0	0	0	0	0	0	0	0	0	0	0	0	0	0	0	0	0	0	0	0	0	0	0	0
d__Bacteria;p__Actinobacteria;c__Actinobacteria;o__Actinomycetales;f__Geodermatophilaceae;g__Geodermatophilus	0	0	0	0	0	0	0	0	0	0	0	0	0	0	0	0	0	0	0	0	0	0	0	0	0	0	0	0	0	0	0	0	0	0	0	0	0	0	0	0	0	0	0	0	0	0	0	0	0
d__Bacteria;p__Chloroflexi;c__Anaerolineae;o__SBR1031;f__unclassified_SBR1031;g__unclassified_SBR1031	0	0	0	0	0	0	0	0	0	0	0	0	0	0	0	0	0	0	0	0	0	0	0	0	0	0	0	0	0	0	0	0	0	0	0	0	0	0	0	0	0	0	0	0	0	0	0	0	0
d__Bacteria;p__Proteobacteria;c__Alphaproteobacteria;o__Rhodospirillales;f__Acetobacteraceae;g__Roseomonas	0	0	0	0	0	0	0	0	0	0	0	0	0	0	0	0	0	0	0	0	0	0	0	0	0	0	0	0	0	0	0	0	0	0	0	0	0	0	0	0	0	0	0	0	0	0	0	0	0
d__Bacteria;p__Proteobacteria;c__Betaproteobacteria;o__Thiobacterales;f__Thiobacteraceae;g__unclassified_Thiobacteraceae	0	0	0	0	0	0	0	0	0	0	0	0	0	0	0	0	0	7.68669e-05	0	0	0	0	0	0	0	0	0	0	0	0	0	0	5.28499e-05	0	3.17738e-05	0	0	0	0	0	0	0	0	0	0	0	0	0	0
d__Bacteria;p__Firmicutes;c__Bacilli;o__Lactobacillales;f__Streptococcaceae;g__unclassified_Streptococcaceae	0	0	0	0	0	0	0	0	0	0	0	0	0	0	0	0	0	0	0	0	0	0	0	0	0	0	0	0	0	0	0	0	0	0	0	0	0	0	0	0	0	0	0	0	0	0	0	0	0
d__Bacteria;p__Acidobacteria;c__Acidobacteriia;o__Acidobacteriales;f__Acidobacteriaceae;g__unidentified_Acidobacteriaceae	0	0	0	0	0	0	0	0	0	0	0	0	0	0	0	0	0	0	0	0	0	0	0	0	0	0	0	0	0	0	0	0	0	0	0	0	0	0	0	0	0	0	2.84252e-05	0	0	2.29532e-05	0	0	0
d__Bacteria;p__Proteobacteria;c__Alphaproteobacteria;o__Rhodospirillales;f__Rhodospirillaceae;g__Elstera	0	0	0	0	0	0	0	0	0	0	0	0	0	0	0	0	0	0	0	0	0	0	0	0	0	0	0	0	0	0	0	0	0	0	0	0	0	0	0	0	0	0	0	0	0	0	0	0	0
d__Bacteria;p__Proteobacteria;c__Betaproteobacteria;o__unidentified_Betaproteobacteria;f__unidentified_Betaproteobacteria;g__unidentified_Betaproteobacteria	0	0	0	0	0	0	0	0	0	0	0	0	0	0	0	0	0	0	0	0	0	0	0	0	0	0	0	0	0	0	0	0	0	0	0	0	0	0	0	0	0	0	0	0	0	0	0	0	0
d__Bacteria;p__Planctomycetes;c__Planctomycetia;o__Gemmatales;f__Isosphaeraceae;g__unidentified_Isosphaeraceae	0	0	0	0	0	0	0	0	0	0	0	0	0	0	0	0	0	0	0	0	0	0	0	0	0	0	0	0	0	0	0	0	0	0	0	0	0	0	0	0	0	0	0	0	0	0	0	0	0
d__Bacteria;p__Firmicutes;c__Clostridia;o__Natranaerobiales;f__ML1228J-1;g__unidentified_ML1228J-1	0	0	0	0	0	0	0	0	0	0	0	0	0	0	0	0	0	0	0	0	0	0	0	0	0	0	0	0	0	0	0	0	0	0	0	0	0	0	0	0	0	0	0	0	0	0	0	0	0
d__Bacteria;p__Actinobacteria;c__Acidimicrobiia;o__Acidimicrobiales;f__unclassified_Acidimicrobiales;g__unclassified_Acidimicrobiales	0	0	0	0	0	0	0	0	0	0	0	0	0	0	0	0	0	0	0	0	0	0	0	0	0	0	0	0	0	0	0	0	0	0	0	0	0	0	0	0	0	0	0	0	0	0	0	0	0
d__Bacteria;p__Bacteroidetes;c__Cytophagia;o__Cytophagales;f__Cytophagaceae;g__Adhaeribacter	0	0	0	0	0	0	0	0	0	0	0	0	0	0	0	0	0	0	0	0	0	0	0	0	0	0	0	0	0	0	0	0	0	0	0	0	0	0	0	0	0	0	0	0	0	0	0	0	0
d__Bacteria;p__Bacteroidetes;c__[Rhodothermi];o__[Rhodothermales];f__unclassified_[Rhodothermales];g__unclassified_[Rhodothermales]	0	0	0	0	0	0	0	0	0	0	0	0	0	0	0	0	0	0	0	0	0	0	0	0	0	0	0	0	0	0	0	0	0	0	0	0	0	0	0	0	0	0	0	0	0	0	0	0	0
d__Bacteria;p__Cyanobacteria;c__Oscillatoriophycideae;o__Oscillatoriales;f__Phormidiaceae;g__Phormidium	0	0	0	0	0	0	0	0	0	0	0	0	0	0	0	0	0	0	0	0	0	0	0	0	0	0	0	0	0	0	0	0	0	0	0	0	0	0	0	0	0	0	0	0	0	0	0	0	0
d__Bacteria;p__Spirochaetes;c__Spirochaetes;o__Sphaerochaetales;f__Sphaerochaetaceae;g__Sphaerochaeta	0	0	0	0	0	0	0	0	0	0	0	0	0	0	0	0	0	0	0	0	0	0	0	0	0	0	0	0	0	0	0	0	0	0	0	0	0	0	0.000121457	0	0	0	0	0	0	0	0	0	0
d__Bacteria;p__Acidobacteria;c__Acidobacteria-6;o__iii1-15;f__RB40;g__unidentified_RB40	0	0	0	0	0	0	0	0	0	0	0	0	0	0	0	0	0	0	0	0	0	0	0	0	0	0	0	0	0	0	0	0	0	0	0	0	0	0	0	0	0	0	0	0	0	0	0	0	0
d__Bacteria;p__Acidobacteria;c__[Chloracidobacteria];o__unclassified_[Chloracidobacteria];f__unclassified_[Chloracidobacteria];g__unclassified_[Chloracidobacteria]	0	0	0	0	0	0	0	0	0	0	0	0	0	0	0	0	0	0	0	0	0	0	0	0	0	0	0	0	0	0	0	0	0	0	0	0	0	0	0	0	0	0	0	0	0	0	0	0	0
d__Bacteria;p__Actinobacteria;c__Actinobacteria;o__Actinomycetales;f__Cellulomonadaceae;g__Demequina	0	0	0	0	0	0	0	0	0	0	0	0	0	0	0	0	0	0	0	0	0	0	0	0	0	0	0	0	0	0	0	0	0	0	0	0	0	0	0	0	0	0	0	0	0	0	0	0	0
d__Bacteria;p__Actinobacteria;c__Actinobacteria;o__Actinomycetales;f__Micrococcaceae;g__Kocuria	0	0	0	0	0	0	0	0	0	0	0	0	0	0	0	0	0	0	0	0	0	0	0	0	0	0	0	0	0	0	0	0	0	0	0	0	0	0	0	0	0	0	0	0	0	0	0	0	0
d__Bacteria;p__Actinobacteria;c__Actinobacteria;o__Actinomycetales;f__Streptosporangiaceae;g__Nonomuraea	0	0	0	0	0	0	0	0	0	0	0	0	0	0	0	0	0	0	0	0	0	0	0	0	0	0	0	0	0	0	0	0	0	0	0	0	0	0	0	0	0	0	0	0	0	0	0	0	0
d__Bacteria;p__OD1;c__SM2F11;o__unidentified_SM2F11;f__unidentified_SM2F11;g__unidentified_SM2F11	0	0	0	0	0	0	0	0	0	0	0	0	0	0	0	0	0	0	0	0	0	0	0	0	0	0	0	0	0	0	0	0	0	0	0	0	0	0	0	0	9.89609e-05	0	0	0	0	0	0	0	0
d__Bacteria;p__Gemmatimonadetes;c__Gemm-4;o__unidentified_Gemm-4;f__unidentified_Gemm-4;g__unidentified_Gemm-4	0	0	0	0	0	0	0	0	0	0	0	0	0	0	0	0	0	0	0	0	0	0	0	0	0	0	0	0	0	0	0	0	0	0	0	0	0	0	0	0	0	0	0	0	0	0	0	0	0
d__Bacteria;p__Proteobacteria;c__Alphaproteobacteria;o__Rhizobiales;f__Beijerinckiaceae;g__unidentified_Beijerinckiaceae	0	0	0	0	0	0	0	0	0	0	0	0	0	0	0	0	0	0	0	0	0	0	0	0	0	0	0	0	0	0	0	0	0	0	0	0	0	0	0	0	0	0	0	0	0	0	0	0	0
d__Bacteria;p__Firmicutes;c__Clostridia;o__Clostridiales;f__Veillonellaceae;g__Megamonas	0	0	0	0	0	0	0	0	0	0	0	0	0	0	0	0	0	0	0	0	0	0	0	0	0	0	0	0	0	0	0	0	0	0	0	0	0	0	0	0	0	0	0	0	0	0	0	0	0
d__Bacteria;p__Proteobacteria;c__Betaproteobacteria;o__Nitrosomonadales;f__Nitrosomonadaceae;g__Nitrosomonas	0	0	0	0	0	0	0	0	0	0	0	0	0	0	0	0	0	0	0	0	0	0	0	0	0	0	0	0	0	0	0	0	0	0	0	0	0	0	0	0	4.94805e-05	0	0	0	0	0	0	0	0
d__Bacteria;p__Actinobacteria;c__Actinobacteria;o__Actinomycetales;f__Microbacteriaceae;g__unclassified_Microbacteriaceae	0	0	0	0	9.3506e-05	4.54442e-05	0	0	0	0	0	0	4.47367e-05	0	0	0	0	0	0	0	0	0	0	0	0	0	0	0	0	0	0	0	0	0	0	0	0	0	0	0	0	0	0	0	0	0	0	0	0
d__Bacteria;p__Firmicutes;c__Bacilli;o__Bacillales;f__Staphylococcaceae;g__Macrococcus	0	0	0	0	0	0	0	0	0	0	0	0	0	0	0	0	0	0	0	0	0	0	0	0	0	0	0	0	0	0	0	0	0	0	0	0	0	0	0	0	0	0	0	0	0	0	0	0	0
d__Bacteria;p__Firmicutes;c__Clostridia;o__Clostridiales;f__Peptostreptococcaceae;g__unclassified_Peptostreptococcaceae	0	0	0	0	0	0	0	0	0	0	0	0	0	0	0	0	0	0	0	0	0.000127178	0	0	0	0	0	0	0	0	0	0	0	0	0	0	0	0	0	0	0	0	0	0	0	0	0	0	0	0
d__Bacteria;p__Synergistetes;c__Synergistia;o__Synergistales;f__Synergistaceae;g__unidentified_Synergistaceae	0	0	0	0	0	0	0	0	0	0	0	0	0	0	0	0	0	0	7.16846e-05	0	0	0	0	0	0	0	0	0	0	0	0	0	0	0	0	0	0	0	0	0	0	0	0	0	0	0	0	0	0
d__Bacteria;p__Proteobacteria;c__Alphaproteobacteria;o__Rhodobacterales;f__Rhodobacteraceae;g__Oceanicella	0	0	0	0	0	0	0	0	0	0	0	0	0	0	0	0	0	0	0	0	0	0	0	0	0	0	0	0	0	0	0	0	0	0	0	0	0	0	0	0	0	0	0	0	0	0	0	0	0
d__Bacteria;p__Proteobacteria;c__Alphaproteobacteria;o__Rhizobiales;f__Hyphomicrobiaceae;g__Devosia	0	0	0	0	0	0	0	0	0	0	0	0	0	0	0	0	0	0	0	0	0	0	0	0	0	0	0	0	0	0	0	0	0	0	0	0	0	0	0	0	0	0	0	0	0	0	0	0	0
d__Bacteria;p__Firmicutes;c__Clostridia;o__Thermoanaerobacterales;f__unidentified_Thermoanaerobacterales;g__unidentified_Thermoanaerobacterales	0	0	0	0	0	0	0	0	0	0	0	0	0	0	0	0	0	0	0	0	0	0	0	0	0	0	0	0	0	0	0	0	0	0	0	0	0	0	0	0	0	0	0	0	0	0	0	0	0
d__Bacteria;p__Chloroflexi;c__Anaerolineae;o__Caldilineales;f__Caldilineaceae;g__Caldilinea	0	0	0	0	0	0	0	0	0	0	0	0	0	0	0	0	0	0	0	0	0	0	0	0	0	0	0	0	0	0	0	0.000264438	0	0	0	0	0	0	0	0	0	0	0	0	0	0	0	0	0
d__Bacteria;p__Proteobacteria;c__Gammaproteobacteria;o__Xanthomonadales;f__Xanthomonadaceae;g__Thermomonas	0	0	0	0	0	0	0	0	0	0	0	0	0	0	0	0	0	0	0	0	0	0	0	0	0	0	0	0	0	0	0	0	0	0	0	0	0	0	0	0	0	0	0	0	0	0	0	0	0
d__Bacteria;p__Actinobacteria;c__Actinobacteria;o__Actinomycetales;f__Cellulomonadaceae;g__Cellulomonas	0	0	0	0	0	0	0	0	0	0	0	0	0	0	0	0	0	0	0	0	0	0	0	0	0	0	0	0	0	0	0	0	0	0	0	0	0	0	0	0	0	0	0	0	0	0	0	0	0
d__Bacteria;p__Actinobacteria;c__Actinobacteria;o__Actinomycetales;f__Micromonosporaceae;g__Micromonospora	0	0	0	0	0	0	0	0	0	0	0	0	0	0	0	0	0	0	0	0	0	0	0	0	0	0	0	0	0	0	0	0	0	0	0	0	0	0	0	0	0	0	0	0	0	0	0	0	0
d__Bacteria;p__Armatimonadetes;c__0319-6E2;o__unidentified_0319-6E2;f__unidentified_0319-6E2;g__unidentified_0319-6E2	0	0	0	0	0	0	0	0	0	0	0	0	0	0	0	0	0	0	0	0	0	0	0	0	0	0	0	0	0	0	0	0	0	0	0	0	0	0	0	0	0	0	0	0	0	0	0	0	0
d__Bacteria;p__Firmicutes;c__Clostridia;o__Clostridiales;f__Ruminococcaceae;g__Subdoligranulum	0	0	0	0	0	0	0	0	0	0	0	0	0	0	0	0	0	0	0	0	0	0	0	0	0	0	0	0	0	0	0	0	0	0	0	0	0	0	0	0	0	0	0	0	0	0	0	0	0
d__Bacteria;p__Bacteroidetes;c__Sphingobacteriia;o__Sphingobacteriales;f__Sphingobacteriaceae;g__Sphingobacterium	0	0	0	0	0	0	0	0	0	0	0	0	0	0	0	0	0	0	0	0	0	0	0	0	0	0	0	0	0	0	0	0	0	0	0	0	0	0	0	0	0	0	0	0	0	0	0	0	0
d__Bacteria;p__Bacteroidetes;c__Bacteroidia;o__Bacteroidales;f__Rikenellaceae;g__unidentified_Rikenellaceae	0	0	0	0	0	0	0	0	0	0	0	0	0	0	0	0	0	0	0	0	0	0	0	0	0	0	0	0	0	0	0	0	0	0	0	0	0	0	0	0	0	0	0	0	0	0	0	0	0
d__Bacteria;p__Proteobacteria;c__Alphaproteobacteria;o__Rickettsiales;f__mitochondria;g__Acorus	0	0	0	0	0	0	0	0	0	0	0	0	0	0	0	0	0	0	0	0	0	0	0	0	0	0	0	0	0	0	0	0	0	0	0	0	0	0	0	0	0	0	0	0	0	0	0	0.000305205	0
d__Bacteria;p__Proteobacteria;c__Gammaproteobacteria;o__Xanthomonadales;f__Xanthomonadaceae;g__Lysobacter	0	0	0	0	0	0	0	0	0	0	0	0	0	0	0	0	0	0	0	0	0	0	0	0	0	0	0	0	0	0	0	0	0	0	0	0	0	0	0	0	0	0	0	0	0	0	0	0	0
d__Bacteria;p__Proteobacteria;c__Alphaproteobacteria;o__Caulobacterales;f__Caulobacteraceae;g__Phenylobacterium	0	0	0	0	0	0	0	0	0	0	0	0	0	0	0	0	0	0	0	0	0	0	0	0	0	0	0	0	0	0	0	0	0	0	0	0	0	0	0	0	4.94805e-05	0	0	0	0	0	0	0	0
d__Bacteria;p__Proteobacteria;c__Deltaproteobacteria;o__unclassified_Deltaproteobacteria;f__unclassified_Deltaproteobacteria;g__unclassified_Deltaproteobacteria	0	0	0	0	0	0	0	0	0	0	0	0	0	0	0	0	0	0	0	0	0	0	0	0	0	0	0	0	0	0	0	0	0	0	0	0	0	0	0	0	0	0	0	4.77099e-05	0	0	0	0	0
d__Bacteria;p__Firmicutes;c__Clostridia;o__Clostridiales;f__Clostridiaceae;g__Caldanaerocella	0	0	0	0	0	0	0	0	0	0	0	0	0	0	0	0	0	0	0	0	0	0	0	0	0	0	0	0	0	0	0	0	0	0	0	0	0	0	0	0	0	0	0	0	0	0	0	0	0
d__Bacteria;p__Proteobacteria;c__Alphaproteobacteria;o__Rhodobacterales;f__Hyphomonadaceae;g__Oceanicaulis	0	0	0	0	0	0	0	0	0	0	0	0	0	0	0	0	0	0	0	0	0	0	0	0	0	0	0	0	0	0	0	0	0	0	0	0	0	0	0	0	0	0	0	0	0	0	0	0	0
d__Bacteria;p__Firmicutes;c__Bacilli;o__Lactobacillales;f__Enterococcaceae;g__Melissococcus	0	0	0	0	0	0	0	0	0	0.000131637	0	0	0	0	0	0	0	0	0	0	0	0	0	0	0	0	0	0	0	0	0	0	0	0	0	1.71089e-05	0	0	0	0	0	0	0	0	0	2.29532e-05	0	0	0
d__Bacteria;p__Gemmatimonadetes;c__Gemmatimonadetes;o__N1423WL;f__unidentified_N1423WL;g__unidentified_N1423WL	0	0	0	0	0	0	0	0	0	0	0	0	0	0	0	0	0	0	0	0	0	0	0	0	0	0	0	0	0	0	0	0	0	0	0	0	0	0	0	0	4.94805e-05	0	0	0	0	0	0	0	0
d__Bacteria;p__Proteobacteria;c__Gammaproteobacteria;o__Xanthomonadales;f__Xanthomonadaceae;g__unclassified_Xanthomonadaceae	0	0	0	0	0	0	0	0	0	0	0	0	0	0	0	0	0	0	0	0	0	0	0	0	0	0	0	0	0	0	0	0	0	0	0	0	0	0	0	0	0	0	0	0	0	0	0	0	0
d__Bacteria;p__Actinobacteria;c__Thermoleophilia;o__Solirubrobacterales;f__Patulibacteraceae;g__unidentified_Patulibacteraceae	0	0	0	0	0	0	0	0	0	0	0	0	0	0	0	0	0	0	0	0	0	0	0	0	0	0	0	0	0	0	0	0	0	0	0	0	0	0	0	0	0	0	0	0	0	0	0	0	0
d__Bacteria;p__Nitrospirae;c__Nitrospira;o__Nitrospirales;f__[Thermodesulfovibrionaceae];g__GOUTA19	0	0	0	0	0	0	0	0	0	0	0	0	0	0	0	0	0	0	0	0	0	0	0	0	0	0	0	0	0	0	0	0	0	0	0	0	0	0	0	0	9.89609e-05	0	0	0	0	0	0	0	0
d__Bacteria;p__Planctomycetes;c__[Brocadiae];o__Brocadiales;f__Brocadiaceae;g__Kuenenia	0	0	0	0	0	0	0	0	0	0	0	0	0	0	0	0	0	0	0	0	0	0	0	0	0	0	0	0	0	0	0	0	0	0	0	0	0	0	0	0	0	0	0	0	0	0	0	0	0
d__Bacteria;p__Actinobacteria;c__Actinobacteria;o__Actinomycetales;f__Microbacteriaceae;g__Yonghaparkia	0	0	0	0	0	0	0	0	0	0	0	0	0	0	0	0	0	0	0	0	0	0	0	0	0	0	0	0	0	0	0	0	0	0	0	0	0	0	0	0	0	0	0	0	0	0	0	0	0
d__Bacteria;p__Firmicutes;c__Clostridia;o__Natranaerobiales;f__Anaerobrancaceae;g__Dethiobacter	0	0	0	0	0	0	0	0	0	0	0	0	0	0	0	0	0	0	0	0	0	0	0	0	0	0	0	0	0	0	0	0	0	0	0	0	0	0	0	0	0	0	0	0	0	0	0	0	0
d__Bacteria;p__Actinobacteria;c__Actinobacteria;o__Actinomycetales;f__Nocardioidaceae;g__Nocardioides	0	0	0	0	0	0	0	0	0	0	0	0	0	0	0	0	0	0	0	0	0	0	0	0	0	0	0	0	0	0	0	0	0	0	0	0	0	0	0	0	0	0	0	0	0	0	0	0	0
d__Bacteria;p__Firmicutes;c__Bacilli;o__Bacillales;f__[Exiguobacteraceae];g__unclassified_[Exiguobacteraceae]	0	0	0	0	0	0	0	0	0	0	0	0	0	0	0	0	0	0	0	0	0	0	0	0	0	0	0	0	0	0	0	0	0	0	0	0	0	0	0	0	0	0	0	0	0	0	0	0	0
d__Bacteria;p__Proteobacteria;c__Betaproteobacteria;o__Thiobacterales;f__Thiobacteraceae;g__unidentified_Thiobacteraceae	0	0	0	0	0	0	0	0	0	0	0	0	0	0	0	0	0	0	0	0	0	9.2885e-05	0	0	0	0	0	0	0	0	0	0	0	0	0	3.42179e-05	0	0	0	0	0	0	0	0	0	0	0	0	0
d__Bacteria;p__Actinobacteria;c__Coriobacteriia;o__Coriobacteriales;f__Coriobacteriaceae;g__Collinsella	0	0	0	0	0	0	0	0	0	0	0	0	0	0	0	0	0	0	0	0	0	0	0	0	0	0	0	0	0	0	0	0	0	0	0	0	0	0	0	0	4.94805e-05	0	0	0	7.8991e-05	0	0	0	0
d__Bacteria;p__Actinobacteria;c__Actinobacteria;o__Actinomycetales;f__Actinosynnemataceae;g__unclassified_Actinosynnemataceae	0	0	0	0	0	0	0	0	0	0	0	0	0	0	0	0	0	0	0	0	0	0	0	0	0	0	0	0	0	0	0	0	0	0	0	0	0	0	0	0	0	0	0	0	0	0	0	0	0
d__Bacteria;p__Firmicutes;c__Clostridia;o__Clostridiales;f__Veillonellaceae;g__Succiniclasticum	0	0	0	0	0	0	0	0	0	0	0	0	0	0	0	0	0	0	0	0	0	0	0	0	0	0	0	0	0	0	0	0	0	0	0	0	0	0	0	0	0	0	0	0	0	0	0	0	0
d__Bacteria;p__Actinobacteria;c__Actinobacteria;o__Actinomycetales;f__Intrasporangiaceae;g__Phycicoccus	0	0	0	0	0	0	0	0	0	0	0	0	0	0	0	0	0	0	0	0	0	0	0	0	0	0	0	0	0	0	0	0	0	0	0	0	0	0	0	0	0	0	0	0	0	0	0	0	0
d__Bacteria;p__Acidobacteria;c__Acidobacteriia;o__Acidobacteriales;f__Koribacteraceae;g__unidentified_Koribacteraceae	0	0	0	0	0	0	0	0	0	0	0	0	0	0	0	0	0	0	0	0	0	0	0	0	0	0	0	0	0	0	0	0	0	0	0	0	0	0	0	0	0	0	0	0	0	0	0	0	0
d__Bacteria;p__Firmicutes;c__Clostridia;o__unclassified_Clostridia;f__unclassified_Clostridia;g__unclassified_Clostridia	8.98432e-05	0	0	0	0	0	0	0	0	0	0	0	0	0	0	0	0	0	0	0	0	0	0	0	0	0	0	0	0	0	0	0	0	0	0	0	0	0	0	0	0	0	0	0	0	0	0	0	0
d__Bacteria;p__Synergistetes;c__Synergistia;o__Synergistales;f__Dethiosulfovibrionaceae;g__PD-UASB-13	0	0	0	0	0	0	0	0	0	0	0	0	0	0	0	0	0	0	0	0	0	0	0	0	0	0	0	0	0	0	0	0	0	0	0	0	0	0	0	0	0	0	0	0	0	0	0	0	0
d__Bacteria;p__Firmicutes;c__Bacilli;o__Lactobacillales;f__Lactobacillaceae;g__Pediococcus	0	0	0	0	0	9.08884e-05	0	0	0	0	0	0	0	0	0	0	0	0	0	0	0	0	0	0	0	0	0	0	0	0	0	0	0	0	0	0	0	0	0	0	0	0	0	3.18066e-05	0	0	0	0	0
d__Bacteria;p__Proteobacteria;c__Gammaproteobacteria;o__Legionellales;f__Coxiellaceae;g__unidentified_Coxiellaceae	0	0	0	0	0	0	0	0	0	0	0	0	0	0	0	0	0	0	0	0	0	0	0	0	0	0	0	0	0	0	0	0	0	0	0	0	0	0	0	0	0.000272143	0	0	0	0	0	0	0	0
d__Bacteria;p__Acidobacteria;c__DA052;o__Ellin6513;f__unidentified_Ellin6513;g__unidentified_Ellin6513	0	0	0	0	0	0	0	0	0	0	0	0	0	0	0	0	0	0	0	0	0	0	0	0	0	0	0	0	0	0	0	0	0	0	0	0	0	0	0	0	0	0	0	0	0	0	0	2.26078e-05	0
d__Bacteria;p__Chloroflexi;c__Chloroflexi;o__AKIW781;f__unidentified_AKIW781;g__unidentified_AKIW781	0	0	0	0	0	0	0	0	0	0	0	0	0	0	0	0	0	0	0	0	0	0	0	0	0	0	0	0	0	0	0	0	0	0	0	0	0	0	0	0	0	0	0	0	0	0	0	0	0
d__Bacteria;p__Proteobacteria;c__Betaproteobacteria;o__Hydrogenophilales;f__Hydrogenophilaceae;g__Thiobacillus	0	0	0	0	0	0	0	0	0	0	0	0	0	0	0	0	0	0	0	0	0	0	0	0	0	0	0	0	0	0	0	0	0	0	0	0	0	0	0	0	0	0	0	0	0	0	0	0	0
d__Bacteria;p__TM7;c__SC3;o__unidentified_SC3;f__unidentified_SC3;g__unidentified_SC3	0	0	0	0	0	0	0	0	0	0	0	0	0	0	0	0	0	0	0	0	0	0	0	0	0	0	0	0	0	0	0	0	0	0	0	0	0	0	0	0	0	0	0	0	0	0	0	0	0
d__Bacteria;p__Planctomycetes;c__BD7-11;o__unidentified_BD7-11;f__unidentified_BD7-11;g__unidentified_BD7-11	0	0	0	0	0	0	0	0	0	0	0	0	0	0	0	0	0	0	0	0	0	0	0	0	0	0	0	0	0	0	0	0	0	0	0	0	0	0	0	0	0	0	0	0	0	0	0	0	0
d__Bacteria;p__Actinobacteria;c__Actinobacteria;o__Actinomycetales;f__Streptomycetaceae;g__unclassified_Streptomycetaceae	0	0	0	0	0	0	0	0	0	0	0	0	0	0	0	0	0	0	0	0	0	0	0	0	0	0	0	0	0	0	0	0	0	0	0	0	0	0	0	0	0	0	0	0	0	0	0	0	0
d__Bacteria;p__Proteobacteria;c__Alphaproteobacteria;o__Rhizobiales;f__Beijerinckiaceae;g__unclassified_Beijerinckiaceae	0	0	0	0	0	0	0	0	0	0	0	0	0	0	0	0	0	0	0	0	0	0	0	0	0	0	0	0	0	0	0	0	0	0	0	0	0	0	0	0	0	0	0	0	0	0	0	0	0
d__Bacteria;p__Proteobacteria;c__Deltaproteobacteria;o__Myxococcales;f__Haliangiaceae;g__unidentified_Haliangiaceae	0	0	0	0	0	0	0	0	0	0	0	0	0	0	0	0	0	0	0	0	0	0	0	0	0	0	0	0	0	0	0	0	0	0	0	0	0	0	0	0	0	0	0	0	0	0	0	0	0
d__Bacteria;p__Actinobacteria;c__Actinobacteria;o__Actinomycetales;f__Nocardioidaceae;g__Kribbella	0	0	0	0	0	0	0	0	0	0	0	0	0	0	0	0	0	0	0	0	0	0	0	0	0	0	0	0	0	0	0	0	0	0	0	0	0	0	0	0	0	0	0	0	0	0	0	0	0
d__Bacteria;p__Proteobacteria;c__Deltaproteobacteria;o__Myxococcales;f__unclassified_Myxococcales;g__unclassified_Myxococcales	0	0	0	0	0	0	0	0	0	0	0	0	0	0	0	0	0	0	0	0	0	0	0	0	0	0	0	0	0	0	0	0	0	0	0	0	0	0	0	0	0	0	0	0	0	0	0	0	0
d__Bacteria;p__Proteobacteria;c__Deltaproteobacteria;o__MIZ46;f__unidentified_MIZ46;g__unidentified_MIZ46	0	0	0	0	0	0	0	0	0	0	0	0	0	0	0	0	0	0	0	0	0	0	0	0	0	0	0	0	0	0	0	0	0	0	0	0	0	0	0	0	0.000272143	0	0	0	0	0	0	0	0
d__Bacteria;p__Synergistetes;c__Synergistia;o__Synergistales;f__Dethiosulfovibrionaceae;g__Aminobacterium	0	0	0	0	0	0	0	0	0	0	0	0	0	0	0	0	0	0	0	0	0	0	0	0	0	0	0	0	0	0	0	0	0	0	0	0	0	0	0	0	0	0	0	0	0	0	0	7.91273e-05	8.24674e-05
d__Bacteria;p__Proteobacteria;c__Betaproteobacteria;o__Burkholderiales;f__Oxalobacteraceae;g__Polynucleobacter	0	0	0	0	0	0	0	0	0	0	0	0	0	0	0	0	0	0	0	0	0	0	0	0	0	0	0	0	0	0	0	0	0	0.000128439	0	0	0	0	0	0	0	0	0	0	0	0	0	0	0
d__Bacteria;p__Chloroflexi;c__Anaerolineae;o__SJA-15;f__unidentified_SJA-15;g__unidentified_SJA-15	0	0	0	0	0	0	0	0	0	0	0	0	0	0	0	0	0	0	0	0	0	0	0	0	0	0	0	0	0	0	0	0	0	0	0	0	0	0	0	0	0	0	0	0	0	0	0	0	0
d__Bacteria;p__Proteobacteria;c__Alphaproteobacteria;o__Rhizobiales;f__Phyllobacteriaceae;g__Mesorhizobium	0	0	0	0	0	0	0	0	0	0	0	0	0	0	0	0	0	0	0	0	0	0	0	0	0	0	0	0	0	0	0	0	0	0	0	0	0	0	0	0	7.42207e-05	0	0	0	0	1.14766e-05	0	2.26078e-05	1.64935e-05
d__Bacteria;p__Proteobacteria;c__Epsilonproteobacteria;o__Campylobacterales;f__unclassified_Campylobacterales;g__unclassified_Campylobacterales	0	0	0	0	0	0	0	0	0	0	0	4.93803e-05	0	0	0	0	0	0	0	0	0	0	0	0	0	0	0	0	0	0	0	0	0	0	0	1.71089e-05	3.77131e-05	0	0	0	0	0	0	0	0	0	0	0	0
d__Bacteria;p__Chloroflexi;c__Anaerolineae;o__SBR1031;f__oc28;g__unidentified_oc28	0	0	0	0	0	0	0	0	0	0	0	0	0	0	0	0	0	0	0	0	0	0	0	0	0	0	0	0	0	0	0	0	0	0	0	0	0	0	0	0	0	0	0	0	0	0	0	0	0
d__Bacteria;p__Proteobacteria;c__Alphaproteobacteria;o__Rhizobiales;f__Hyphomicrobiaceae;g__Pedomicrobium	0	0	0	0	0	0	0	0	0	0	0	0	0	0	0	0	0	0	0	0	0	0	0	0	0	0	0	0	0	0	0	0	0	0	0	0	0	0	0	0	0	0	0	0	0	0	0	0	0
d__Bacteria;p__Firmicutes;c__Bacilli;o__Lactobacillales;f__Enterococcaceae;g__unclassified_Enterococcaceae	0	0	9.00495e-05	0	0	0	0	0	0	0	0	0	0	4.11624e-05	0	0	0	0	0	0	0	0	0	0	0	0	0	0	0	0	0	7.93315e-05	0	0	0	0	0	0	0	0	0	0	9.94883e-05	0	0	0	0	0	0
d__Bacteria;p__Firmicutes;c__Clostridia;o__Clostridiales;f__Lachnospiraceae;g__Dorea	0	0	0	0	0	0	0	0	0	0	0	0	0	0	0	0	0	0	0	0	0	0	0	0	0	0	0	0	0	0	0	0	0	0	0	0	0	0	0	0	0	0	0	0	0	0	0	0	0
d__Bacteria;p__Planctomycetes;c__Phycisphaerae;o__Phycisphaerales;f__unclassified_Phycisphaerales;g__unclassified_Phycisphaerales	0	0	0	0	0	0	0	0	0	0	0	0	0	0	0	0	0	0	0	0	0	0	0	0	0	0	0	0	0	0	0	0	0	0	0	0	0	0	0	0	0	0	0	0	0	0	0	0	0
d__Bacteria;p__Bacteroidetes;c__[Saprospirae];o__[Saprospirales];f__Saprospiraceae;g__unidentified_Saprospiraceae	0	0	0	0	0	0	0	0	0	0	0	0	0	0	0	0	0	0	0	0	0	0	0	0	0	0	0	0	0	0	0	7.93315e-05	5.28499e-05	0	0	0	0	0	0	0	0	0	0	0	0	0	0	0	0
d__Bacteria;p__Firmicutes;c__Erysipelotrichi;o__Erysipelotrichales;f__Erysipelotrichaceae;g__unclassified_Erysipelotrichaceae	0	0	0	0	0	0	0	0	0	0	0	0	0	0	0	0	0	0	0	0	0	0	0	0	0	0	0	0	0	0	0	0	0	0	0	0	0	0	0	0	0	0	0	0	0	0	0	0	0
d__Bacteria;p__Proteobacteria;c__Deltaproteobacteria;o__NB1-j;f__NB1-i;g__unidentified_NB1-i	0	0	0	0	0	0	0	0	0	0	0	0	0	0	0	0	0	0	0	0	0	0	0	0	0	0	0	0	0	0	0	0	0	0	0	0	0	0	0	0	0	0	0	0	0	0	0	0	0
d__Bacteria;p__Spirochaetes;c__MVP-15;o__PL-11B10;f__unidentified_PL-11B10;g__unidentified_PL-11B10	0	0	0	0	0	0	0	0	0	0	0	0	0	0	0	0	0	0.000269034	0	0	0	0	0	0	0	0	0	0	0	0	0	0	0	0	0	0	0	0	0	0	0	0	0	0	0	0	0	0	0
d__Bacteria;p__Proteobacteria;c__Gammaproteobacteria;o__Pasteurellales;f__Pasteurellaceae;g__Bisgaardia	0	0	0	0	0	0	0	0	0	0	0.000194879	0	0	0	0	0	0	0	0	0	0	0	0	0	0	0	0	0	0	0	0	0	0	0	0	6.84357e-05	0	0	0	0	0	0	0	0	0	0	0	0	0
d__Bacteria;p__Chloroflexi;c__unidentified_Chloroflexi;o__unidentified_Chloroflexi;f__unidentified_Chloroflexi;g__unidentified_Chloroflexi	0	0	0	0	0	0	0	0	0	0	0	0	0	0	0	0	0	0	0	0	0	0	0	0	0	0	0	0	0	0	0	0	0	0	0	0	0	0	0	0	0	0	0	0	0	0	0	0	0
d__Bacteria;p__Firmicutes;c__Clostridia;o__Clostridiales;f__[Mogibacteriaceae];g__unclassified_[Mogibacteriaceae]	0	0	0	0	0	0	0	0	0	0	0	0	0	0	0	0	0	0	0	0	0	0	0	0	0	0	0	0	0	0	0	0	0	0	0	0.000188198	0	0	0	0	0	0	4.26379e-05	0	0	0	0	0	0
d__Bacteria;p__Firmicutes;c__Bacilli;o__Bacillales;f__Planococcaceae;g__Chryseomicrobium	0	0	0	0	0	0	0	0	0	0	0	0	0	0	0	0	0	0	0	0	0	0	0	0	0	0	0	0	0	0	0	0	0	0	0	0	0	0	0	0	0.000148441	0	0	0	0	0	0	0	0
d__Bacteria;p__Synergistetes;c__Synergistia;o__Synergistales;f__Synergistaceae;g__Candidatus_Tammella	0	0	0	0	0	0	0	0	0	0	0	0	0	0	0	0	0	0	0	0	0	0	0	0	0	0	0	0	0	0	0	0	0	0	0	0	0	0	0	0	0	0	0	0	0	0	0	0	0
d__Bacteria;p__Proteobacteria;c__Deltaproteobacteria;o__Desulfovibrionales;f__Desulfovibrionaceae;g__Bilophila	0	0	0	0	0	0	0	0	0	0	0	0	0	0	0	0	0	0	0	0	0	0	0	0	0	0	0	0	0	0	0	0	0	0	0	0	0	0	8.09717e-05	0	0	0	0	0	0	0	0	0	0
d__Bacteria;p__Proteobacteria;c__Deltaproteobacteria;o__NB1-j;f__unidentified_NB1-j;g__unidentified_NB1-j	0	0	0	0	0	0	0	0	0	0	0	0	0	0	0	0	0	0	0	0	0	0	0	0	0	0	0	0	0	0	0	0	0	0	0	0	0	0	0	0	0.000395844	0	0	0	0	0	0	0	0
d__Bacteria;p__Fusobacteria;c__Fusobacteriia;o__Fusobacteriales;f__unidentified_Fusobacteriales;g__unidentified_Fusobacteriales	0	0	0	0	0	0	0	0	0	0	0	0	0	0	0	0	0	0	0	0	0	0	0	0	0	0	0	0	0	0	0	0	0	0	0	0	0	0	0	0	0	0	0	4.77099e-05	0	0	0	0	0
d__Bacteria;p__Bacteroidetes;c__Cytophagia;o__Cytophagales;f__unclassified_Cytophagales;g__unclassified_Cytophagales	0	0	0	0	0	0	0	0	0	0	0	0	0	0	0	0	0	0	0	0	0	0	0	0	0	0	0	0	0	0	0	0	0	0	0	0	0	0	0	0	0	0	0	0	0	0	0	0	0
d__Bacteria;p__Nitrospirae;c__Nitrospira;o__Nitrospirales;f__Nitrospiraceae;g__unidentified_Nitrospiraceae	0	0	0	0	0	0	0	0	0	0	0	0	0	0	0	0	0	0	0	0	0	0	0	0	0	0	0	0	0	0	0	0	0	0	0	0	0	0	0	0	0	0	0	0	0	0	0	0	0
d__Bacteria;p__Actinobacteria;c__Actinobacteria;o__Actinomycetales;f__Geodermatophilaceae;g__unidentified_Geodermatophilaceae	0	0	0	0	0	0	0	0	0	0	0	0	0	0	0	0	0	0	0	0	0	0	0	0	0	0	0	0	0	0	0	0	0	0	0	0	0	0	0	0	0	0	0	0	0	0	0	0	0
d__Bacteria;p__Proteobacteria;c__Betaproteobacteria;o__SC-I-84;f__unidentified_SC-I-84;g__unidentified_SC-I-84	0	0	0	0	0	0	0	0	0	0	0	0	0	0	0	0	0	0	0	0	0	0	0	0	0	0	0	0	0	0	0	0	0	0	0	0	0	0	0	0	0	0	0	0	0	0	0	0	0
d__Bacteria;p__Proteobacteria;c__Gammaproteobacteria;o__Pasteurellales;f__Pasteurellaceae;g__Mannheimia	0	0	0.000180099	0	0	0	0.000182282	0	0	0	0	0	0	0	0	0	0	0	0	0	0	0	0	0	0	0	0	0	0	0	0	2.64438e-05	0	0	0	0	0	0	0	0	0	0	0	0	0	0	0	0	0
d__Bacteria;p__Proteobacteria;c__Betaproteobacteria;o__Ellin6067;f__unidentified_Ellin6067;g__unidentified_Ellin6067	0	0	0	0	0	0	0	0	0	0	0	0	0	0	0	0	0	0	0	0	0	0	0	0	0	0	0	0	0	0	0	0	0	0	0	0	0	0	0	0	0.000272143	0	0	0	0	0	0	0	0
d__Bacteria;p__Proteobacteria;c__Alphaproteobacteria;o__Sphingomonadales;f__Sphingomonadaceae;g__Sphingobium	0	0	0	0	0	0	0	0	0	0	0	0	0	0	0	0	0	0	0	0	0	0	0	0	0	0	0	0	0	0	0	0	0	0	0	0	0	0	0	0	0	0	0	3.18066e-05	0	0	0	0	0
d__Bacteria;p__Bacteroidetes;c__Flavobacteriia;o__Flavobacteriales;f__unclassified_Flavobacteriales;g__unclassified_Flavobacteriales	0	0	0	0	0	0	0	0	0	0	0	0	0	0	0	0	0	0	0	0	0	4.64425e-05	7.82626e-05	0	0	0	0	0	0	0	0	0	0	0	0	0	1.88565e-05	0	0	0	0	0	0	0	0	0	0	0	0
d__Bacteria;p__Acidobacteria;c__[Chloracidobacteria];o__11-24;f__unidentified_11-24;g__unidentified_11-24	0	0	0	0	0	0	0	0	0	0	0	0	0	0	0	0	0	0	0	0	0	0	0	0	0	0	0	0	0	0	0	0	0	0	0	0	0	0	0	0	0	0	0	0	0	0	0	0	0
d__Bacteria;p__Firmicutes;c__Clostridia;o__Clostridiales;f__Dehalobacteriaceae;g__Dehalobacterium	0	0	0	0	0	0	0	0	0	0	0	0	0	0	0	0	0	0	0	0	0	0	0	0	0	0	0	0	0	0	0	0	0	0	0	0	0	0	0	0	0	0	0	0	0	0	0	0	0
d__Bacteria;p__Planctomycetes;c__OM190;o__agg27;f__unidentified_agg27;g__unidentified_agg27	0	0	0	0	0	0	0	0	0	0	0	0	0	0	0	0	0	0	0	0	0	0	0	0	0	0	0	0	0	0	0	0	0	0	0	0	0	0	0	0	0	0	0	0	0	0	0	0	0
d__Bacteria;p__Firmicutes;c__Bacilli;o__Bacillales;f__Bacillaceae;g__Anaerobacillus	0	0	0	0	0	0	0	0	0	0	0	0	0	0	0	0	0	0	0	0	0	0	0	0	0	0	0	0	0	0	0	0	0	0	0	0	0	0	0	0	0	0	0	0	0	0	0	0	0
d__Bacteria;p__Chloroflexi;c__TK10;o__B07_WMSP1;f__unidentified_B07_WMSP1;g__unidentified_B07_WMSP1	0	0	0	0	0	0	0	0	0	0	0	0	0	0	0	0	0	0	0	0	0	0	0	0	0	0	0	0	0	0	0	0	0	0	0	0	0	0	0	0	0	0	0	0	0	0	0	0	0
d__Bacteria;p__Actinobacteria;c__Actinobacteria;o__Actinomycetales;f__Mycobacteriaceae;g__Mycobacterium	0	0	0	0	0	0	0	0	0	0	0	0	0	0	0	0	0	0	0	0	0	0	0	0	0	0	0	0	0	0	0	0	0	0	0	0	0	0	0	0	0	0	0	0	0	0	0	0	0
d__Bacteria;p__Proteobacteria;c__Betaproteobacteria;o__Rhodocyclales;f__Rhodocyclaceae;g__Dok59	0	0	0	0	0	0	0	0	0	0	0	0	0	0	0	0	0	0	0	0	0	0	0	0	0	0	0	0	0	0	0	0	0	0	0	0	0	0	0	0	0.000371103	0	0	0	0	0	0	0	0
d__Bacteria;p__Proteobacteria;c__Alphaproteobacteria;o__Rhodospirillales;f__Acetobacteraceae;g__unidentified_Acetobacteraceae	0	0	0	0	0	0	0	0	0	0	0	0	0	0	0	0	0	0	0	0.000456172	0	0	0	0	0	0	0	0	0	0	0	0	0	0	0	0	0	0	0	0	0	0	0	0	0	0	0	0	0
d__Bacteria;p__Actinobacteria;c__Thermoleophilia;o__Gaiellales;f__AK1AB1_02E;g__unidentified_AK1AB1_02E	0	0	0	0	0	0	0	0	0	0	0	0	0	0	0	0	0	0	0	0	0	0	0	0	0	0	0	0	0	0	0	0	0	0	0	0	0	0	0	0	0	0	0	0	0	0	0	0	0
d__Bacteria;p__Planctomycetes;c__Phycisphaerae;o__WD2101;f__unidentified_WD2101;g__unidentified_WD2101	0	0	0	0	0	0	0	0	0	0	0	0	0	0	0	0	0	0	0	0	0	0	0	0	0	0	0	0	0	0	0	0	0	0	0	0	0	0	0	0	0	0	0	0	0	0	0	0	0
d__Bacteria;p__Acidobacteria;c__iii1-8;o__DS-18;f__unidentified_DS-18;g__unidentified_DS-18	0	0	0	0	0	0	0	0	0	0	0	0	0	0	0	0	0	0	0	0	0	0	0	0	0	0	0	0	0	0	0	0	0	0	0	0	0	0	0	0	0	0	0	0	0	0	0	0	0
d__Bacteria;p__Cyanobacteria;c__ML635J-21;o__unidentified_ML635J-21;f__unidentified_ML635J-21;g__unidentified_ML635J-21	0	0	0	0	0	0	0	0	0	0	0	0	0	0	0	0	0	0	0	0	0	0	0	0	0	0	0	0	0	0	0	0	0	0	0	0	0	0	0	0	0.000272143	0	0	0	0	0	0	0	0
d__Bacteria;p__Actinobacteria;c__Actinobacteria;o__Actinomycetales;f__Nocardiopsaceae;g__unidentified_Nocardiopsaceae	0	0	0	0	0	0	0	0	0	0	0	0	0	0	0	0	0	0	0	0	0	0	0	0	0	0	0	0	0	0	0	0	0	0	0	0	0	0	0	0	0	0	0	0	0	0	0	0	0
d__Bacteria;p__Bacteroidetes;c__Cytophagia;o__Cytophagales;f__Flammeovirgaceae;g__unidentified_Flammeovirgaceae	0	0	0	0	0	0	0	0	0	0	0	0	0	0	0	0	0	0	0	0	0	0	0	0	0	0	0	0	0	0	0	0	0	0	0	0	0	0	0	0	0	0	0	0	0	0	0	0	0
d__Bacteria;p__Chloroflexi;c__Anaerolineae;o__Ardenscatenales;f__Ardenscatenaceae;g__Ardenscatena	0	0	0	0	0	0	0	0	0	0	0	0	0	0	0	0	0	0	0	0	0	0	0	0	0	0	0	0	0	0	0	0	0	0	0	0	0	0	0	0	0	0	0	0	0	0	0	0	0
d__Bacteria;p__Chlorobi;c__OPB56;o__unidentified_OPB56;f__unidentified_OPB56;g__unidentified_OPB56	0	0	0	0	0	0	0	0	0	0	0	0	0	0	0	0	0	0.000269034	0	0	0	0	0	0	0	0	0	0	0	0	0	0	0	0	0	0	0	0	0	0	0	0	0	0	0	0	0	0	0
d__Bacteria;p__Proteobacteria;c__Alphaproteobacteria;o__Rhizobiales;f__Rhizobiaceae;g__unclassified_Rhizobiaceae	0	0	0	0	0	0	0	0	0	0	0	0	0	0	0	0	0	0	0	0	0	0	0	0	0	0	0	0	0	0	0	0	0	0	0	0	0	0	0	0	0	0	0	0	0	0	0	0	0
d__Bacteria;p__Actinobacteria;c__Thermoleophilia;o__Gaiellales;f__unidentified_Gaiellales;g__unidentified_Gaiellales	0	0	0	0	0	0	0	0	0	0	0	0	0	0	0	0	0	0	0	0	0	0	0	0	0	0	0	0	0	0	0	0	0	0	0	0	0	0	0	0	0	0	0	0	0	0	0	0	0
d__Bacteria;p__Acidobacteria;c__Acidobacteria-6;o__iii1-15;f__mb2424;g__unidentified_mb2424	0	0	0	0	0	0	0	0	0	0	0	0	0	0	0	0	0	0	0	0	0	0	0	0	0	0	0	0	0	0	0	0	0	0	0	0	0	0	0	0	0	0	0	0	0	0	0	0	0
d__Bacteria;p__OD1;c__ZB2;o__unidentified_ZB2;f__unidentified_ZB2;g__unidentified_ZB2	0	0	0	0	0	0	0	0	0	0	0	0	0	0	0	0	0	0	0	0	0	0	0	0	0	0	0	0	0	0	0	0	0	0	0	0	0	0	0	0	0	0	0	0	0	0	0	0	0
d__Bacteria;p__Proteobacteria;c__Alphaproteobacteria;o__Rickettsiales;f__Rickettsiaceae;g__Wolbachia	0	0	0	0	0	0	0	0	0	0	0	0	0	0	0	0	0	0	0	0	0	0	0	0	0	0	0	0	0	0	0	0	0	0.000102751	0	0	0	0	0	0	0	0	0	0	0	0	0	0	0
d__Bacteria;p__Bacteroidetes;c__Flavobacteriia;o__Flavobacteriales;f__[Weeksellaceae];g__Chryseobacterium	0	0	0	0	0	0	0	0	0	0	0	0	0	0	0	0	0	0	0	0	0	0	0	0	0	0	0	0	0	0	0	0	0	0	0	0	0	0	0	0	0.000173182	0	0	0	0	0	0	0	0
d__Bacteria;p__Firmicutes;c__Clostridia;o__Clostridiales;f__Peptococcaceae;g__unidentified_Peptococcaceae	0	0	0	0	0	0	0	0	0	0	0	0	0	0	0	0	0	0	0	0	0	0	0	0	0	0	0	0	0	0	0	0	0	0	0	0	0	0	0	0	0	0	0	0	0	0	0	0	0
d__Bacteria;p__Firmicutes;c__Bacilli;o__Lactobacillales;f__Aerococcaceae;g__Facklamia	0	0	0	0	0	0	0	0	0	0	0	0	0	0	0	0	0	0	0	0	0	0	0	0	0	0	0	0	0	0	0	0	0	0	0	0	0	0	0	0	0	0	0	0	0	0	0	0	0
d__Bacteria;p__Firmicutes;c__Clostridia;o__Clostridiales;f__Clostridiaceae;g__SMB53	0	0	0	0	0	0	0	0	0	0	0	0	0	0	0	0	0	0	0	0	0	0	0	0	0	0	0	0	0	0	0	0	0	0	0	0	0	0	0	0	0	0	0	0	0	0	0	0	0
d__Bacteria;p__Acidobacteria;c__Acidobacteria-6;o__CCU21;f__unidentified_CCU21;g__unidentified_CCU21	0	0	0	0	0	0	0	0	0	0	0	0	0	0	0	0	0	0	0	0	0	0	0	0	0	0	0	0	0	0	0	0	0	0	0	0	0	0	0	0	0	0	0	0	0	0	0	0	0
d__Bacteria;p__Proteobacteria;c__Deltaproteobacteria;o__unidentified_Deltaproteobacteria;f__unidentified_Deltaproteobacteria;g__unidentified_Deltaproteobacteria	0	0	0	0	0	0	0	0	0	0	0	0	0	0	0	0	0	0	0	0	0	0	0	0	0	0	0	0	0	0	0	0	0	0	0	0	0	0	0	0	7.42207e-05	0	0	0	0	0	0	0	0
d__Bacteria;p__Proteobacteria;c__Deltaproteobacteria;o__Bdellovibrionales;f__Bdellovibrionaceae;g__Bdellovibrio	0	0	0	0	0	0	0	0	0	0	0	0	0	0	0	0	0	0	0	0	0	0	0	0	0	0	0	0	0	0	0	0	0	0	0	0	0	0	0	0	0	0	0	0	0	0	0	0	0
d__Bacteria;p__Proteobacteria;c__Alphaproteobacteria;o__Rhizobiales;f__Hyphomicrobiaceae;g__unidentified_Hyphomicrobiaceae	0	0	0	0	0	0	0	0	0	0	0	0	0	0	0	0	0	0	0	0	0	0	0	0	0	0	0	0	0	0	0	0	0	0	0	0	0	0	0	0	0	0	0	0	0	0	0	0	0
d__Bacteria;p__Actinobacteria;c__Actinobacteria;o__Actinomycetales;f__Streptomycetaceae;g__Streptomyces	0	0	0	0	0	0	0	0	0.000179477	0	0	0	0	0	0	0	0	0	0	0	0	0	0	0	0	0	0	0	0	0	0	5.28877e-05	0	0	0	0	0	0	0	0	0	0	2.84252e-05	6.36132e-05	0	0	0	0	0
d__Bacteria;p__Proteobacteria;c__Alphaproteobacteria;o__Sphingomonadales;f__Erythrobacteraceae;g__unclassified_Erythrobacteraceae	0	0	0	0	0	0	0	0	0	0	0	0	0	0	0	0	0	0	0	0	0	0	0	0	0	0	0	0	0	0	0	0	0	0	0	0	0	0	0	0	0	0	0	0	0	0	0	0	0
d__Bacteria;p__Chloroflexi;c__Chloroflexi;o__[Roseiflexales];f__[Kouleothrixaceae];g__unidentified_[Kouleothrixaceae]	0	0	0	0	0	0	0	0	0	0	0	0	0	0	0	0	0	0	0	0	0	0	0	0	0	0	0	0	0	0	0	0	0	0	0	0	0	0	0	0	0	0	0	0	0	0	0	0	0
d__Bacteria;p__Proteobacteria;c__Deltaproteobacteria;o__Myxococcales;f__0319-6G20;g__unidentified_0319-6G20	0	0	0	0	0	0	0	0	0	0	0	0	0	0	0	0	0	0	0	0	0	0	0	0	0	0	0	0	0	0	0	0	0	0	0	0	0	0	0	0	0.000148441	0	0	0	0	0	0	0	0
d__Bacteria;p__Actinobacteria;c__Thermoleophilia;o__Solirubrobacterales;f__unclassified_Solirubrobacterales;g__unclassified_Solirubrobacterales	0	0	0	0	0	0	0	0	0	0	0	0	0	0	0	0	0	0	0	0	0	0	0	0	0	0	0	0	0	0	0	0	0	0	0	0	0	0	0	0	0	0	0	0	0	0	0	0	0
d__Bacteria;p__Proteobacteria;c__Gammaproteobacteria;o__Pseudomonadales;f__Pseudomonadaceae;g__unclassified_Pseudomonadaceae	0	0	0	0	0	0	0	0	0	0	0	0	0	0	0	0	0	0	0	0	0	0	0	0	0	0	0	0	0	0	0	0	0	0	0	0	0	0	0	0	0	0	0	0	0	0	0	0	0
d__Bacteria;p__Proteobacteria;c__Alphaproteobacteria;o__Rhodospirillales;f__Rhodospirillaceae;g__Skermanella	0	0	0	0	0	0	0	0	0	0	0	0	0	0	0	0	0	0	0	0.000385992	0	0	0	0	0	0	0	0	0	0	0	0	0	0	0	0	0	0	0	0	0	0	0	0	0	0	0	0	0
d__Bacteria;p__Firmicutes;c__Clostridia;o__Clostridiales;f__[Tissierellaceae];g__ph2	0	0	0	0	0	0	0	0	0	0	0	0	0	0	0	0	0	0	0	0	0	0	0	0	0	0	0	0	0	0	0	0	0	0	0	0	0	0	0	0	0	0	0	0	0	0	0	0	0
d__Bacteria;p__Proteobacteria;c__Alphaproteobacteria;o__Rickettsiales;f__mitochondria;g__unclassified_mitochondria	0	0	0	0	0	0	0	0	0	0	0	0	0	0	0	0	0	0	0	0	8.47853e-05	0	0	0	0	0	0	0	0	0	0	0	0	0.000256878	0	0	0	0	0	0	0	0	0	0	0	0	0	0	0
d__Bacteria;p__Bacteroidetes;c__Flavobacteriia;o__Flavobacteriales;f__Flavobacteriaceae;g__Flavobacterium	0	0	0	0	0	0	0	0	0	0	0	0	0	0	0	0	0	0	0	0	0	0	0	0	0	0	0	0	0	0	0	0	0	0	0	0	0	0	0	0	0	0	0	0	0	0	0	0	0
d__Bacteria;p__Proteobacteria;c__Gammaproteobacteria;o__Xanthomonadales;f__Xanthomonadaceae;g__unidentified_Xanthomonadaceae	0	0	0	0	0	0	0	0	0	0	0	0	0	0	0	0	0	0	0	0	0	0	0	0	0	0	0	0	0	0	0	0	0	0	0	0	0	0	0	0	9.89609e-05	0	0	0	0	0	0	0	0
d__Bacteria;p__Proteobacteria;c__Alphaproteobacteria;o__Rhodobacterales;f__Rhodobacteraceae;g__Rhodobacter	0	0	0	0	0	0	0	0	0	0	0	0	0	0	0	0	0	0	0	0	0	0	0	0	0	0	0	0	0	0	0	0	0	0	0	0	0	0	0	0	0	0	0	0	0	0	0	0	0
d__Bacteria;p__Actinobacteria;c__Actinobacteria;o__Actinomycetales;f__Sporichthyaceae;g__unidentified_Sporichthyaceae	0	0	0	0	0	0	0	0	0	0	0	0	0	0	0	0	0	0	0	0	0	0	0	0	0	0	0	0	0	0	0	0	0	0	0	0	0	0	0	0	9.89609e-05	0	0	0	0	0	0	0	0
d__Bacteria;p__OD1;c__unidentified_OD1;o__unidentified_OD1;f__unidentified_OD1;g__unidentified_OD1	0	0	0	0	0	0	0	0	0	0	0	0	0	0	0	0	0	0	0	0	0	0	0	0	0	0	0	0	0	0	0	0	0	0	0	0	0	0	0	0	0	0	0	0	0	0	0	0	8.24674e-05
d__Bacteria;p__Firmicutes;c__Bacilli;o__Lactobacillales;f__Lactobacillaceae;g__unclassified_Lactobacillaceae	0	0	0	0	0	4.54442e-05	0	0	0	0	0	0	0	0	0	0	0	0	0	0	0	0	0	0	0	0	0	0	0	0	0	0.000185107	0	0	0	0	0	0	0	0	0	0	0	0	0	0	0	0	0
d__Bacteria;p__Gemmatimonadetes;c__Gemm-1;o__unidentified_Gemm-1;f__unidentified_Gemm-1;g__unidentified_Gemm-1	0	0	0	0	0	0	0	0	0	0	0	0	0	0	0	0	0	0	0	0	0	0	0	0	0	0	0	0	0	0	0	0	0	0	0	0	0	0	0	0	9.89609e-05	0	0	4.77099e-05	0	0	3.453e-05	0	0
d__Bacteria;p__Firmicutes;c__Bacilli;o__Bacillales;f__Bacillaceae;g__Anoxybacillus	0	0	0	0	0	0	0	0	0	0	0	0	0	0	0	0	0	0	0	0	0	0	0	0	0	0	0	0	0	0	0	0	0	0	0	0	0	0	0	0	0	0	0	0	0	0	0	0	0
d__Bacteria;p__Proteobacteria;c__Epsilonproteobacteria;o__Campylobacterales;f__unidentified_Campylobacterales;g__unidentified_Campylobacterales	0	0	0	0	0	0	0	0	0	0	0	0	0	0	0	0	0	0	0	0	0	0	0	0	0	0	0	0	0	0	0	0	0	0	0	0	0	0	0	0	0	0	0	0	0	0	0	0	0
d__Bacteria;p__[Thermi];c__Deinococci;o__Deinococcales;f__Deinococcaceae;g__Deinococcus	0	0	0	0	0	0	0	0	0	0	0	0	0	0	0	0	0	0	0	0	0	0	0	0	0	0	0	0	0	0	0	0	0	0	0	0	0	0	0	0	0.000123701	0	0	0	7.8991e-05	0	6.906e-05	0	0
d__Bacteria;p__Actinobacteria;c__Actinobacteria;o__Actinomycetales;f__Gordoniaceae;g__Gordonia	0	0	0	0	0	0	0	0	0	0	0	0	0	0	0	0	0	0	0	0	0	0	0	0	0	0	0	0	0	0	0	0	0	0	0	0	0	0	0	0	9.89609e-05	0	0	0	0	0	0	0	0
d__Bacteria;p__TM7;c__TM7-3;o__unclassified_TM7-3;f__unclassified_TM7-3;g__unclassified_TM7-3	0	0	0	0	0	0	0	0	0	0	0	0	0	0	0	0	0	0	0	0	0	0	0	0	0	0	0	0	0	0	0	0.000158663	0.0001057	0	0	0	0	0	0	0	0	0	0	7.95165e-05	0	0	4.604e-05	0	0
d__Bacteria;p__Actinobacteria;c__Actinobacteria;o__Actinomycetales;f__Nocardioidaceae;g__unidentified_Nocardioidaceae	0	0	0	0	0	0	0	0	0	0	0	0	0	0	0	0	0	0	0	0	0	0	0	0	0	0	0	0	0	0	0	0	0	0	0	0	0	0	0	0	0	0	0	0	0	0	0	0	0
d__Bacteria;p__Firmicutes;c__Clostridia;o__Clostridiales;f__Clostridiaceae;g__unclassified_Clostridiaceae	0	0	0	0	0	0	0	0	0	0	0	0	0	0	0	0	0	0	0	0	0	0	0	0	0	0	0	0	0	0	0	0	0	0	0	0	0	0	0	0	0	0	0	0	0	0	0	0	0
d__Bacteria;p__Proteobacteria;c__Alphaproteobacteria;o__Rhizobiales;f__Methylobacteriaceae;g__unclassified_Methylobacteriaceae	0	0	0	0	0	0	0	0	0	0	0	0	0	0	0	0	0	0	0	0	0	0	0	0	0	0	0	0	0	0	0	0	0	0	0	0	0	0	0	0	0	0	0	0	0	0	0	0	0
d__Bacteria;p__Firmicutes;c__Bacilli;o__Bacillales;f__Planococcaceae;g__Paenisporosarcina	0	0	0	0	0	0	0	0	0	0	0	0	0	0	0	0	0	0	0	0	0	0	0	0	0	0	0	0	0	0	0	0	0	0	0	0	0	0	0	0	0	0	0	0	0	0	0	0	0
d__Bacteria;p__WS6;c__SC72;o__WCHB1-15;f__unidentified_WCHB1-15;g__unidentified_WCHB1-15	0	0	0	0	0	0	0	0	0	0	0	0	0	0	0	0	0	0	0	0	0	0	0	0	0	0	0	0	0	0	0	0	0	0	0	0	0	0	0	0	0	0	0	0	0	0	0	4.52156e-05	0
d__Bacteria;p__Actinobacteria;c__Actinobacteria;o__Actinomycetales;f__Propionibacteriaceae;g__Propionibacterium	0	0	0	0	0	0	0	0	0	0	0	0	0	0	0	0	0	0	0	0	0	0	0	0	0	0	0	0	0	0	0	0	0	0.000128439	0	0	0	0	0	0	0	0	0	0	0	0	0.00010359	0	0
d__Bacteria;p__Armatimonadetes;c__[Fimbriimonadia];o__[Fimbriimonadales];f__[Fimbriimonadaceae];g__Fimbriimonas	0	0	0	0	0	0	0	0	0	0	0	0	0	0	0	0	0	0	0	0	0	0	0	0	0	0	0	0	0	0	0	0	0	0	0	0	0	0	0	0	7.42207e-05	0	0	0	0	0	0	0	0
d__Bacteria;p__Proteobacteria;c__Betaproteobacteria;o__Burkholderiales;f__Oxalobacteraceae;g__Massilia	0	0	0	0	0	0	0	0	0	0	0	0	0	0	0	0	0	0	0	0	0	0	0	0	0	0	0	0	0	0	0	0	0	0	0	0	0	0	0	0	9.89609e-05	0	0	0	0	0	0	0	0
d__Bacteria;p__Chloroflexi;c__Anaerolineae;o__GCA004;f__unidentified_GCA004;g__unidentified_GCA004	0	0	0	0	0	0	0	0	0	0	0	0	0	0	0	0	0	0	0	0	0	0	0	0	0	0	0	0	0	0	0	0	0	0	0	0	0	0	0	0	0	0	0	0	0	0	0	3.39117e-05	0
d__Bacteria;p__Bacteroidetes;c__Bacteroidia;o__Bacteroidales;f__Rikenellaceae;g__Alistipes	0	0	0	0	0	0	0	0	0	0	0	0	0	0	0	0	0	0	0	0	0	0	0	0	0	0	0	0	0	0	0	0	0	0	0	0	0	0	0	0	0	0	0	6.36132e-05	0	0	0	0	0
d__Bacteria;p__Gemmatimonadetes;c__Gemmatimonadetes;o__unclassified_Gemmatimonadetes;f__unclassified_Gemmatimonadetes;g__unclassified_Gemmatimonadetes	0	0	0	0	0	0	0	0	0	0	0	0	0	0	0	0	0	0	0	0	0	0	0	0	0	0	0	0	0	0	0	0	0	0	0	0	0	0	0	0	0	0	0	0	0	0	0	0	0
d__Bacteria;p__Proteobacteria;c__Gammaproteobacteria;o__Xanthomonadales;f__Sinobacteraceae;g__unidentified_Sinobacteraceae	0	0	0	0	0	0	0	0	0	0	0	0	0	0	0	0	0	0	0	0	0	0	0	0	0	0	0	0	0	0	0	0	0	0	0	0	0	0	0	0	0	0	0	3.18066e-05	0	0	0	0	0
d__Bacteria;p__Nitrospirae;c__Nitrospira;o__Nitrospirales;f__Nitrospiraceae;g__Nitrospira	0	0	0	0	0	0	0	0	0	0	0	0	0	0	0	0	0	0	0	0	0	0	0	0	0	0	0	0	0	0	0	0	0	0	0	0	0	0	0	0	4.94805e-05	0	0	0	0	0	0	0	0
d__Bacteria;p__Chloroflexi;c__Anaerolineae;o__SBR1031;f__A4b;g__unidentified_A4b	0	0	0	0	0	0	0	0	0	0	0	0	0	0	0	0	0	0	0	0	0	0	0	0	0	0	0	0	0	0	0	0	0	0	0	0	0	0	0	0	0	0	0	0	0	0	0	0	0
d__Bacteria;p__Proteobacteria;c__Gammaproteobacteria;o__Legionellales;f__unclassified_Legionellales;g__unclassified_Legionellales	0	0	0	0	0	0	0	0	0	0	0	0	0	0	0	0	0	0	0	0	0	0	0	0	0	0	0	0	0	0	0	0	0	0	0	0	0	0	0	0	0	0	0	0	0	0	0	0	0
d__Bacteria;p__Chloroflexi;c__Anaerolineae;o__Anaerolineales;f__Anaerolinaceae;g__SHD-231	0	0	0	0	0	0	9.11411e-05	0	0	0	0	0	0	0	0	0	0	0	0	0	0	0	0	0	0	0	0	0	0	0	0	0	0	0	0	0	0	0	0	0	0	0	0	0	6.58259e-05	4.59063e-05	0	0	0
d__Bacteria;p__WPS-2;c__unidentified_WPS-2;o__unidentified_WPS-2;f__unidentified_WPS-2;g__unidentified_WPS-2	0	0	0	0	0	0	0	0	0	0	0	0	0	0	0	0	0	0	0	0	0	0	0	0	0	0	0	0	0	0	0	0	0	0	0	0	0	0	0	0	0	0	0	0	0	0	0	0	0
d__Bacteria;p__Planctomycetes;c__Planctomycetia;o__Gemmatales;f__Gemmataceae;g__unidentified_Gemmataceae	0	0	0	0	0	0	0	0	0	0	0	0	0	0	0	0	0	0	0	0	0	0	0	0	0	0	0	0	0	0	0	0	0	0	0	0	0	0	0	0	0	0	0	0	0	0	0	0	0
d__Bacteria;p__Actinobacteria;c__Actinobacteria;o__Actinomycetales;f__Pseudonocardiaceae;g__Pseudonocardia	0	0	0	0	0	0	0	0	0	0	0	0	0	0	0	0	0	0	0	0	0	0	0	0	0	0	0	0	0	0	0	0	0	0	0	0	0	0	0	0	0	0	0	0	0	0	0	0	0
d__Bacteria;p__Firmicutes;c__Erysipelotrichi;o__Erysipelotrichales;f__Erysipelotrichaceae;g__RFN20	0	0	0	0	0	0	0	0	0	0	0	0	0	0	0	0	0	0	0	0	0	0	0	0	0	0	0	0	0	0	0	0	0	0	0	0	0	0	0	0	0	0	0	0	0	0	0	0	0
d__Bacteria;p__Actinobacteria;c__Coriobacteriia;o__Coriobacteriales;f__Coriobacteriaceae;g__Adlercreutzia	0	0	0	0	0	0	0	0	0	0	0	0	0	0	0	0	0	0	0	0	0	0	0	0	0	0	0	0	0	0	0	0	0	0	0	0	0	0	0	0	0	0	0	0	0	3.44297e-05	0	0	0
d__Bacteria;p__Actinobacteria;c__Actinobacteria;o__Actinomycetales;f__Dermatophilaceae;g__unclassified_Dermatophilaceae	0	0	0	0	0	0	0	0	0	0	0	0	0	0	0	0	6.88753e-05	0	0	0	0	0	0	0	0.000172751	0	0	0	0	0	0	0	0	0	3.17738e-05	0	0	0	0	0	0	0	5.68505e-05	3.18066e-05	0	8.0336e-05	0	0	0
d__Bacteria;p__Bacteroidetes;c__Flavobacteriia;o__Flavobacteriales;f__Flavobacteriaceae;g__unclassified_Flavobacteriaceae	0	0	0	0	0	0	0	0	0	0	0	0	0	0	0	0	0	0	0	0	0	0	0	0	0	0	0	0	0	0	0	0	0	0	3.17738e-05	0	0	0	0.000404858	8.91875e-05	0	0	0	0	0	0	0	2.26078e-05	3.2987e-05
d__Bacteria;p__Proteobacteria;c__Alphaproteobacteria;o__Caulobacterales;f__Caulobacteraceae;g__Brevundimonas	0	0	0	0	0	0	0	0	0	0	0	0	0	0	0	0	0	0	0	0	0	0	0	0	0	0	0	0	0	0	0	0	0	0	0	0	0	0	0	0	0.000123701	0	0	0	0	0	0	0	0
d__Bacteria;p__Spirochaetes;c__Spirochaetes;o__unidentified_Spirochaetes;f__unidentified_Spirochaetes;g__unidentified_Spirochaetes	0	0	0	0	0	0	0	0	0	0	0	0	0	0	0	0	0	0.000230601	0	0	0	0	0	0	0	0	0	0	0	0	0	0	0	0	0	0	0	0	0	0	0	0	0	0	0	0	0	0	0
d__Bacteria;p__Proteobacteria;c__Betaproteobacteria;o__Burkholderiales;f__Alcaligenaceae;g__Sutterella	0	0	0	0	0	0	0	0	0	0	0	0	0	0	0	0	0	0	0	0	0	0	0	0	0	0	0	0	0	0	0	0	0	0	0	0	3.77131e-05	0	0	0	0	0	0	0	0	0	0	0	0
d__Bacteria;p__Firmicutes;c__Clostridia;o__Clostridiales;f__Clostridiaceae;g__Alkaliphilus	0	0	0	0	0	0	0	0	0	0	0	0	0	0	0	0	0	0	0	0	0	0	0	0	0	0	0	0	0	0	0	0	0	0	0	0	0	0	0	0	0	0	0	0	0	0	0	0	0
d__Bacteria;p__Acidobacteria;c__Solibacteres;o__Solibacterales;f__unidentified_Solibacterales;g__unidentified_Solibacterales	0	0	0	0	0	0	0	0	0	0	0	0	0	0	0	0	0	0	0	0	0	0	0	0	0	0	0	0	0	0	0	0	0	0	0	0	0	0	0	0	0.000173182	0	0	0	0	0	0	0	0
d__Bacteria;p__Proteobacteria;c__Epsilonproteobacteria;o__Campylobacterales;f__Helicobacteraceae;g__Helicobacter	0	0	0	0	0	0	0	0	0	0	0	0	0	0	0	0	0	0	0	0	0	0	0	0	0	0	0	0	0	0	0	0	0	0	0	0	0	0	0	0	0	0	0	0	0	0	0	0	0
d__Bacteria;p__Actinobacteria;c__Actinobacteria;o__Actinomycetales;f__Micrococcaceae;g__Micrococcus	0	0	0	0	0	0	0	0	0	0	0	0	0	0	0	0	0	0	0	0	0	0	0	0	0	0	0	0	0	0	0	0	0	0	0	0	0	0	0	0	0	0	0	0	0	0	0	0	0
d__Bacteria;p__Proteobacteria;c__Alphaproteobacteria;o__Rhodobacterales;f__Rhodobacteraceae;g__Paracoccus	0	0	0	0	0	0	0	0	0	0	0	0	0	0	0	0	0	0	0	0	0	0	0	0	0	0	0	0	0	0	0	0	0	0	0	0	0	0	0	0	0	0	0	0	0	0	0	0	0
d__Bacteria;p__Chloroflexi;c__TK17;o__mle1-48;f__unidentified_mle1-48;g__unidentified_mle1-48	0	0	0	0	0	0	0	0	0	0	0	0	0	0	0	0	0	0	0	0	0	0	0	0	0	0	0	0	0	0	0	0	0	0	0	0	0	0	0	0	0	0	0	0	0	0	0	0	0
d__Bacteria;p__Verrucomicrobia;c__Opitutae;o__unidentified_Opitutae;f__unidentified_Opitutae;g__unidentified_Opitutae	0	0	0	0	0	0	0	0	0	0	0	0	0	0	0	0	0	0	0	0	0	0	0	0	0	0	0	0	0	0	0	0	0	0	0	0	0	0	0	0	0	0	0	0	0	0	0	0	0
d__Bacteria;p__Proteobacteria;c__Gammaproteobacteria;o__Oceanospirillales;f__Halomonadaceae;g__Halomonas	0	0	0	0	0	0	0	0	0	0	0	0	0	0	0	0	0	0	0	0	0	0	0	0	0	0	0	0	0	0	0	0	0	0	0	0	0	0	0	0	0	0	0	0	0	0	0	0	0
d__Bacteria;p__Firmicutes;c__Bacilli;o__Haloplasmatales;f__Haloplasmataceae;g__Haloplasma	0	0	9.00495e-05	0	0	0	0	0	0	0	0.000233854	0	0	0	0	0	0	0	0	0	0	0	0	0	0	0	0	0	0	0	0	2.64438e-05	0	0	4.76607e-05	0	0	0	0	0	0	0	0	3.18066e-05	0	5.73829e-05	0	0	0
d__Bacteria;p__Chloroflexi;c__unclassified_Chloroflexi;o__unclassified_Chloroflexi;f__unclassified_Chloroflexi;g__unclassified_Chloroflexi	0	0	0	0	0	0	0	0	0	0	0	0	0	0	0	0	0	0	0	0	0	0	0	0	0	0	0	0	0	0	0	0	0	0	0	0	0	0	0	0	0	0	0	0	0	0	0	0	0
d__Bacteria;p__Bacteroidetes;c__Bacteroidia;o__Bacteroidales;f__Porphyromonadaceae;g__Parabacteroides	0	0	0	0	0	0	0	0	0	0	0	0	0	0	0	0	0	0	0	0	0	0	0	0	0	0	0	0	0	0	0	0	0	0	0	0	0	0	0	0	0	0	0	9.54198e-05	0	0	0	0	0
d__Bacteria;p__Actinobacteria;c__Actinobacteria;o__Bifidobacteriales;f__Bifidobacteriaceae;g__Alloscardovia	0	0	0	0	0	0	0	0	0	0	0	0	0	0	0.000210846	0	0	0	0	0	0	0	0	0	0	0	0	0	0	0	0	0	0	0	0	0	0	0	0	0	0	0	0	0	0	0	4.604e-05	5.65195e-05	0
d__Bacteria;p__Proteobacteria;c__Betaproteobacteria;o__Neisseriales;f__Neisseriaceae;g__Bergeriella	0	0	0	0	0	0	0	0	0	0	0	0	0	0	4.21692e-05	0	0	0	0	0	0	0	0	0	0	0	0	0	0	0	0	0	0	0	0	0	1.88565e-05	0	8.09717e-05	0	0	0	0	7.95165e-05	0	0	2.302e-05	0	0
d__Bacteria;p__Actinobacteria;c__Thermoleophilia;o__Solirubrobacterales;f__Solirubrobacteraceae;g__unidentified_Solirubrobacteraceae	0	0	0	0	0	0	0	0	0	0	0	0	0	0	0	0	0	0	0	0	0	0	0	0	0	0	0	0	0	0	0	0	0	0	0	0	0	0	0	0	0	0	0	0	0	0	0	0	0
d__Bacteria;p__Gemmatimonadetes;c__Gemmatimonadetes;o__unidentified_Gemmatimonadetes;f__unidentified_Gemmatimonadetes;g__unidentified_Gemmatimonadetes	0	0	0	0	0	0	0	0	0	0	0	0	0	0	0	0	0	0	0	0	0	0	0	0	0	0	0	0	0	0	0	0	0	0	0	0	0	0	0	0	0	0	0	0	0	0	0	0	0
d__Bacteria;p__Actinobacteria;c__Thermoleophilia;o__Solirubrobacterales;f__Solirubrobacteraceae;g__unclassified_Solirubrobacteraceae	0	0	0	0	0	0	0	0	0	0	0	0	0	0	0	0	0	0	0	0	0	0	0	0	0	0	0	0	0	0	0	0	0	0	0	0	0	0	0	0	0	0	0	0	0	0	0	0	0
d__Bacteria;p__Actinobacteria;c__Actinobacteria;o__Actinomycetales;f__Propionibacteriaceae;g__Brooklawnia	0	0	0	0	0	0	0	0	0	0	0	0	0	0	0	0	0	0	0	0	0	0	0	0	0	0	0	0	0	0	0	0	0	0	0	0	0	0	0	0	0	0	0	0	0	0	0	0	0
d__Bacteria;p__Firmicutes;c__Bacilli;o__Lactobacillales;f__Leuconostocaceae;g__Weissella	0	0	0	0	0	0	0	0	0	0	0	0	0	0	0	0	0	0	0	0	0	0	0	0	0	0	0	0	0	0	0	0	0	0	0	0	9.42827e-05	0	0	0	0	0	0	0	0	0	0.00028775	2.26078e-05	0
d__Bacteria;p__Chloroflexi;c__Anaerolineae;o__Caldilineales;f__Caldilineaceae;g__unidentified_Caldilineaceae	0	0	0	0	0	0	0	0	0	0	0	0	0	0	0	0	0	0	0	0	0	0	0	0	0	0	0	0	0	0	0	0	0	0	0	0	0	0	0	0	0	0	0	0	0	0	0	0	0
d__Bacteria;p__Cyanobacteria;c__unidentified_Cyanobacteria;o__unidentified_Cyanobacteria;f__unidentified_Cyanobacteria;g__unidentified_Cyanobacteria	0	0	0	0	0	0	0	0	0	0	0	0	0	0	0	0	0	0	0	0	0	0	0	0	0	0	0	0	0	0	0	0	0	0	0	0	0	0	0	0	0	0	0	0	0	0	0	0	0
d__Bacteria;p__Actinobacteria;c__Actinobacteria;o__Actinomycetales;f__Nocardiopsaceae;g__unclassified_Nocardiopsaceae	0	0	0	0	0	0	0	0	0	0	0	0	0	0	0	0	0	0	0	0	0	0	0	0	0	0	0	0	0	0	0	0	0	0	0	0	0	0	0	0	0	0	0	0	0	0	0	0	0
d__Bacteria;p__Proteobacteria;c__Betaproteobacteria;o__Burkholderiales;f__Comamonadaceae;g__Aquabacterium	0	0	0	0	0	0	0	0	0	0	0	0	0	0	0	0	0	0	0	0	0	0	0	0	0	0	0	0	0	0	0	0	0	0	0	0	0	0	0	0	0.000173182	0	0	0	0	0	0	0	0
d__Bacteria;p__Firmicutes;c__Erysipelotrichi;o__Erysipelotrichales;f__Erysipelotrichaceae;g__unidentified_Erysipelotrichaceae	0.00121288	0	0	0	0	0	0	0	0	0	0	0	0	0	0	0	0	0	0	0	0	0	0	0	0	0	0	0	0	0	0	0	0	0	0	0	0	0	0	0	0	0	0	0	0	0	0	0	3.2987e-05
d__Bacteria;p__Proteobacteria;c__Alphaproteobacteria;o__Rhodobacterales;f__Rhodobacteraceae;g__Sulfitobacter	0	0	0	0	0	0	0	0	0	0	0	0	0	0	0	0	0	0	0	0	0	0	0	0	0	0	0	0	0	0	0	0	0	0	0	0	0	0	0	0	0	0	0	6.36132e-05	0	0	6.906e-05	6.78234e-05	8.24674e-05
d__Bacteria;p__Actinobacteria;c__Coriobacteriia;o__Coriobacteriales;f__Coriobacteriaceae;g__Slackia	0	0	0	0	0	0	0	0	0	0	0	0	0	0	0	0	0	0	0	0	0	0	0	0	0	0	0	0.000264108	0	0	0	0	0	0	0	0	0	0	0	0	0	0	2.84252e-05	0	0	0	0	0	0
d__Bacteria;p__Actinobacteria;c__Actinobacteria;o__Actinomycetales;f__Dermabacteraceae;g__Brachybacterium	0	0	0	0	0	0	0	0	0	0	0	0	0	0	0	0	0	0	0	0	0	0	0	0	0	0	0	0	0	0	0	0	0	0	0	0	0	0	0	0	0	0	0	0	0	0	0	0	0
d__Bacteria;p__Proteobacteria;c__Alphaproteobacteria;o__Sphingomonadales;f__Sphingomonadaceae;g__unclassified_Sphingomonadaceae	0	0	0	0	0	0	0	0	0	0	0	0	0	0	0	0	0	0	0	0	0	0	0	0	0	0	0	0	0	0	0	0	0	0	0	0	0	0	0	0	0	0	0	0	3.94955e-05	0	1.151e-05	2.26078e-05	4.94805e-05
d__Bacteria;p__Bacteroidetes;c__Sphingobacteriia;o__Sphingobacteriales;f__unidentified_Sphingobacteriales;g__unidentified_Sphingobacteriales	0	0	0	0	0	0	0	0	0	0	0	0	0	0	0	0	0	0	0	0	0	0	0	0	0	0	0	0	0	0	0	0	0	0	0	0	0	0	0	0	0.000173182	0	0	0	0	0	0	0	0
d__Bacteria;p__Proteobacteria;c__Deltaproteobacteria;o__Myxococcales;f__Myxococcaceae;g__unidentified_Myxococcaceae	0	0	0	0	0	0	0	0	0	0	0	0	0	0	0	0	0	0	0	0	0	0	0	0	0	0	0	0	0	0	0	0	0	0	0	0	0	0	0	0	0.000197922	0	0	0	0	0	0	0	0
d__Bacteria;p__Elusimicrobia;c__Elusimicrobia;o__Elusimicrobiales;f__unidentified_Elusimicrobiales;g__unidentified_Elusimicrobiales	0	0	0	0	0	0	0	0	0	0	0	0	0	0	0	0	0	0.000499635	0	0	0	0	0	0	0	0	0	0	0	0	0	0	0	0	0	0	0	0	0	0	0	0	0	0	0	0	0	0	0
d__Bacteria;p__Proteobacteria;c__Betaproteobacteria;o__Burkholderiales;f__Alcaligenaceae;g__unclassified_Alcaligenaceae	0	0	0	0	0	0	0	0	0	0	0	0	0	0	0	0	0	0	0	0	0	0	0	0	0	0	0	0	0	0	0	0	0	0	3.17738e-05	0	0	0	0	0	0.000148441	0	0	0	0	0	0	7.91273e-05	0
d__Bacteria;p__Actinobacteria;c__Actinobacteria;o__Actinomycetales;f__Nocardiopsaceae;g__Nocardiopsis	0	0	0	0	0	0	0	0	0	0	0	0	0	0	0	0	0	0	0	0	0	0	0	0	0	0	0	0	0	0	0	0	0	0	0	0	0	0	0	0	0	0	0	0	0	0	0	0	0
d__Bacteria;p__Chloroflexi;c__TK17;o__unidentified_TK17;f__unidentified_TK17;g__unidentified_TK17	0	0	0	0	0	0	0	0	0	0	0	0	0	0	0	0	0	0	0	0	0	0	0	0	0	0	0	0	0	0	0	0	0	0	0	0	0	0	0	0	0	0	0	0	0	0	0	0	0
d__Bacteria;p__Chloroflexi;c__S085;o__unidentified_S085;f__unidentified_S085;g__unidentified_S085	0	0	0	0	0	0	0	0	0	0	0	0	0	0	0	0	0	0	0	0	0	0	0	0	0	0	0	0	0	0	0	0	0	0	0	0	0	0	0	0	0	0	0	0	0	0	0	0	0
d__Bacteria;p__Firmicutes;c__Bacilli;o__Bacillales;f__Paenibacillaceae;g__Paenibacillus	0	0	0	0	0	0	0	0	0	0	0	0	0	0	0	0	0	0	0	0	0	0	0	0	0	0	0	0	0	0	0	0	0	0	0	0	0	0	0	0	0	0	0	0	0	0	0	0	0
d__Bacteria;p__Firmicutes;c__Clostridia;o__Clostridiales;f__Lachnospiraceae;g__Coprococcus	0	0	0	0	0	0	0	0	0	0	0	0	0	0	0	0	0	0	0	0	0	0	0	0	0	0	0	0	0	0	0	0	0	0	0	0	0	0	0	0	0	0	0	0	0	0	0	0	0
d__Bacteria;p__Actinobacteria;c__Actinobacteria;o__Bifidobacteriales;f__Bifidobacteriaceae;g__unidentified_Bifidobacteriaceae	0	0	0	0	0	0	0	0	0	0.000614305	0	0	0	0	0	0.000124203	0	0	0	0	0	0	0	0	0	0	0	0	0	0	0	0	0	0	0	0	0	0	0	0	0	0	0	0	0	0	0	0	0
d__Bacteria;p__Actinobacteria;c__Acidimicrobiia;o__Acidimicrobiales;f__C111;g__unidentified_C111	0	0	0	0	0	0	0	0	0	0	0	0	0	0	0	0	0	0	0	0	0	0	0	0	0	0	0	0	0	0	0	0	0	0	0	0	0	0	0	0	0	0	0	0	0	0	0	0	0
d__Bacteria;p__Bacteroidetes;c__[Rhodothermi];o__[Rhodothermales];f__Rhodothermaceae;g__unclassified_Rhodothermaceae	0	0	0	0	0	0	0	0	0	0	0	0	0	0	0	0	0	0	0	0	0	0	0	0	0	0	0	0	0	0	0	0	0	0	0	0	0	0	0	0	0	0	0	0	0	0	0	0	0
d__Bacteria;p__Proteobacteria;c__Gammaproteobacteria;o__Pasteurellales;f__Pasteurellaceae;g__Necropsobacter	0	0	0.000180099	4.90725e-05	0	0	4.55705e-05	0	0	0	0	0	0	0	0	0	0	0	0	0	0	0	0	0	0	0	0	0	0	0	0	0	0	0	0	0	0	0	0	0	0	0	0	0	0	2.29532e-05	5.755e-05	0	4.94805e-05
d__Bacteria;p__Actinobacteria;c__Acidimicrobiia;o__Acidimicrobiales;f__EB1017;g__unidentified_EB1017	0	0	0	0	0	0	0	0	0	0	0	0	0	0	0	0	0	0	0	0	0	0	0	0	0	0	0	0	0	0	0	0	0	0	0	0	0	0	0	0	0	0	0	0	0	0	0	0	0
d__Bacteria;p__Bacteroidetes;c__Bacteroidia;o__Bacteroidales;f__Porphyromonadaceae;g__unidentified_Porphyromonadaceae	0	0	0	0	0	0	0	0	0	0	0	0	0	0	0	0	0	0	0	0	0	0	0	0	0	0	0	0	0	0	0	0	0	0	0	0	0	0	0	0	0	0	0.000142126	0.00023855	3.94955e-05	0	0	0	0
d__Bacteria;p__Proteobacteria;c__Alphaproteobacteria;o__Rhodospirillales;f__Rhodospirillaceae;g__Azospirillum	0	0	0	0	0	0	0	0	0	0	0	0	0	0	0	0	0	0	0	0	0	0	0	0	0	0	0	0	0	0	0	0	0	0	0	0	0	0	0	0	0	0.00140252	0	0	0	0	0	0	0
d__Bacteria;p__Proteobacteria;c__Alphaproteobacteria;o__Sphingomonadales;f__Sphingomonadaceae;g__unidentified_Sphingomonadaceae	0	0	0	0	0	0	0	0	0	0	0	0	0	0	0	0	0	0	0	0	0	0	0	0	0	0	0	0	0	0	0	0	0	0	0	0	0	0	0	0	0	0	0	6.36132e-05	0	0	0	0	0
d__Bacteria;p__Actinobacteria;c__Coriobacteriia;o__Coriobacteriales;f__Coriobacteriaceae;g__unclassified_Coriobacteriaceae	0	0	0	0	0	0	0	0	0	0	0	9.87606e-05	0	0	0	0	0	0	0	0	0	0	0	0	0	0	0	8.80359e-05	0	0	0	0	0	0	0	0	0	0	0.00125506	0	0	0	0	3.18066e-05	0	0	0	5.65195e-05	0
d__Bacteria;p__Proteobacteria;c__Betaproteobacteria;o__Burkholderiales;f__Alcaligenaceae;g__Bordetella	0	0	0	0	0	0	0	0	0	0	0	0	0	0	0	0	0	0	0	0	0	0	0	0	0	0	0	0	0	0	0	0	0	0	0	0	0	0	0	0	0	0	0	0	0	0	0	0	6.59739e-05
d__Bacteria;p__Verrucomicrobia;c__Verrucomicrobiae;o__Verrucomicrobiales;f__Verrucomicrobiaceae;g__Akkermansia	0	0	0	0	0	0	0	0	0	0	0	0	0	0	0	0	0	0	0	0	0	0	0	0	0	0	0	0	0	0	0	0	0	0	0	0	0	0	0	0	0	0	0.000113701	6.36132e-05	0	0.000252485	0	0	0
d__Bacteria;p__Proteobacteria;c__Betaproteobacteria;o__Burkholderiales;f__Comamonadaceae;g__Hylemonella	0	0	0	0	0	0	0	0	0	0	0	0	0	0.000823249	0	0	0	0	0	0	0	0	0	0	0	0	0	0	0	0	0	0	0	0	0	0.000222416	0	0	0	0	0	0	0	0	0	0	0	0	0
d__Bacteria;p__Fusobacteria;c__Fusobacteriia;o__Fusobacteriales;f__unclassified_Fusobacteriales;g__unclassified_Fusobacteriales	0	0	0	0	0	0	0	0	0	0	0	0	0	0	0	0	0	0	0	0	0	0	7.82626e-05	0	0.000345503	0	0	0	0	0	0	0	0	0	3.17738e-05	1.71089e-05	0	0	0	0	0	0	0	0.000111323	0	0	0	0	0.000115454
d__Bacteria;p__Planctomycetes;c__Phycisphaerae;o__Phycisphaerales;f__Phycisphaeraceae;g__unidentified_Phycisphaeraceae	0	0	0	0	0	0	0	0	0	0	0	0	0	0	0	0	0	0	0	0	0	0	0	0	0	0	0	0	0	0	0	0	0	0	0	0	0	0	0	0	0	0	0	0	0	0	0	0	0
d__Bacteria;p__Gemmatimonadetes;c__Gemmatimonadetes;o__Gemmatimonadales;f__Ellin5301;g__unidentified_Ellin5301	0	0	0	0	0	0	0	0	0	0	0	0	0	0	0	0	0	0	0	0	0	0	0	0	0	0	0	0	0	0	0	0	0	0	0	0	0	0	0	0	0.000197922	0	0	0	0	0	0	0	0
d__Bacteria;p__Proteobacteria;c__Alphaproteobacteria;o__Rhizobiales;f__Methylobacteriaceae;g__unidentified_Methylobacteriaceae	0	0	0	0	0	0	0	0	0	0	0	0	0	0	0	0	0	0	0	0.000140361	0	0	0	0	0	0	0	0	0	0	0	0	0	0	0	0	0	0	0	0	0.000197922	0	0	0	0	0	0	0	0
d__Bacteria;p__TM7;c__TM7-1;o__unidentified_TM7-1;f__unidentified_TM7-1;g__unidentified_TM7-1	0	0	0	0	0	0	0	0	0	0	0	0	0	0	0	0	0	0	0	0	0	0	0	0	0	0	0	0	0	0	0	0	0	0	0	0	0	0	0	0	0	0	0	0	0	0	0	0	0
d__Bacteria;p__Proteobacteria;c__Gammaproteobacteria;o__Chromatiales;f__Chromatiaceae;g__Nitrosococcus	0	0	0	0	0	0	0	0	0	0	0	0	0	0	0	0	0	0	0	0	0	0	0	0	0	0	0	0	0	0	0	0	0	0	0	0	0	0	0	0	0	0	0	0	0	0	0	0	0
d__Bacteria;p__Acidobacteria;c__Solibacteres;o__Solibacterales;f__PAUC26f;g__unidentified_PAUC26f	0	0	0	0	0	0	0	0	0	0	0	0	0	0	0	0	0	0	0	0	0	0	0	0	0	0	0	0	0	0	0	0	0	0	0	0	0	0	0	0	0	0.00210379	0	0	0	0	0	0	0
d__Bacteria;p__Proteobacteria;c__Gammaproteobacteria;o__Thiotrichales;f__Piscirickettsiaceae;g__unidentified_Piscirickettsiaceae	0	0	0	0	0	0	0	0	0	0	0	0	0	0	0	0	0	0	0	0	0	0	0	0	0	0	0	0	0	0	0	0	0	0	0	0	0	0	0	0	0	0	0	0	0	0	0	0	0
d__Bacteria;p__OP11;c__WCHB1-64;o__d153;f__unidentified_d153;g__unidentified_d153	0	0	0	0	0	0	0	0	0	0	0	0	0	0	0	0	0	0.000730236	0	0	0	0	0	0	0	0	0	0	0	0	0	0	0	0	0	0	0	0	0	0.000178375	0	0	0	0	0	0	0	0	0
d__Bacteria;p__Firmicutes;c__Clostridia;o__Clostridiales;f__Veillonellaceae;g__Anaerosinus	0	0	0	4.90725e-05	0	0	0	4.50511e-05	0	0	0	0	0	0	0	0.000124203	0	0	0	0	0	0	0	0	0	0	0	0	0	0	0	5.28877e-05	0	0	0	0	0	0	0	0	0	0	8.52757e-05	0.000302163	0	0	0	1.13039e-05	4.94805e-05
d__Bacteria;p__Actinobacteria;c__Nitriliruptoria;o__Nitriliruptorales;f__Nitriliruptoraceae;g__unclassified_Nitriliruptoraceae	0	0	0	0	0	0	0	0	0	0	0	0	0	0	0	0	0	0	0	0	0	0	0	0	0	0	0	0	0	0	0	0	0	0	0	0	0	0	0	0	0	0	0	0	0	0	0	0	0
d__Bacteria;p__Chloroflexi;c__SAR202;o__unidentified_SAR202;f__unidentified_SAR202;g__unidentified_SAR202	0	0	0	0	0	0	0	0	0	0	0	0	0	0	0	0	0	0	0	0	0	0	0	0	0	0	0	0	0	0	0	0	0	0	0	0	0	0	0	0	0	0	0	0	0	0	0	0	0
d__Bacteria;p__Bacteroidetes;c__Bacteroidia;o__Bacteroidales;f__p-2534-18B5;g__unidentified_p-2534-18B5	0	0	0	0	0	0	0	0	0	0	0	0	0	0	0	0	0	0.000614935	0	0	0	0	0	0	0	0	0	0	0	0	0	0	0	0	0	0	0	0	0	0	0	0	0	0	0	0	0	0	0
d__Bacteria;p__Verrucomicrobia;c__[Spartobacteria];o__[Chthoniobacterales];f__[Chthoniobacteraceae];g__DA101	0	0	0	0	0	0	0	0	0	0	0	0	0	0	0	0	0	0	0	0	0	0	0	0	0	0	0	0	0	0	0	0	0	0	0	0	0	0	0	0	0	0	0	0	0	0	0	0	0
d__Bacteria;p__Proteobacteria;c__Betaproteobacteria;o__Rhodocyclales;f__Rhodocyclaceae;g__Propionivibrio	0	0	0	0	0	0	0	0	0	0	0	0	0	0	0	0	0	0	0	0	0	0	0	0	0	0	0	0	0	0	0	0	0	0	0	0	0	0	0	0	0	0	0	0	0.000144817	0	0	0	0
d__Bacteria;p__Actinobacteria;c__Actinobacteria;o__Micrococcales;f__unidentified_Micrococcales;g__unidentified_Micrococcales	0	0	0	0	0	0	0	0	0	0	0	0	0	0	0	0	0	0	0	0	0	0	0	0	0	0	0	0	0	0	0	0	0	0	0	0	0	0	0	0	0	0	0	0	0	0	0	0	0
d__Bacteria;p__Nitrospirae;c__Nitrospira;o__Nitrospirales;f__0319-6A21;g__unidentified_0319-6A21	0	0	0	0	0	0	0	0	0	0	0	0	0	0	0	0	0	0	0	0	0	0	0	0	0	0	0	0	0	0	0	0	0	0	0	0	0	0	0	0	0	0	0	0	0	0	0	0	0
d__Bacteria;p__Actinobacteria;c__MB-A2-108;o__unidentified_MB-A2-108;f__unidentified_MB-A2-108;g__unidentified_MB-A2-108	0	0	0	0	0	0	0	0	0	0	0	0	0	0	0	0	0	0	0	0	0	0	0	0	0	0	0	0	0	0	0	0	0	0	0	0	0	0	0	0	0	0	0	0	0	0	0	0	0
d__Bacteria;p__Proteobacteria;c__Gammaproteobacteria;o__Pseudomonadales;f__Moraxellaceae;g__Enhydrobacter	0	0	0	0	0	0	0	0	0	0	0	0	0	0	0	0	0	0	0	0	0	0	0	0	0	0	0	0	0	0	0	0	0	0	0	0	0	0	0	0	0.000173182	0	0	0	0	0	0.00010359	0	0
d__Bacteria;p__Firmicutes;c__Clostridia;o__Clostridiales;f__Lachnospiraceae;g__[Ruminococcus]	0	0	0	0	0	0	0	0	0	0	0	0	0	0	0	0	0	0	0	0	0	0	0	0	0	0	0	0	0	0	0	0	0	0	0	0	0	0	0	0	0	0	0	0	9.21562e-05	0	0	0	0.000148441
d__Bacteria;p__Proteobacteria;c__Alphaproteobacteria;o__Sphingomonadales;f__Erythrobacteraceae;g__Erythrobacter	0	0	0	0	0	0	0	0	0	0	0	0	0	0	0	0	0	0	0	0	0	0	0	0	0	0	0	0	0	0	0	0	0	0	0	0	0	0	0	0	0.000420584	0	0	4.77099e-05	0	2.29532e-05	1.151e-05	0	0
d__Bacteria;p__Proteobacteria;c__Alphaproteobacteria;o__Sphingomonadales;f__Sphingomonadaceae;g__Blastomonas	0	0	0	0	0	0	0	0	0	0	0	0	0	0	0	0	0	0	0	0	0	0	0	0	0	0	0	0	0	0	0	0	0	0	0	0	0	0	0	0	0	0	0	0	0	4.59063e-05	0	0	0
d__Bacteria;p__Bacteroidetes;c__Cytophagia;o__Cytophagales;f__Cytophagaceae;g__Hymenobacter	0	0	0	0	0	0	0	0	0	0	0	0	0	0	0	0	0	0	0	0	0	0	0	0	0	0	0	0	0	0	0	0	0	0	0	0	0	0	0	0	0	0	0	0	0	0	0	0	0
d__Bacteria;p__Firmicutes;c__Erysipelotrichi;o__Erysipelotrichales;f__Erysipelotrichaceae;g__Allobaculum	0	0	0	0	0	0	0	0	0	0	0	0	0	0	0	0	0	0	0	0	0	0	0	0	0	0	0	0	0	0	0	0.000317326	0.0001057	0.000282566	0	0	0	0	0	0	0	0	0	0	0	0	0	0	0
d__Bacteria;p__Actinobacteria;c__Acidimicrobiia;o__Acidimicrobiales;f__Iamiaceae;g__unidentified_Iamiaceae	0	0	0	0	0	0	0	0	0	0	0	0	0	0	0	0	0	0	0	0	0	0	0	0	0	0	0	0	0	0	0	0	0	0	0	0	0	0	0	0	0	0	0	0	0	0	0	0	0
d__Bacteria;p__Bacteroidetes;c__Bacteroidia;o__Bacteroidales;f__[Paraprevotellaceae];g__unclassified_[Paraprevotellaceae]	0.000179686	0	0	0	0	4.54442e-05	0	0	0	0	0	0	0	4.11624e-05	0	0	0	0	0	0	0	0	0	0	0	0	0	0	0	0	0	0.000158663	0	0	0	0	0	0	0	0	0	0	0.000198977	0.000333969	0	0	0	0	0
d__Bacteria;p__Proteobacteria;c__Betaproteobacteria;o__Burkholderiales;f__Oxalobacteraceae;g__unclassified_Oxalobacteraceae	0	0	0	9.81451e-05	0	0	0	0	0	0	0	0	0	0	0	0	0	0	0	0	8.47853e-05	0	0	0	0	0	0	0	0	0	0	0	0	5.13756e-05	4.76607e-05	3.42179e-05	0	0	0	0	0	0	0	0	0	4.59063e-05	2.302e-05	0	0.000115454
d__Bacteria;p__Proteobacteria;c__Alphaproteobacteria;o__Rhizobiales;f__unclassified_Rhizobiales;g__unclassified_Rhizobiales	0	0	0	0	0	0	0	0	0	0	0	0	0	0	0	0	0	0	0	0	0	0	0	0	0	0	0	0	0	0	0	0	0	0	0	0	0	0	0	0	2.47402e-05	0	0	0	0	0	3.453e-05	0	0
d__Bacteria;p__Firmicutes;c__Clostridia;o__Clostridiales;f__Veillonellaceae;g__Phascolarctobacterium	0	0	0	0	0	0	0	0	0	0	0	0	0	0	0	0	0	0	0	0	0	0	0	0	0	0	0	0	0	0	0	0	0	0	0	0	0	0	0	0	0	0	0	0	0	0	6.906e-05	0	0
d__Bacteria;p__TM7;c__MJK10;o__unidentified_MJK10;f__unidentified_MJK10;g__unidentified_MJK10	0	0	0	0	0	0	0	0	0	0	0	0	0	0	0	0	0	0	0	0	0	0	0	0	0	0	0	0	0	0	0	0	0	0	0	0	0	0	0	0	0	0	0	0	0	0	0	0	0
d__Bacteria;p__Firmicutes;c__Clostridia;o__Clostridiales;f__Ruminococcaceae;g__Ruminococcus	0	0	0	0	0	0	0	0	0	0	0	0	0	0	0	0	0	0	0	0	0	0	0	0	0	0	0	0	0	0	0	0	0	0	0	0	0	0	0	0	0	0	5.68505e-05	0	0	0	0.0001151	2.26078e-05	0
d__Bacteria;p__Proteobacteria;c__Alphaproteobacteria;o__Rhodobacterales;f__Rhodobacteraceae;g__unclassified_Rhodobacteraceae	0	0	0	0	0	0	0	0	0	0	0	0	0	0	0	0	0	0	0	0	0	0	0	0	0	0	0	0	0	0	0	0	0	0	0	0	0	0	0	0	0	0	0	0	0	0	1.151e-05	4.52156e-05	0
d__Bacteria;p__Bacteroidetes;c__[Rhodothermi];o__[Rhodothermales];f__[Balneolaceae];g__unidentified_[Balneolaceae]	0	0	0	0	0	0	0	0	0	0	0	0	0	0	0	0	0	0	0	0	0	0	0	0	0	0	0	0	0	0	0	0	0	0	0	0	0	0	0	0	0	0	0	0	0	0	0	0	0
d__Bacteria;p__Proteobacteria;c__Gammaproteobacteria;o__Cardiobacteriales;f__Cardiobacteriaceae;g__Suttonella	0	0	0	0	0	0	0	0	0	0	0	0	0	0	0	0	0.00058544	0	0	0	0	0	0	0.000299906	0	0	0	0	0	0	0	0	0.000184975	0	0.000174756	0	0.000207422	0	0	0	0	0	0	7.95165e-05	0	0	0	0	0
d__Bacteria;p__Elusimicrobia;c__Endomicrobia;o__unidentified_Endomicrobia;f__unidentified_Endomicrobia;g__unidentified_Endomicrobia	0	0	0	0	0	0	0	0	0	0	0	0	0	0	0	0	0	0	0.000179211	0	0	0	0.00031305	0	0	0	0	0.000528216	0	0	0	0	0	0	0	0	0	0	0	0	0	0	4.26379e-05	0	0	0	0	0	0
d__Bacteria;p__Actinobacteria;c__Actinobacteria;o__Actinomycetales;f__Dermatophilaceae;g__Piscicoccus	0	0	9.00495e-05	0	0	0	0	9.01023e-05	8.97384e-05	0.000175516	0.000116927	0.000395042	0	0	0	0	0	0	0	3.50902e-05	0	0.000232213	0	0	0.000115168	0	0	0	0.000246194	0	0	0	0	0	0.000317738	0	0	0	0	0	0	0	0	0	0	0	0	0	0
d__Bacteria;p__Proteobacteria;c__Betaproteobacteria;o__Burkholderiales;f__Comamonadaceae;g__Delftia	0	0	0	0	0	0	0	0	0	0	0	0	0	0	0	0	0	0	0	0	0	0	0	0	0	0	0	0	0	0	0	0	0	0	0	0	0	0	0	0	0.000667986	0	0	0	0	0	0	0	0
d__Bacteria;p__Proteobacteria;c__Gammaproteobacteria;o__unidentified_Gammaproteobacteria;f__unidentified_Gammaproteobacteria;g__unidentified_Gammaproteobacteria	0	0	0	0	0	0	0	0	0	0	0	0	0	0	0	0	0	0	0	0	0	0	0	0	0	0	0	0	0	0	0	0	0	0	0	0	0	0	0	0	0	0	0	0	0	0	0	0	3.2987e-05
d__Bacteria;p__Proteobacteria;c__Alphaproteobacteria;o__Caulobacterales;f__Caulobacteraceae;g__unclassified_Caulobacteraceae	0	0	0	0	0	0	0	0	0	0	0	0	0	0	0	0	0	0	0	0	0	0	0	0	0	0	0	0	0	0	0	0	0	0	0	0	0	0	0	0	0.000296883	0	0	0	0	0	0	0	0
d__Bacteria;p__Actinobacteria;c__Actinobacteria;o__Actinomycetales;f__Brevibacteriaceae;g__Brevibacterium	0	0	0	0	0	0	0	0	0	0	0	0	0	0	0	0	0	0	0	0	0	0	0	0	0	0	0	0	0	0	0	0	0	0	0	0	0	0	0	0	0.000593765	0	0	0	0	0	0	0	0
d__Bacteria;p__Actinobacteria;c__unclassified_Actinobacteria;o__unclassified_Actinobacteria;f__unclassified_Actinobacteria;g__unclassified_Actinobacteria	0	0	0	0	0.000187012	0	0	0	0	0	0	0.000148141	0	0	0	0	0	0	0	0	0	0	0	0	0	0	0	0	0	0	0	0	0	0	0	0	0	0	0	0	0	0	0	0.000111323	0	0	0	0	0
d__Bacteria;p__Actinobacteria;c__Actinobacteria;o__Actinomycetales;f__Pseudonocardiaceae;g__unidentified_Pseudonocardiaceae	0	0	0	0	0	0	0	0	0	0	0	0	0	0	0	0	0	0	0	0	0	0	0	0	0	0	0	0	0	0	0	0	0	0	0	0	0	0	0	0	0	0	0	0	0	0	0	0	0
d__Bacteria;p__Firmicutes;c__Clostridia;o__Clostridiales;f__Ruminococcaceae;g__Oscillospira	0	0	0	0	0	0	0	0	0	0	0	0	0	0	0	0	0	0	0	0	0	0	0	0	0	0	0	0	0	0	0	0	0	0	0	0	0	0	0	0	0	0	0	0	3.94955e-05	6.88595e-05	0	0	0
d__Bacteria;p__Proteobacteria;c__Deltaproteobacteria;o__GMD14H09;f__unidentified_GMD14H09;g__unidentified_GMD14H09	0	0	0	0	0	0	0	0	0	0	0	0	0	0	0	0	0	0	0	0	0	0	0	0	0	0	0	0	0	0	0	0	0	0	0	0	0	0	0	0	0	0	0	0	0	0	0	0	0
d__Bacteria;p__Firmicutes;c__Bacilli;o__Lactobacillales;f__Streptococcaceae;g__Lactococcus	0	0	0	0	0	0	0	0	0	0	0	0	0	0	0	0	0	0	0	0	0	0	0	0	0	0	0	0	0	0	0	0	0	0	0	0	0	0	0	0	0	0	0	0	0	0	0	3.39117e-05	0
d__Bacteria;p__Proteobacteria;c__Alphaproteobacteria;o__Rhizobiales;f__Phyllobacteriaceae;g__Chelativorans	0	0	0	0	0	0	0	0	0	0	0	0	0	0	0	0	0	0	0	0	0	0	0	0	0	0	0	0	0	0	0	0	0	0	0	0	0	0	0	0	0	0	0	0	0	0	0	0	0
d__Bacteria;p__Firmicutes;c__Bacilli;o__Bacillales;f__Bacillaceae;g__Geobacillus	0	0	0	0	0	0	0	0	0	0	0	0	0	0	0	0	0	0	0	0	0	0	0	0	0	0	0	0	0	0	0	0	0	0	0	0	0	0	0	0	0	0	0	0	0	0	0	0	0
d__Bacteria;p__Actinobacteria;c__OPB41;o__unidentified_OPB41;f__unidentified_OPB41;g__unidentified_OPB41	0	0	0	0	0	0	0	0	0	0	0	0	0	0	0	0	0	0	0	0	0	0	0	0	0	0	0	0	0	0	0	0	0	0	0	0	0	0	0	0	0	0.00350631	0	0	0	0	0	0	0
d__Bacteria;p__Chloroflexi;c__Thermomicrobia;o__AKYG1722;f__unidentified_AKYG1722;g__unidentified_AKYG1722	0	0	0	0	0	0	0	0	0	0	0	0	0	0	0	0	0	0	0	0	0	0	0	0	0	0	0	0	0	0	0	0	0	0	0	0	0	0	0	0	0	0	0	0	0	0	0	0	0
d__Bacteria;p__Firmicutes;c__Clostridia;o__Clostridiales;f__Syntrophomonadaceae;g__Syntrophomonas	0	0	0	0	0	0	0	0	0	0	0	0	0	0	0	0	0	0.000307468	0	0	0	0	0	0	0	0	0	0	0	0	0	0	0	0	0	0	0	0	0	0	0	0	0	0	0	0	0	0	0
d__Bacteria;p__Proteobacteria;c__Deltaproteobacteria;o__Myxococcales;f__unidentified_Myxococcales;g__unidentified_Myxococcales	0	0	0	0	0	0	0	0	0	0	0	0	0	0	0	0	0	0	0	0	0	0	0	0	0	0	0	0	0	0	0	0	0	0	0	0	0	0	0	0	0	0	0	0	0	0	0	0	0
d__Bacteria;p__Firmicutes;c__Bacilli;o__Bacillales;f__Staphylococcaceae;g__Staphylococcus	0	0	0	0	0	0	0	0	0	0	0	0	0	0	0	0	0	0	0	0	0	0	0	0	0	0	0	0	0	0	0	0	0	0	0	0	0	0	0	0	0	0	0	0	0	0	5.755e-05	0	0
d__Bacteria;p__Proteobacteria;c__Alphaproteobacteria;o__Sphingomonadales;f__Sphingomonadaceae;g__Kaistobacter	0	0	0	0	0	0	0	0	0	0	0	0	0	0	0	0	0	0	0	0	0	0	0	0	0	0	0	0	0	0	0	0	0	0	0	0	0	0	0	0	0.000173182	0	0	0	0	0	0	0	0
d__Bacteria;p__Proteobacteria;c__Alphaproteobacteria;o__Rhodospirillales;f__Rhodospirillaceae;g__unidentified_Rhodospirillaceae	0	0	0	0	0	0	0	0	0	0	0	0	0	0	0	0	0	0	0	0	0	0	0	0	0	0	0	0	0	0	0	0	0	0	0	0	0	0	0	0	0.000519545	0	0	0	0	2.29532e-05	0	0	0
d__Bacteria;p__Actinobacteria;c__Actinobacteria;o__Actinomycetales;f__unidentified_Actinomycetales;g__unidentified_Actinomycetales	0	0	9.00495e-05	0	9.3506e-05	0	0	0	0	0	0	0	0	0	0	0	0	0	0	0	0	0	0	0	0	0	0	0	0	0	0	0	5.28499e-05	0	0	0	0	0	0	0	0	0	0	0	0	2.29532e-05	0	0	0
d__Bacteria;p__Actinobacteria;c__Rubrobacteria;o__Rubrobacterales;f__Rubrobacteraceae;g__unidentified_Rubrobacteraceae	0	0	0	0	0	0	0	0	0	0	0	0	0	0	0	0	0	0	0	0	0	0	0	0	0	0	0	0	0	0	0	0	0	0	0	0	0	0	0	0	0	0	0	0	0	0	0	0	0
d__Bacteria;p__Proteobacteria;c__Deltaproteobacteria;o__Desulfovibrionales;f__Desulfomicrobiaceae;g__unidentified_Desulfomicrobiaceae	0	0	0	0	0	0	0	0	0	0	0	0	0	0	0	0	0	0.0010377	0	0	0	0	0	0	0	0	0	0	0	0	0	0	0	0	0	0	0	0	0	0	0	0	0	0	0	0	0	0	0
d__Bacteria;p__Firmicutes;c__Clostridia;o__Clostridiales;f__Ruminococcaceae;g__Gemmiger	0	0	0	0	0	0	0	0	0	0	0	0	0	0	0	0	0	0	0	0	0	0	0	0	0	0	0	0	0	0	0	0	0	0	0	0	0	0	0	0	0	0	0	0	0.000105321	0	0	0	0
d__Bacteria;p__Proteobacteria;c__Alphaproteobacteria;o__Rhizobiales;f__Hyphomicrobiaceae;g__Pseudovibrio	0	0	0	0	0	0	0	0	0	0	0	0	0	0	0	0	0	0	0	0	0	0	0	0	0	0	0	0	0	0	0	0	0	0	0	0	0	0	0	0	0	0.00420757	0	0	0	0	0	0	0
d__Bacteria;p__Proteobacteria;c__Alphaproteobacteria;o__Rickettsiales;f__unidentified_Rickettsiales;g__unidentified_Rickettsiales	0	0	0	0	0	0	0	0	0	0	0	0	0	0	0	0	0	0	0	0	0	0	0	0	0	0	0	0	0	0	0	0	0	0	0	0	0	0	0	0	0	0.00420757	0	3.18066e-05	0	0	0	0	0
d__Bacteria;p__Actinobacteria;c__Acidimicrobiia;o__Acidimicrobiales;f__AKIW874;g__unidentified_AKIW874	0	0	0	0	0	0	0	0	0	0	0	0	0	0	0	0	0	0	0	0	0	0	0	0	0	0	0	0	0	0	0	0	0	0	0	0	0	0	0	0	0	0	0	0	0	0	0	0	0
d__Bacteria;p__Firmicutes;c__Erysipelotrichi;o__Erysipelotrichales;f__Erysipelotrichaceae;g__Sharpea	0.000224608	0	0	0	0	0	0	0	0	0	0	0	0	0	0	0	0	0.000192167	0	0	0	0	0	0	0	0	0	0.000132054	0	0	0	0	0	0	0	0	0	0	0	0	0	0	0	0	0	0.000103289	4.604e-05	3.39117e-05	0
d__Bacteria;p__Proteobacteria;c__Betaproteobacteria;o__Burkholderiales;f__unidentified_Burkholderiales;g__unidentified_Burkholderiales	0	0	0	0	0	0	0	0	0	0	0	0	0	0	0	0	0	0	0	7.01804e-05	0	0	0	0.000562324	0	0	0	0	0	0	0	0	2.6425e-05	0	0	0.000171089	5.65696e-05	0	0	0	0	0	0	0	0	3.44297e-05	6.906e-05	1.13039e-05	6.59739e-05
d__Bacteria;p__Bacteroidetes;c__[Rhodothermi];o__[Rhodothermales];f__Rhodothermaceae;g__Rubricoccus	0	0	0	0	0	0	0	0	0	0	0	0	0	0	0	0	0	0	0	0	0	0	0	0	0	0	0	0	0	0	0	0	0	0	0	0	0	0	0	0	0	0	0	0	0	0	0	0	0
d__Bacteria;p__Firmicutes;c__Bacilli;o__Lactobacillales;f__Aerococcaceae;g__unclassified_Aerococcaceae	0	0	4.50248e-05	0	0	0	0	4.50511e-05	0	4.38789e-05	7.79514e-05	9.87606e-05	8.94734e-05	8.23249e-05	8.43384e-05	0	0.000137751	3.84335e-05	0	0	0.000169571	4.64425e-05	0.000273919	3.74883e-05	0	8.88928e-05	0.000268384	0.000132054	0	0	0	0	0	0	3.17738e-05	5.13268e-05	3.77131e-05	0	0	0	0	0	0.000284252	7.95165e-05	0	6.88595e-05	0	0	3.2987e-05
d__Bacteria;p__Actinobacteria;c__Actinobacteria;o__unclassified_Actinobacteria;f__unclassified_Actinobacteria;g__unclassified_Actinobacteria	0	0	0	0	0	0	0	0	0	0	0	0	0	0	0	0	0	0	0	0	0	0	0	0	0	0	0	0	0	0	0	0	0	0	0	0	0	0	0	0	0	0	0	0	0	0	0	0	0
d__Bacteria;p__Actinobacteria;c__MB-A2-108;o__0319-7L14;f__unidentified_0319-7L14;g__unidentified_0319-7L14	0	0	0	0	0	0	0	0	0	0	0	0	0	0	0	0	0	0	0	0	0	0	0	0	0	0	0	0	0	0	0	0	0	0	0	0	0	0	0	0	0	0	0	0	0	0	0	0	0
d__Bacteria;p__Proteobacteria;c__Betaproteobacteria;o__Burkholderiales;f__Oxalobacteraceae;g__Pseudoburkholderia	0	7.81494e-05	0.000180099	0	0	0	0	0	0	4.38789e-05	7.79514e-05	0	0	0.00016465	0.000126508	0	3.44376e-05	3.84335e-05	0	3.50902e-05	0.000127178	9.2885e-05	0	0	0.000115168	0	0	0.000352144	0	0	0	7.93315e-05	5.28499e-05	0	0	0	1.88565e-05	0	0	0	0	0	0	0	0	8.0336e-05	0	0	0
d__Bacteria;p__Proteobacteria;c__Gammaproteobacteria;o__unclassified_Gammaproteobacteria;f__unclassified_Gammaproteobacteria;g__unclassified_Gammaproteobacteria	0	0	0	0	0	0	0	0	0	0	0	0.000148141	0	0	0	0	0	7.68669e-05	0	0	0	0	0	0	0	0	0.000322061	0	0	0	0	0	7.92749e-05	0	7.94344e-05	0	0	0	0	0	0	0	0	0	0	2.29532e-05	0	3.39117e-05	0
d__Bacteria;p__Firmicutes;c__Clostridia;o__Clostridiales;f__Eubacteriaceae;g__Pseudoramibacter_Eubacterium	0	0	0	0	0	0	0	0	0	0	0	0	0	0.000452787	0	0	0	0	0	0	0	0	0	0	0	0.000800036	0	0.00022009	0	0	0	0	0	0	0	0	0	8.31013e-05	0.000566802	0	0	0	5.68505e-05	0	0	0	0	0	0
d__Bacteria;p__Actinobacteria;c__Actinobacteria;o__Actinomycetales;f__Nocardiaceae;g__Rhodococcus	0	0	0	0	0	0	0	0	0	0	0	0	0	0	0	0	0	0	0	0	0	0	0	0	0	0	0	0	0	0	0	0	0.0001057	0	0	0	0	0	0	0	0.000841168	0	0	0	0	0	0	0	0
d__Bacteria;p__Actinobacteria;c__Actinobacteria;o__Actinomycetales;f__Micrococcaceae;g__Arthrobacter	0	0	0	0	0	0	0	0	0	0	0	0	0	0	0	0	0	0	0	0	0	0	0	0	0	0	0	0	0	0	0	0	0	0	0	0	0	0	0	0	0	0	0.000142126	0.000222646	9.21562e-05	0.000103289	5.755e-05	0.000113039	0.000230909
d__Bacteria;p__Chloroflexi;c__Ellin6529;o__unidentified_Ellin6529;f__unidentified_Ellin6529;g__unidentified_Ellin6529	0	0	0	0	0	0	0	0	0	0	0	0	0	0	0	0	0	0	0	0	0	0	0	0	0	0	0	0	0	0	0	0	0	0	0	0	0	0	0	0	0	0	0	0	0	0	0	0	4.94805e-05
d__Bacteria;p__Acidobacteria;c__[Chloracidobacteria];o__RB41;f__unidentified_RB41;g__unidentified_RB41	0	0	0	0	0	0	0	0	0	0	0	0	0	0	0	0	0	0	0	0	0	0	0	0	0	0	0	0	0	0	0	0	0	0	0	0	0	0	0	0	7.42207e-05	0	0	0	0	0	0	0	0
d__Bacteria;p__Actinobacteria;c__Thermoleophilia;o__Gaiellales;f__Gaiellaceae;g__unidentified_Gaiellaceae	0	0	0	0	0	0	0	0	0	0	0	0	0	0	0	0	0	0	0	0	0	0	0	0	0	0	0	0	0	0	0	0	0	0	0	0	0	0	0	0	0.000173182	0	0	0	0	0	0	0	0
d__Bacteria;p__Proteobacteria;c__Gammaproteobacteria;o__Pseudomonadales;f__Moraxellaceae;g__unclassified_Moraxellaceae	0	0	0	0	0	0	0	0	0	0	0	0	0	0	0	0	0	7.68669e-05	0	0	0	0	0	0	0	0	0	0	0	0	0	0	0	0	0.000349511	0	0	0	0	0	0	0	0	0	0	0	0	0	0
d__Bacteria;p__Proteobacteria;c__Alphaproteobacteria;o__unclassified_Alphaproteobacteria;f__unclassified_Alphaproteobacteria;g__unclassified_Alphaproteobacteria	0	0	0	0	0	0	0	0	0	0	0	0	0	0	4.21692e-05	0	0	0	0	0	0	0	0.000117394	0	0	0	0	0	0	0	0	0	2.6425e-05	0	0	0	0	0	0	0	0.000148441	0	1.42126e-05	0	0	0	0	0	0
d__Bacteria;p__Bacteroidetes;c__Bacteroidia;o__Bacteroidales;f__Prevotellaceae;g__unidentified_Prevotellaceae	0.000314451	0	0.000180099	0	0	0	0	0	0	0	7.79514e-05	0	0	0	0	0	0	0	0	0	0	0	0	7.49766e-05	0	0	0	0.000132054	0.000492388	4.75579e-05	0.000253126	0.000264438	0.0001057	0	0	0	0	0	0	0	0	0	5.68505e-05	6.36132e-05	0	4.59063e-05	0	0	3.2987e-05
d__Bacteria;p__Bacteroidetes;c__Bacteroidia;o__Bacteroidales;f__Porphyromonadaceae;g__unclassified_Porphyromonadaceae	0.000988275	0	0	0	0	0	9.11411e-05	0	0	4.38789e-05	0	0	0	0	0	0	0	0	0	0	0	0	0.000117394	3.74883e-05	0	0	0	0	0	0	0	0	7.92749e-05	0	0	0	0	0	0	0	0	0	0	0	0	0	0	0	3.2987e-05
d__Bacteria;p__Proteobacteria;c__Alphaproteobacteria;o__Rhizobiales;f__Hyphomicrobiaceae;g__Rhodobium	0	0	0	0	0	0	0	0	0	0	0	0	0	0	0	0	0	0	0	0	0	0	0	0	0	0	0	0	0	0	0	0	0	0	0	0	0	0	0	0	0	0	0	0	0	0	0	0	0
d__Bacteria;p__Proteobacteria;c__Gammaproteobacteria;o__Xanthomonadales;f__Xanthomonadaceae;g__Stenotrophomonas	0	0	0	0	0	0	0	0	0	0	0	0	0	0	0	0	0	0	0	0	0	0	0	0	0	0	0	0	0	0	0	0	0	0	0	0	0	0	0	0	0.000247402	0	0	0	0	0	0	0	0
d__Bacteria;p__Firmicutes;c__Clostridia;o__Clostridiales;f__Ruminococcaceae;g__unclassified_Ruminococcaceae	0	0	0	0	0	0	0	0	0	0	0	0	0	0	0	0	0	0	0	0	0	0	0	0	0	0	0	0	0	0	0	0	0	0	0	0	5.65696e-05	0	0	0	0	0.00210379	0.000142126	6.36132e-05	5.26607e-05	0	0	0	0
d__Bacteria;p__Fusobacteria;c__Fusobacteriia;o__Fusobacteriales;f__Leptotrichiaceae;g__Streptobacillus	0	0	0.000135074	9.81451e-05	0	0.000272665	0	0	0	0.000219394	0	9.87606e-05	0.00013421	0.000123487	0	0	0	0.0001153	0	0	0	0	0	0.000112465	0	0	0	0	0	0	0	0	0	0.00102751	0	0.000188198	0	0	0	0	0	0	0	0.000111323	0	0	0	2.26078e-05	0.000148441
d__Bacteria;p__Firmicutes;c__Clostridia;o__Clostridiales;f__Lachnospiraceae;g__Blautia	0	0	0	0	0	0	0	0	0	0	0	0	0	0	0	0	0	0	0	0	0	0	0	0	0	0	0	0	0	0	0	0	0	0	0	0	0	0	0	0	0	0.00350631	0	0	0.000157982	0	0	0.000113039	0.000131948
d__Bacteria;p__Bacteroidetes;c__[Rhodothermi];o__[Rhodothermales];f__Rhodothermaceae;g__unidentified_Rhodothermaceae	0	0	0	0	0	0	0	0	0	0	0	0	0	0	0	0	0	0	0	0	0	0	0	0	0	0	0	0	0	0	0	0	0	0	0	0	0	0	0	0	0	0	0	0	0	0	0	0	0
d__Bacteria;p__Bacteroidetes;c__Bacteroidia;o__Bacteroidales;f__[Paraprevotellaceae];g__unidentified_[Paraprevotellaceae]	0.00026953	0	0	0	0	0	4.55705e-05	0	0	0	0	0	0	0	0	0	0	0	0	0	0	0	0	0	0	0	0	4.4018e-05	0	0	0	0	0	0.000128439	0	0	0	0	0.000121457	0	0	0	0.000142126	0.000206743	5.26607e-05	0	0	0	9.89609e-05
d__Bacteria;p__Actinobacteria;c__Rubrobacteria;o__Rubrobacterales;f__Rubrobacteraceae;g__Rubrobacter	0	0	0	0	0	0	0	0	0	0	0	0	0	0	0	0	0	0	0	0	0	0	0	0	0	0	0	0	0	0	0	0	0	0	0	0	0	0	0	0	0	0	0	0	0	0	0	0	0
d__Bacteria;p__Proteobacteria;c__Alphaproteobacteria;o__Rhizobiales;f__Bradyrhizobiaceae;g__unidentified_Bradyrhizobiaceae	0	0	0	0	0	0	0	0	0	0	0	0	0	0	0	0	0	0	0	0	0	0	0	0	0	0	0	0	0	0	0	0	0	0	0	0	0	0	0	0	0.00220188	0	0	0	0	0	0	0	0
d__Bacteria;p__Firmicutes;c__Clostridia;o__Clostridiales;f__Lachnospiraceae;g__Roseburia	0	0	0	0	0	0	0	0	0	0	0	0	0	0	0	0	0	0	0	0	0	0	0	0	0	0	0	0	0	0	0	0	0	0	0	0	0	0	0	0	0	0	0	0	0.000276469	0.000114766	0.00027624	0	0
d__Bacteria;p__Tenericutes;c__RF3;o__ML615J-28;f__unidentified_ML615J-28;g__unidentified_ML615J-28	0.000134765	0	0	0	0	0	0.000182282	0	0	0	0	0	0	0	0	0	0	0.000230601	0	0	0	0	0.000117394	0	0	0	0	0.000176072	0	0	0	0	0.0002114	0	0	0	0	0	0	0	0	0	0	0	0	2.29532e-05	0	0	0
d__Bacteria;p__Bacteroidetes;c__Bacteroidia;o__Bacteroidales;f__Prevotellaceae;g__unclassified_Prevotellaceae	0.000224608	0	0.000180099	0	0	0	0.000318994	0	0	0	0	0	0	0	0	0	0	0	0	0	0	9.2885e-05	0	0	5.75838e-05	0	0	0	0.000123097	0	0	0	5.28499e-05	0	4.76607e-05	1.71089e-05	3.77131e-05	0	0	0	0	0	0.000113701	0.000111323	0	1.14766e-05	0	0	4.94805e-05
d__Bacteria;p__Firmicutes;c__Clostridia;o__Clostridiales;f__Clostridiaceae;g__Clostridium	0	0	0	0	0	0	0	0	0	0	0	0	0	0	0	0	0	0	0	0	0	0	0	0	0	0	0	0	0	0	0	0	0	0	0	0	0	0	0	0	0	0.00210379	0.000198977	0.000318066	9.21562e-05	6.88595e-05	2.302e-05	0	0.000214415
d__Bacteria;p__Actinobacteria;c__Coriobacteriia;o__Coriobacteriales;f__Coriobacteriaceae;g__unidentified_Coriobacteriaceae	0	0	0	0	0	0	0	0	0	0.000745941	0	0	0	0	0	0	0	0	0	0	0	0	0	0	0	0.000355571	0	0	0	0	0	0	0	0	0	0	0	0	0	0	0	0	0	0.00019084	0	0	4.604e-05	0.000135647	0
d__Bacteria;p__Proteobacteria;c__Gammaproteobacteria;o__Enterobacteriales;f__Enterobacteriaceae;g__Shigella	0	0	0	0	0	0	0	0	0	0	0	0	0	0	0	8.2802e-05	0	0	0	0	0	0	0	0	0	0	0	0	0	0	0	7.93315e-05	0	0.000102751	7.94344e-05	0.000102654	0.000150852	0	0	0	0	0	0	0.000302163	0	0.000504969	0	0	0.000494805
d__Bacteria;p__Proteobacteria;c__Gammaproteobacteria;o__Cardiobacteriales;f__Cardiobacteriaceae;g__unidentified_Cardiobacteriaceae	0	0	0	0	0	0	0	0	0	0	0.000194879	0	0	0.00111139	0	0	0	0	0	0	0	0	0	0	0	0	0	0	0	0	0	0	0	0	0	0	0	0	0	0	0	0	0	0	0	0	0	0.00315379	0
d__Bacteria;p__Proteobacteria;c__Alphaproteobacteria;o__Rhodobacterales;f__Rhodobacteraceae;g__Amaricoccus	0	0	0	0	0	0	0	0	0	0	0	0	0	0	0	0	0	0	0	0	0	0	0	0	0	0	0	0	0	0	0	0	0	0	0	0	0	0	0	0	0	0	0	0	0	0	0	0	0
d__Bacteria;p__Actinobacteria;c__Actinobacteria;o__Actinomycetales;f__Actinomycetaceae;g__unclassified_Actinomycetaceae	0	0	0	0	0	0	4.55705e-05	0.000360409	0	0	0	0	4.47367e-05	0	0	0.000372609	0	0	0	0	0.000339141	0	0	0	0	0	0	0	0	0	0	0	0	0	0	0	0	0	0	0	0	0	9.94883e-05	0.000127226	0	0	0	0	0
d__Bacteria;p__Gemmatimonadetes;c__Gemm-2;o__unidentified_Gemm-2;f__unidentified_Gemm-2;g__unidentified_Gemm-2	0	0	0	0	0	0	0	0	0	0	0	0	0	0	0	0	0	0	0	0	0	0	0	0	0	0	0	0	0	0	0	0	0	0	0	0	0	0	0	0	0	0	0	0	0	0	0	0	0
d__Bacteria;p__Actinobacteria;c__Actinobacteria;o__Actinomycetales;f__Propionibacteriaceae;g__unidentified_Propionibacteriaceae	0	0	0.000270149	0	0	0	0	0	0	0	0	0	0	0	0.000168677	0	0.000275501	0	0	0	0	0	0	0	0	0	0	0	0	0	0	0	0	0	0	0	5.65696e-05	0	0	0	0	0	0	4.77099e-05	9.21562e-05	3.44297e-05	0	3.39117e-05	0.000412337
d__Bacteria;p__Chloroflexi;c__Gitt-GS-136;o__unidentified_Gitt-GS-136;f__unidentified_Gitt-GS-136;g__unidentified_Gitt-GS-136	0	0	0	0	0	0	0	0	0	0	0	0	0	0	0	0	0	0	0	0	0	0	0	0	0	0	0	0	0	0	0	0	0	0	0	0	0	0	0	0	0	0	0	0	0	0	0	0	0
d__Bacteria;p__Proteobacteria;c__Deltaproteobacteria;o__Syntrophobacterales;f__Syntrophobacteraceae;g__unidentified_Syntrophobacteraceae	0	0	0	0	0	0	0	0	0	0	0	0	0	0	0	0	0	0	0	0	0	0	0	0	0	0	0	0	0	0	0	0	0	0	0	0	0	0	0	0	0	0	0	0	0	0	0	0	0
d__Bacteria;p__Proteobacteria;c__Betaproteobacteria;o__Burkholderiales;f__Comamonadaceae;g__unidentified_Comamonadaceae	0	0	0	0	0	0	0	0	0	0	0	0.000345662	0	0	0	0	0	0.000960836	0	0	0	0	0	0.000562324	0	0	0	0	0	0	0	0	0	0	9.53213e-05	3.42179e-05	0	0	0	0	9.89609e-05	0	0	0	0	0	0	0	0
d__Bacteria;p__Actinobacteria;c__Acidimicrobiia;o__Acidimicrobiales;f__unidentified_Acidimicrobiales;g__unidentified_Acidimicrobiales	0	0	0	0	0	0	0	0	0	0	0	0	0	0	0	0	0	0	0	0	0	0	0	0	0	0	0	0	0	0	0	0	0	0	0	0	0	0	0	0	0	0	0	0	3.94955e-05	0	0	0	0
d__Bacteria;p__Planctomycetes;c__Phycisphaerae;o__Phycisphaerales;f__unidentified_Phycisphaerales;g__unidentified_Phycisphaerales	0	0	0	0	0	0	0	0	0	0	0	0	0	0	0	0	0	0	0	0	0	0	0	0	0	0	0	0	0	0	0	0	0	0	0	0	0	0	0	0	0.00131123	0	0	0	0	0	0	0	0
d__Bacteria;p__Cyanobacteria;c__4C0d-2;o__MLE1-12;f__unidentified_MLE1-12;g__unidentified_MLE1-12	0	0	0	0	0	0	0	0	0	0	0	0	0	0	0	0	0	0	0	0	0	0	0	0	0	0	0	0	0	0	0	0	0	0	0	0	0	0	0	0	0.00175656	0	0	0	0	0	0	0	0
d__Bacteria;p__Acidobacteria;c__Acidobacteria-6;o__iii1-15;f__unidentified_iii1-15;g__unidentified_iii1-15	0	0	0	0	0	0	0	0	0	0	0	0	0	0	0	0	0	0	0	0	0	0	0	0	0	0	0	0	0	0	0	0	0	0	0	0	0	0	0	0	0	0	0	0	0	0	0	0	0
d__Bacteria;p__Fusobacteria;c__Fusobacteriia;o__Fusobacteriales;f__Leptotrichiaceae;g__unclassified_Leptotrichiaceae	0	0	0	9.81451e-05	0	0.000227221	9.11411e-05	0	0	0	0	0.000592563	0.000715788	0	8.43384e-05	4.1401e-05	0	0	0	0	0	0	0	0	0	0	0	0	0	0	0	0	0	0.00192658	0	0.000256634	0	0	0	0	0	0	2.84252e-05	0.000127226	0	3.44297e-05	0.00016114	4.52156e-05	0.000164935
d__Bacteria;p__Firmicutes;c__Bacilli;o__Bacillales;f__Bacillaceae;g__unclassified_Bacillaceae	0	0	4.50248e-05	0	0	0	4.55705e-05	0	0	0	0	0	0	8.23249e-05	4.21692e-05	0	0.000103313	3.84335e-05	0	0	0	0	0	7.49766e-05	0.000115168	0	0.000375738	0	0	0	0	0.000105775	0	0	0	0	5.65696e-05	0	0	0	0	0	0.000284252	0.000174936	0	0	3.453e-05	0	0
d__Bacteria;p__Actinobacteria;c__Actinobacteria;o__Bifidobacteriales;f__Bifidobacteriaceae;g__Scardovia	0	7.81494e-05	0	0	0	0	0.000364564	0	4.48692e-05	0	0	4.93803e-05	0	0	0	0	0.000103313	0	0	0	0	0	0	0	0	0.000355571	0	0	0	0	0	0	0	0.00023119	0	0	0	0	0.000323887	0	0	0	0	0	0	0	0.00047191	0.000881705	3.2987e-05
d__Bacteria;p__[Thermi];c__Deinococci;o__Deinococcales;f__Trueperaceae;g__B-42	0	0	0	0	0	0	0	0	0	0	0	0	0	0	0	0	0	0	0	0	0	0	0	0	0	0	0	0	0	0	0	0	0	0	0	0	0	0	0	0	0	0	0	0	0	0	0	0	0
d__Bacteria;p__Proteobacteria;c__Betaproteobacteria;o__Burkholderiales;f__Comamonadaceae;g__Acidovorax	0	0	0	0	0	0	0	0	0	0	0	0	0	0	0	0	0	0	0	0	0	0	0	0	0	0	0	0	0	0	0	0	0	0	0	0	0	0	0	0	0	0	0	0	0	0	0	0	0
d__Bacteria;p__Chloroflexi;c__Thermomicrobia;o__JG30-KF-CM45;f__unidentified_JG30-KF-CM45;g__unidentified_JG30-KF-CM45	0	0	0	0	0	0	0	0	0	0	0	0	0	0	0	0	0	0	0	0	0	0	0	0	0	0	0	0	0	0	0	0	0	0	0	0	0	0	0	0	0	0	0	0	0	0	0	0	0
d__Bacteria;p__Proteobacteria;c__Gammaproteobacteria;o__Cardiobacteriales;f__Cardiobacteriaceae;g__unclassified_Cardiobacteriaceae	0	0	0	0	0	0	0	0	0	0	0	0	0	0	0	0	0.000344376	0	0	0	0	0.000139328	0	7.49766e-05	0	0	0	0	0	0	0	0	0	0	4.76607e-05	0	0.000188565	0	0	0	0	0	0	1.59033e-05	0.000658259	0	5.755e-05	2.26078e-05	0.000247402
d__Bacteria;p__Firmicutes;c__Clostridia;o__Clostridiales;f__Lachnospiraceae;g__Clostridium	0	0	0	0	0.000233765	0	0	0.000180205	0.000314084	0.000131637	0.00027283	0	0	0	0	0	0	0	0	0	0	0.00055731	0	0	0	0	0	0	0.000123097	0	0.000202501	0	0	5.13756e-05	0.000730797	0.000410614	0.000188565	0	0	0	0	0	0	3.18066e-05	0	5.73829e-05	0	0	9.89609e-05
d__Bacteria;p__Actinobacteria;c__Actinobacteria;o__Actinomycetales;f__Micrococcaceae;g__unclassified_Micrococcaceae	0	3.90747e-05	0.000270149	0	0.000327271	0.000181777	9.11411e-05	0.000360409	0.000269215	4.38789e-05	0	0	0	0	0.000126508	4.1401e-05	0	0	0	0	8.47853e-05	0.000278655	3.91313e-05	0	0.000287919	4.44464e-05	0.000161031	0.000132054	8.20647e-05	0	0	0	2.6425e-05	0	0.00020653	0	3.77131e-05	0	0	0	4.94805e-05	0	0.000184764	7.95165e-05	0	3.44297e-05	0	1.13039e-05	0
d__Bacteria;p__Proteobacteria;c__Alphaproteobacteria;o__Rhizobiales;f__Bradyrhizobiaceae;g__Afipia	0	0	0	0	0	0	0	0	0	0	0	0	0	0	0	0	0	0	0	0	0	0	0	0	0	0	0	0	0	0	0	0	0	0	0	0	0	0	0	0	0	0.00701262	0	0	0	0	0	0	0
d__Bacteria;p__Proteobacteria;c__Alphaproteobacteria;o__Rickettsiales;f__mitochondria;g__Silene	0	0	0	0	0	0	0	0	0	0	0	0	0	0	0	0	0	0	0	0	0	0	0	0	0	0	0.000214707	0	0	0	0	0	0	0	0	0	0	0	0	0	0	0	0	0	0	0	0.00032228	3.39117e-05	0.000527792
d__Bacteria;p__Synergistetes;c__Synergistia;o__Synergistales;f__Dethiosulfovibrionaceae;g__Pyramidobacter	0.000808589	0	0	0	0	0	0.000182282	0	0	0	0	0.000296282	0	0	0	0	0	0.000153734	0	0	0	0	0.000430444	7.49766e-05	0	0	0	0.00110045	0	0	0	0	0	0	0	5.13268e-05	0	0	0.000242915	8.91875e-05	7.42207e-05	0	0	0	0.000144817	9.18126e-05	0	0	0
d__Bacteria;p__Proteobacteria;c__Alphaproteobacteria;o__Rhizobiales;f__Hyphomicrobiaceae;g__Rhodoplanes	0	0	0	0	0	0	0	0	0	0	0	0	0	0	0	0	0	0	0	0	0	0	0	0	0	0	0	0	0	0	0	0	0	0	0	0	0	0	0	0	0.000123701	0.00631136	0	0	0	0	0	0	0
d__Bacteria;p__Actinobacteria;c__Actinobacteria;o__Actinomycetales;f__Micromonosporaceae;g__unclassified_Micromonosporaceae	0	0	0	0	0	0	0	0	0	0	0	0	0	0	0	0	0	0	0	0	0	0	0	0	0	0	0	0	0	0	0	0	0	0	0	0	0	0	0	0	0	0	0	0	0	0	0	0	0
d__Bacteria;p__Actinobacteria;c__Nitriliruptoria;o__Nitriliruptorales;f__Nitriliruptoraceae;g__Nitriliruptor	0	0	0	0	0	0	0	0	0	0	0	0	0	0	0	0	0	0	0	0	0	0	0	0	0	0	0	0	0	0	0	0	0	0	0	0	0	0	0	0	0	0	0	0	0	0	0	0	0
d__Bacteria;p__Proteobacteria;c__Alphaproteobacteria;o__Rhizobiales;f__Phyllobacteriaceae;g__Phyllobacterium	0	0	0	0	0	0	0	0	0	0	0	0	0	0	0	0	0	0	0	0	0	0	0	0	0	0	0	0	0	0	0	0	0	0	0	0	0	0	0	0	0.00113805	0	0	0	0.0017378	0.000206578	0.00036832	5.65195e-05	0
d__Bacteria;p__Bacteroidetes;c__Bacteroidia;o__Bacteroidales;f__[Odoribacteraceae];g__Odoribacter	0	0	0	0	0	0	0	0	0	0	0	0	0	0	0	0	0	0	0	0	0	0	0.00101741	0	0	0	0	0.000132054	0	0	0	0	0	0	0	0	0	0	0	0.000237833	0	0	0	0	0	0	0	2.26078e-05	0
d__Bacteria;p__Bacteroidetes;c__[Rhodothermi];o__[Rhodothermales];f__[Balneolaceae];g__KSA1	0	0	0	0	0	0	0	0	0	0	0	0	0	0	0	0	0	0	0	0	0	0	0	0	0	0	0	0	0	0	0	0	0	0	0	0	0	0	0	0	0	0	0	0	0	0	0	0	0
d__Bacteria;p__Actinobacteria;c__Actinobacteria;o__Actinomycetales;f__Microbacteriaceae;g__Cryocola	0	0	0	0	0	0	0	0	0	0	0	0	0	0	0	0	0	0	0	0	0	0	0	0	0	0	0	0	0	0	0	0	0	0	0	0	0	0	0	0	0	0	0	0	0.00289634	0.000229532	0.00073664	0.000429548	0.000164935
d__Bacteria;p__Proteobacteria;c__Gammaproteobacteria;o__Pseudomonadales;f__Pseudomonadaceae;g__Pseudomonas	0	0	0	0	0	0	0	0	0	0	0	0	0	0	0	0	0	0	0	0	0.000211963	0	0	0	0	0	0	0	0	0	0	0	0	0	0	0	0.000131996	0	0	0	0.000148441	0	0	0	0	0	0	0	0
d__Bacteria;p__Bacteroidetes;c__Cytophagia;o__Cytophagales;f__Cyclobacteriaceae;g__Rhodonellum	0	0	0	0	0	0	0	0	0	0	0	0	0	0	0	0	0	0	0	0	0	0	0	0	0	0	0	0	0	0	0	0	0	0	0	0	0	0	0	0	0	0	0	0	0	0	0	0	0
d__Bacteria;p__Proteobacteria;c__Alphaproteobacteria;o__Caulobacterales;f__Caulobacteraceae;g__unidentified_Caulobacteraceae	0	0	0	0	0	0	0	0	0	0	0	0	0	0	0	0	0	0	0	0	0	0	0	0	0	0	0	0	0	0	0	5.28877e-05	0	0	0	0	0	0	0	0	0.00113805	0.00631136	0	0	0	0	0	0	0
d__Bacteria;p__Firmicutes;c__Bacilli;o__Bacillales;f__unclassified_Bacillales;g__unclassified_Bacillales	0	7.81494e-05	0.00112562	0	0.000233765	0.000181777	4.55705e-05	9.01023e-05	0	0	0.000194879	0	0	4.11624e-05	4.21692e-05	8.2802e-05	6.88753e-05	0	0	7.01804e-05	0	0.000139328	0	0	0	4.44464e-05	0	0	0	9.51158e-05	0	0.00034377	0.00026425	0.000128439	0.00020653	0.00032507	0.000113139	0	4.04858e-05	0	4.94805e-05	0	0.00032689	0.000540712	0	2.29532e-05	0	2.26078e-05	0
d__Bacteria;p__Gemmatimonadetes;c__Gemm-5;o__unidentified_Gemm-5;f__unidentified_Gemm-5;g__unidentified_Gemm-5	0	0	0	0	0	0	0	0	0	0	0	0	0	0	0	0	0	0	0	0	0	0	0	0	0	0	0	0	0	0	0	0	0	0	0	0	0	0	0	0	0	0	0	0	0	0	0	0	0
d__Bacteria;p__Fusobacteria;c__Fusobacteriia;o__Fusobacteriales;f__Fusobacteriaceae;g__unclassified_Fusobacteriaceae	0	0	0.000360198	4.90725e-05	0	0	0.000227853	0	0	0	0.000194879	0	0	0	0.000759045	0	0	0	0	0.000175451	0	0	0.000117394	0	0	0	0	0	0	0	0	0.000370214	0.000660624	0.000128439	7.94344e-05	0.000119763	0	0.000498608	0.000121457	0	0	0	0.000255827	0.000254453	0	0.000218055	0	3.39117e-05	1.64935e-05
d__Bacteria;p__Firmicutes;c__Clostridia;o__Clostridiales;f__Ruminococcaceae;g__Faecalibacterium	0	0	0	0	0	0	0	0	0	0	0	0	0	0	0	0	0	0	0	7.01804e-05	0	0	0	0	0	0	0	0	0	0	0	0	0	0	6.35475e-05	3.42179e-05	0	0	0	0	0	0.00420757	0.000227402	0.000540712	0.000289634	0.000252485	0.00020718	0.00025999	6.59739e-05
d__Bacteria;p__Proteobacteria;c__Deltaproteobacteria;o__Desulfobacterales;f__Desulfobulbaceae;g__Desulfobulbus	0.00026953	0	0	0	0	0	0	0	0	0	0	0	0.000357894	0	0	0	0	0	0	0.000105271	0	0	0	0.000412371	0	0	0	0.00022009	0	9.51158e-05	0	0	0.0001057	0	0	0.000171089	0	0	0	0	0.000519545	0	0	0	0.000460781	0	0	0	0
d__Bacteria;p__Proteobacteria;c__Alphaproteobacteria;o__Rhizobiales;f__Phyllobacteriaceae;g__Aminobacter	0	0	0	0	0	0	0	0	0	0	0	0	0	0	0	0	0	0	0	0	0	0	0	0	0	0	0	0	0	0	0	0	0	0	0	0	0	0	0	0	0.00153389	0.00701262	0	0	0	0	0	0	0
d__Bacteria;p__Proteobacteria;c__Deltaproteobacteria;o__Desulfovibrionales;f__Desulfovibrionaceae;g__Desulfovibrio	0	0	0	0	0	0	0.000410135	0	0	0	0	0	0	0	0	0	0	0.000614935	0	0.000701804	0	0	0	0	0	0	0	0	0	0	0	0	0	0	0	0	0	0	8.09717e-05	0	0	0	8.52757e-05	0	0	0.000493493	0.00010359	5.65195e-05	0.000131948
d__Bacteria;p__Firmicutes;c__Clostridia;o__Clostridiales;f__Ruminococcaceae;g__unidentified_Ruminococcaceae	0	0	0	0	0	0	0	0	0	0	0	0	0	0	0	0	0	0	0	0	0	0	0	0	0	0	0	0	0	0	0	0	5.28499e-05	0	0	0	0	0	0	0	0	0	5.68505e-05	0	2.63303e-05	0	0	6.78234e-05	0
d__Bacteria;p__Bacteroidetes;c__unclassified_Bacteroidetes;o__unclassified_Bacteroidetes;f__unclassified_Bacteroidetes;g__unclassified_Bacteroidetes	8.98432e-05	0	0.000225124	0	0	0	9.11411e-05	0	0.000224346	0	0.000233854	0	0	0	0	0	0.000206626	0.00169107	0	0	4.23926e-05	0	0.000117394	0	0	0	0	4.4018e-05	0	4.75579e-05	5.06252e-05	0.000370214	0.000132125	0	0.00020653	3.42179e-05	0.000226278	0	8.09717e-05	0.000624313	0	0	5.68505e-05	6.36132e-05	3.94955e-05	0.000195102	0.0001151	0	0.000577272
d__Bacteria;p__Proteobacteria;c__Epsilonproteobacteria;o__Campylobacterales;f__Helicobacteraceae;g__Wolinella	0	0	0.000135074	0	0	0	0.000273423	0	0	0	0	0	0	0.000205812	0	0	0	0.000883969	0	0	0	0	0	0	0	0	0	0	0	0	0.00010125	0	7.92749e-05	0	0	5.13268e-05	0	0.000207753	0	0.000178375	0	0.00771388	0	0	0	0	0	0	0
d__Bacteria;p__[Thermi];c__Deinococci;o__Deinococcales;f__Trueperaceae;g__unidentified_Trueperaceae	0	0	0	0	0	0	0	0	0	0	0	0	0	0	0	0	0	0	0	0	0	0	0	0	0	0	0	0	0	0	0	0	0	0	0	0	0	0	0	0	0	0	0	0	0	0	0	0	0
d__Bacteria;p__Proteobacteria;c__Alphaproteobacteria;o__Caulobacterales;f__Caulobacteraceae;g__Caulobacter	0	0	0	0	0	0	0	0	0	0	0	0	0	0	0	0	0	0	0	0	0	0	0	0	0	0	0	0	0	0	0	0	0	0	0	0	0	0	0	0	0.000148441	0	0	0	0	0	0	0	0
d__Bacteria;p__Proteobacteria;c__Gammaproteobacteria;o__Pseudomonadales;f__Moraxellaceae;g__Psychrobacter	0	0	0	0	0	0	0	0	0	0	0	0	0	0	0	0	0	0	0	0	0	0	0	0	0	0	0	0	0	0	0	0	0	0	0	0	0	0	0	0	0	0	0.000440591	0.000445293	0.000302799	0.000309868	0.00019567	0.000248686	0.000313376
d__Bacteria;p__Tenericutes;c__Mollicutes;o__RF39;f__unidentified_RF39;g__unidentified_RF39	0	0	0	0	0.000327271	0	0	0	0.000179477	0	7.79514e-05	9.87606e-05	0	0	0	0	0.000275501	0.000422768	0.00215054	0.000245631	0	0	0	0	0	0	0	0	0	0.00023779	0	0	0	0	0	0.00138582	0	8.31013e-05	0	0	0.000272143	0	0	0	0	0.000218055	0	0	0.000214415
d__Bacteria;p__Firmicutes;c__Bacilli;o__Gemellales;f__Gemellaceae;g__unidentified_Gemellaceae	0	0	0.000855471	0	0	0	0.000956981	0	0	0	0	0	0	0.000370462	0.000421692	0.000538213	0.000619877	0	0	0	0	0	0	0	0	0	5.36769e-05	0	0	0	0	0.000713983	0.00036995	0.000179815	0	8.55447e-05	0.000320561	0.000290855	0.00133603	0	0	0	0.000582717	0.000127226	0	3.44297e-05	0	0	0
d__Bacteria;p__Proteobacteria;c__Alphaproteobacteria;o__Rhodospirillales;f__Acetobacteraceae;g__unclassified_Acetobacteraceae	0	0	0	0	0	0	0	0	0	0	0	0	0	0	0	0	0	0	0	0	0	0	0	0	0	0	0	0	0	0	0	0	0	0	0	0	0	0	0	0	0	0	0	0	0	0	0	0	0
d__Bacteria;p__Firmicutes;c__unclassified_Firmicutes;o__unclassified_Firmicutes;f__unclassified_Firmicutes;g__unclassified_Firmicutes	0	3.90747e-05	0.000225124	9.81451e-05	0.000140259	0.000136333	0	0	0.000403823	4.38789e-05	0	0.000197521	0.000178947	4.11624e-05	0.000463861	4.1401e-05	3.44376e-05	0.000192167	3.58423e-05	7.01804e-05	0	0.000139328	0	0	0.00109409	0	0	0	0	9.51158e-05	0.00010125	0.000502433	0.000132125	0.00023119	4.76607e-05	0.000136871	9.42827e-05	0	0	0	0	0	0.000625355	0.000699746	2.63303e-05	2.29532e-05	0.00016114	0.000146951	0.000148441
d__Bacteria;p__Proteobacteria;c__Alphaproteobacteria;o__Rhizobiales;f__Bradyrhizobiaceae;g__unclassified_Bradyrhizobiaceae	0	0	0	0	0	0	0	0	0	0	0	0	0	0	0	0	0	0	0	0	0	0	0	0	0	0	0	0	0	0	0	7.93315e-05	0	0	0	0	0	0	0	0	0.00128649	0.00841515	0	0	0.000342294	0.000241008	0.00013812	0.000146951	0
d__Bacteria;p__Proteobacteria;c__Gammaproteobacteria;o__Pasteurellales;f__Pasteurellaceae;g__Pasteurella	0	0	0.000135074	0	0	0	9.11411e-05	0	4.48692e-05	0	3.89757e-05	0.000148141	0.000178947	0.000123487	0.000632538	0	0.000275501	0.000960836	0	3.50902e-05	0	0.000417983	0	0.00022493	0	0	0.000644122	0	0	4.75579e-05	0.00010125	0	2.6425e-05	5.13756e-05	1.58869e-05	0.000273743	5.65696e-05	0	0	0	0	0	5.68505e-05	0	0	9.18126e-05	0.00016114	0.000101735	0.000263896
d__Bacteria;p__Proteobacteria;c__Alphaproteobacteria;o__Rhizobiales;f__unidentified_Rhizobiales;g__unidentified_Rhizobiales	0	0	0	0	0	0	0	0	0	0	0	0	0	0	0	0	0	0	0	0	0	0	0	0	0	0	0	0	0	0	0	0	0	0	0	0	0	0	0	0	0.000222662	0	0	0	0	0	0	0	0
d__Bacteria;p__Actinobacteria;c__Actinobacteria;o__Actinomycetales;f__Actinomycetaceae;g__Mobiluncus	0	0.000156299	0	0.00058887	0	0	0	0	0	0	0	0	0	0	0	0.00707957	0	0	0	0	0	0	0	0	0	0	0	0	0	0	0	0	0	0.000847697	0	0.000290852	0	0	0	0	0	0	0	0.000159033	0	0	0.00090929	0.000689538	0
d__Bacteria;p__Firmicutes;c__Bacilli;o__Bacillales;f__Bacillaceae;g__Bacillus	0	3.90747e-05	0	0	0	4.54442e-05	0.000364564	0	0	0	0	0.000148141	0	8.23249e-05	0	4.1401e-05	0	3.84335e-05	0	0	0	0	0	3.74883e-05	0	4.44464e-05	0.000107354	0	0	0	0	5.28877e-05	0	0	0	0	0	0	0	0	7.42207e-05	0	4.26379e-05	0	0	5.73829e-05	8.057e-05	0	0
d__Bacteria;p__Actinobacteria;c__Actinobacteria;o__Bifidobacteriales;f__Bifidobacteriaceae;g__Bifidobacterium	0	0	0	4.90725e-05	0	4.54442e-05	0	0	0	0.00114085	0	0.000197521	0	0	0	0.000662416	0	0	0	0	0	0	0	0	0	0.00151118	0	0	0	0	0	0	0	0.000179815	0	0.00015398	0	0	0.000283401	0	0.000321623	0	0	0.00023855	2.63303e-05	0	5.755e-05	6.78234e-05	0.000263896
d__Bacteria;p__Bacteroidetes;c__Bacteroidia;o__Bacteroidales;f__S24-7;g__unidentified_S24-7	0	0	0	0	0	0	0	0	0	0	0	0	0	0	0	0	0	0	0	0	0	0	0	0	0	0	0	0	0	0	0	0	0	0.000128439	0	0	0	0	0	0	0.000148441	0	0	3.18066e-05	0.000105321	9.18126e-05	0.00016114	0.000226078	8.24674e-05
d__Bacteria;p__Proteobacteria;c__Alphaproteobacteria;o__Rhizobiales;f__Methylobacteriaceae;g__Methylobacterium	0	0	0	0	0	0	0	0	0	0	0	0	0	0	0	0	0	0	0	0	0	0	0	0	0	0	0	0	0	0	0	0	0	0	0	0	0	0	0	0	0.00210292	0.0056101	0	0	0	0	0	0	0
d__Bacteria;p__Firmicutes;c__Clostridia;o__Clostridiales;f__Lachnospiraceae;g__Johnsonella	0.000404295	0	0.000270149	0	0	0	0.000455705	0	0	0.000131637	0	0	0.000178947	0.000370462	0	0	0.000241063	0.000691802	0	0	0	0	0.000626101	0	0	0.000311125	0.000375738	0.000792323	0	0	0	0	0.0002114	0	0	5.13268e-05	0	0.000290855	0	0	0.000321623	0	8.52757e-05	0	0.000144817	0.000424633	0	0.000192166	0
d__Bacteria;p__Firmicutes;c__Bacilli;o__Lactobacillales;f__Aerococcaceae;g__Granulicatella	0	0	0.000315173	0.000294435	4.6753e-05	0.000454442	4.55705e-05	0.000180205	0	0.000307152	0.000194879	0.000740704	0	0.000329299	0.000421692	0.000165604	0.000172188	0	0	0	0.000932638	0.000139328	0.000273919	0.000187441	0.000287919	4.44464e-05	0.000483092	0.00022009	0	0	0.000151876	0.000211551	0.00015855	0	0.00165224	0.000273743	0.000169709	0	0	0	0	0	0.000412166	0.000333969	2.63303e-05	0.000195102	9.208e-05	0.000158255	0.000131948
d__Bacteria;p__Proteobacteria;c__Betaproteobacteria;o__Burkholderiales;f__Burkholderiaceae;g__unidentified_Burkholderiaceae	0	0.000703345	0	0.000294435	0	0	0	0.000180205	0.000673038	0.000702062	0.000389757	0	0	0	0.000168677	0	0.000137751	0.000153734	0	0	0.000169571	0	0	0.00329897	0	0	0	0	0	0	0	2.64438e-05	7.92749e-05	2.56878e-05	0.000142982	0.000188198	0	0	0	0.000208104	0	0	5.68505e-05	0	0	4.59063e-05	0.00017265	2.26078e-05	9.89609e-05
d__Bacteria;p__Proteobacteria;c__Gammaproteobacteria;o__Enterobacteriales;f__Enterobacteriaceae;g__unclassified_Enterobacteriaceae	0	0	0	0	0	0	0	0	0	0	0	0	0	0	0	0	0	0	0	0	0	4.64425e-05	0	0	0	0	0	0	0	0	0	0.000396657	0.000343525	0.000128439	6.35475e-05	0.000119763	5.65696e-05	0	0	0	0	0	0	1.59033e-05	0	3.44297e-05	8.057e-05	0.000113039	0
d__Bacteria;p__Proteobacteria;c__Alphaproteobacteria;o__unidentified_Alphaproteobacteria;f__unidentified_Alphaproteobacteria;g__unidentified_Alphaproteobacteria	0	0	0	0	0	0	0	0	0	0	0	0	0	0	0	0	0	0.000384335	0	0	0	0	0	0	0	0	0	0	0	0	0	0	0	0	0	0	0	0	0	0	0.000445324	0.0203366	0	3.18066e-05	0	0	0	0	0
d__Bacteria;p__Proteobacteria;c__unclassified_Proteobacteria;o__unclassified_Proteobacteria;f__unclassified_Proteobacteria;g__unclassified_Proteobacteria	0	0	0.000270149	4.90725e-05	4.6753e-05	4.54442e-05	0.000227853	9.01023e-05	0	0	0.000194879	0	0	0	0.000126508	0	0.000103313	0	0	0	0	9.2885e-05	0	0.000449859	0.000230335	0	0.000322061	0.00022009	0.000287227	0.000142674	0.000151876	0.000132219	0.00015855	0.000205502	0.00046072	0.000222416	0.000301705	4.15507e-05	0	0	0	0	0.000255827	6.36132e-05	1.31652e-05	0.000332821	0	0.000124343	0.000428831
d__Bacteria;p__Firmicutes;c__Clostridia;o__Clostridiales;f__Lachnospiraceae;g__Shuttleworthia	0.00539059	0	0.000360198	0	0.000233765	0	0	0	0	0.000438789	0	0.000197521	0.000492104	0.000452787	0.000337353	0.000372609	0.000137751	0	0	0	0	0	0	0	0	0.000533357	0	0.00022009	0	0	0	0	0	5.13756e-05	0	0	0	0.000373956	0.000404858	0.000118917	0.000123701	0	0	0.000174936	0	0	0.00021869	0.00129995	0.000263896
d__Bacteria;p__Firmicutes;c__Clostridia;o__Clostridiales;f__[Mogibacteriaceae];g__Mogibacterium	0.000359373	0	0	0	0	0	0	0	0	0	0	0.000395042	0.000402631	0.00016465	0.000674707	0.000124203	0	0.000269034	0.000107527	0	0.000211963	0	0	0	0	0	0	0	0	0.000285347	0	0.000317326	0	0.000616507	0	0.000256634	0	0.000207753	0	0	0	0	5.68505e-05	9.54198e-05	0	0	0.00021869	0.000192166	0.000164935
d__Bacteria;p__Firmicutes;c__Bacilli;o__Gemellales;f__Gemellaceae;g__Gemella	0	0.000195374	0.000900495	4.90725e-05	0.000187012	9.08884e-05	0.000364564	0.000225256	4.48692e-05	0.000351031	7.79514e-05	0.000296282	0.00026842	0.000205812	0.000463861	0.000538213	0.000275501	0.0001153	0	0	0.000339141	0	0	0	0	0.00226677	0	4.4018e-05	0	4.75579e-05	5.06252e-05	0.000264438	0.000343525	0.000154127	9.53213e-05	0	3.77131e-05	0	0	0	0	0	0.000554292	0.000397583	2.63303e-05	9.18126e-05	0.00010359	6.78234e-05	6.59739e-05
d__Bacteria;p__Bacteroidetes;c__Bacteroidia;o__Bacteroidales;f__Rikenellaceae;g__Blvii28	0	0	0.000360198	0.00215919	0	0	0.000318994	0	0	0.00293989	0	0	0	8.23249e-05	0	0	0	0	0	0	0	0	0	0	0	0.00444464	0	0	0	0.00118895	0	0	0	0	0	0	0	0.000332405	0	0	0	0	0	0	0	6.88595e-05	0	0	0
d__Bacteria;p__[Thermi];c__Deinococci;o__Thermales;f__Thermaceae;g__Thermus	0	0	0	0	0	0	0	0	0	0	0	0	0	0	0	0	0	0	0	0	0	0	0.000117394	0	0	0	0	0	0	0	0	0	0	0	0	0	0	0	0	0	0	0	0	0	7.8991e-05	0	0	0	0
d__Bacteria;p__Proteobacteria;c__Deltaproteobacteria;o__Desulfovibrionales;f__Desulfomicrobiaceae;g__Desulfomicrobium	0	0	0.000720396	0	0	0	0.000455705	0	0	0	0	0	0	0	0	0	0	0.000345901	3.58423e-05	0	0	0	0.00176091	0	0	0	0	0.00206884	0	0	0	0	0.000237825	0	0	0	0	0	0	0.000118917	0	0	0.000412166	0	0	0.000642688	0	0	0
d__Bacteria;p__Bacteroidetes;c__Bacteroidia;o__Bacteroidales;f__Bacteroidaceae;g__Bacteroides	0.000224608	0	0	0	0	0	0	0	0	0	0	0	0.00013421	0	0	0	0	0.00134517	0.000322581	0	0	0	0.000273919	0	0	0	0	0.000704287	0	0	0	0	0.0030653	0	4.76607e-05	3.42179e-05	0	0	0	5.94583e-05	0.000321623	0	0	0.000222646	0.000592433	6.88595e-05	0.00032228	0.000271294	0.000544285
d__Bacteria;p__Bacteroidetes;c__[Saprospirae];o__[Saprospirales];f__Chitinophagaceae;g__Sediminibacterium	0	0	0	0	0	0	0	0	0	0	0	0	0	0.000123487	0	0	0	0	0	0.000210541	0	0	0	0	0	0	0	0	0	0	0	0	0	0	0	0	0	0	0	0	0.00989609	0	0	0	0	0	0	0	0
d__Bacteria;p__Actinobacteria;c__Coriobacteriia;o__Coriobacteriales;f__Coriobacteriaceae;g__Olsenella	0.000539059	0	0.000450248	0.000736088	0	0.000272665	0	0	0	0.00039491	0	4.93803e-05	0	0	0.00160243	0	0	0	0	0	0	0	0	0	0.000403086	0.000844482	0.000322061	0.00158465	0	0.000190232	5.06252e-05	0	0	0	0	0	0	0.000415507	0.000161943	0	0	0	2.84252e-05	3.18066e-05	0.000197478	0	0.00025322	0.00101735	8.24674e-05
d__Bacteria;p__Firmicutes;c__Clostridia;o__Clostridiales;f__[Acidaminobacteraceae];g__unidentified_[Acidaminobacteraceae]	0.000539059	0	0.000450248	0.000441653	0	0	0.00082027	0	0	0	0	0	0.000715788	0.000864411	0.000463861	0	0.000172188	0.000307468	0	0	0	0	0.000978282	0	0	0	0	0	0	0	0.000151876	0	0.000951299	0	0	0.000239525	0	0.00224374	0.000121457	0	0	0	0	0	0.000447616	0.000183625	2.302e-05	3.39117e-05	4.94805e-05
d__Bacteria;p__Firmicutes;c__Bacilli;o__unclassified_Bacilli;f__unclassified_Bacilli;g__unclassified_Bacilli	0	0.000351672	0.00193606	0.000539798	9.3506e-05	0.00031811	0.00104812	0.000180205	0.000224346	0.000614305	0.000779514	0.000839465	0.00026842	0.000617436	0.000590369	0.000745218	0.000792066	0	3.58423e-05	0	0.000508712	0.000510868	0	0.000412371	0	4.44464e-05	0.000214707	0	4.10324e-05	9.51158e-05	0.000151876	0.000396657	0.000132125	0.000102751	0.000111208	0.000307961	0.000584553	0	0	5.94583e-05	0	0	0.00109437	0.000349873	0	0.000195102	0.00013812	4.52156e-05	3.2987e-05
d__Bacteria;p__Tenericutes;c__Mollicutes;o__Acholeplasmatales;f__Acholeplasmataceae;g__Acholeplasma	0.000943354	0.000117224	0	0	0	0	0.000455705	0	0	0	0	0	0	0	0	0	0	0.00134517	0	0	0	0	0	0	0	0	0	0.000352144	0	0	0.000303751	0	0.00692334	0	0	0	0	0	0	0.000297292	0	0	0	0	0	0.000573829	0	0	0
d__Bacteria;p__Proteobacteria;c__Alphaproteobacteria;o__Rhizobiales;f__Phyllobacteriaceae;g__unclassified_Phyllobacteriaceae	0	0	0	0	0	0	0	0	0	0	0	0	0	0	0	0	0	0	0	0	0	0	0	0	0	0	0	0	0	0	0	0	0	0	0	0	0	0	0	0	0.000222662	0	0	0	0.00720135	0.0011247	0.00214086	0.00168428	0.000247402
d__Bacteria;p__Actinobacteria;c__Nitriliruptoria;o__Nitriliruptorales;f__Nitriliruptoraceae;g__unidentified_Nitriliruptoraceae	0	0	0	0	0	0	0	0	0	0	0	0	0	0	0	0	0	0	0	0	0	0	0	0	0	0	0	0	0	0	0	0	0	0	0	0	0	0	0	0	0	0	0	0	0	0	0	0	0
d__Bacteria;p__Proteobacteria;c__Betaproteobacteria;o__Neisseriales;f__Neisseriaceae;g__Eikenella	0	0.000156299	0.000405223	0.000834233	0	0	0.000273423	0	0.000179477	0	0	0	8.94734e-05	0	0	0	0.00144638	0.0010377	0	0.000877255	0	0	0	0	0.00046067	0.000311125	0.000322061	0	0	0	0.000202501	0	5.28499e-05	0.000102751	0.000127095	5.13268e-05	0.000697692	0.000415507	0.000607287	0.000327021	0.000247402	0	0	9.54198e-05	0.000895232	0.000275438	8.057e-05	0.000192166	0.000643246
d__Bacteria;p__Fusobacteria;c__Fusobacteriia;o__Fusobacteriales;f__Fusobacteriaceae;g__unidentified_Fusobacteriaceae	8.98432e-05	0	0.000720396	4.90725e-05	4.6753e-05	4.54442e-05	0.000318994	9.01023e-05	0.000448692	0.00039491	0.000194879	9.87606e-05	0.000178947	0.000246975	8.43384e-05	4.1401e-05	6.88753e-05	0.000576502	0.000286738	7.01804e-05	0	0.00055731	0.000508707	0.000374883	0.000287919	0	0.000751476	8.80359e-05	0.000123097	0.000190232	0.000253126	0.00068754	0.000607774	0.000359629	0.000540154	0.000581704	0	0	0	0.000148646	0	0	0.000980671	0.000699746	6.58259e-05	0.000619735	0.00018416	9.04312e-05	0.000494805
d__Bacteria;p__Proteobacteria;c__Alphaproteobacteria;o__Rhodospirillales;f__unidentified_Rhodospirillales;g__unidentified_Rhodospirillales	0	0	0	0	0	0	0	0	0	0	0	0	0	0	0	0	0	0	0	0	0	0	0	0	0	0	0	0	0	0	0	0	0	0	0	0	0	0	0	0	0	0	0	0	0	0	0	0	0
d__Bacteria;p__Proteobacteria;c__Betaproteobacteria;o__Burkholderiales;f__Burkholderiaceae;g__unclassified_Burkholderiaceae	0	0.00257893	0.000630347	0.000294435	0.000140259	0	0	0.00040546	0	0.000219394	0	0	0.000447367	0.0013172	0	0	0.000103313	0.000768669	0.000430108	0.00385992	0.000211963	0.00171837	0.000156525	0.000637301	0	0	0	0.00022009	0	0.000285347	0.00162001	0	0.000132125	0	0	0.000427723	5.65696e-05	0	0	0.00035675	0	0	9.94883e-05	0	0	0.000447586	0.00037983	3.39117e-05	4.94805e-05
d__Bacteria;p__Firmicutes;c__Bacilli;o__Lactobacillales;f__Lactobacillaceae;g__Lactobacillus	0	0	0	0	0	0.000408998	0	0	0	0	0	0.000148141	0	0.00654483	0	0	0	0	0	0	0	0	0	0.000862231	0	0.000400018	0	0	0	0	0	0.000132219	0	0.00277428	7.94344e-05	0	7.54262e-05	0	0.00449393	0	0.000123701	0	0.000454804	0.000381679	0	0.000126242	0	0.000180862	0.000923635
d__Bacteria;p__Firmicutes;c__Bacilli;o__Lactobacillales;f__Aerococcaceae;g__Abiotrophia	0	0	0.000765421	0	0	0	0.000592417	0	0	0.000307152	0.000623611	0.000197521	0	0.00572158	0.000210846	0	0.00141194	0.000499635	0	0.000947435	0.00110221	0	0	0.000712277	0	0	0	0	0	0	0	0	0	0	0	0.000222416	7.54262e-05	0	0	0	0.00207818	0	0	0	0.000447616	0.00203135	0.00047191	0.000779969	8.24674e-05
d__Bacteria;p__Firmicutes;c__Clostridia;o__Clostridiales;f__Lachnospiraceae;g__unclassified_Lachnospiraceae	0.000134765	3.90747e-05	0.000675371	0.00019629	9.3506e-05	4.54442e-05	4.55705e-05	0	8.97384e-05	4.38789e-05	0.000428733	0	0.00026842	0	0.000126508	0.000662416	0.000103313	0.00645682	0	0	8.47853e-05	4.64425e-05	0.00090002	0	5.75838e-05	8.88928e-05	0	0	0	0	0	0.00111064	0.000687049	0.000359629	1.58869e-05	6.84357e-05	9.42827e-05	0	0	0	0.000445324	0	0.0010091	0.000620229	7.8991e-05	9.18126e-05	0.00049493	0.000192166	0.00169883
d__Bacteria;p__Proteobacteria;c__Gammaproteobacteria;o__Pseudomonadales;f__Moraxellaceae;g__Acinetobacter	0	0	0	0	0	0.000136333	0	0	0.000134608	0.000175516	0	0	0	0	0.000253015	0	0	0	0	0	0	0	0	0	0	0	0	0	0	0	0	0	0	0	0	0	0	0	0	0	0.0126175	0	0	0	0	0.000160672	0	6.78234e-05	4.94805e-05
d__Bacteria;p__Proteobacteria;c__Betaproteobacteria;o__Burkholderiales;f__Comamonadaceae;g__[Polyangium]	8.98432e-05	0	0.000495272	0	0.000140259	0	0.000410135	0.000135153	0	0.000307152	0.000701563	0.000543183	0.00138684	0.000123487	0.000337353	4.1401e-05	0.000516565	0.00257504	0	0.000280721	0	0.000139328	7.82626e-05	0.00239925	0.000115168	0	0	8.80359e-05	0	0	0.00116438	2.64438e-05	0.00015855	0	0.00211296	0.000102654	0	0	0	0.000743229	0	0	5.68505e-05	0.000111323	0	0	0	0	0.000593765
d__Bacteria;p__Actinobacteria;c__Thermoleophilia;o__Solirubrobacterales;f__unidentified_Solirubrobacterales;g__unidentified_Solirubrobacterales	0	0	0	0	0	0	0	0	0	0	0	0	0	0	0	0	0	0	0	0	0	0	0	0	0	0	0	0	0	0	0	0	0	0	0	0	0	0	0	0	0	0	0	0	0	0	0	0	0
d__Bacteria;p__Gemmatimonadetes;c__Gemm-3;o__unidentified_Gemm-3;f__unidentified_Gemm-3;g__unidentified_Gemm-3	0	0	0	0	0	0	0	0	0	0	0	0	0	0	0	0	0	0	0	0	0	0	0	0	0	0	0	0	0	0	0	0	0	0	0	0	0	0	0	0	0	0	0	0	0	0	0	0	0
d__Bacteria;p__Proteobacteria;c__Betaproteobacteria;o__Burkholderiales;f__Oxalobacteraceae;g__Ralstonia	0	0	0	0	0	0	0	0	0	0	0	0	0	0	0	0	0	0	0	0	0	0	0	0	0	0	0	0	0	0	0	0.000158663	0.0016912	0.000179815	0	0	0.000131996	0	0	0	0.000148441	0	0	0	0	0.000137719	0	0	0
d__Bacteria;p__Proteobacteria;c__Betaproteobacteria;o__Burkholderiales;f__Comamonadaceae;g__Pelomonas	0	0	0	0	0	0	0	0	0	0	0	0	0	0	0	0	0	0	0	0	0	0	0	0	0	0	0	0	0	0	0	7.93315e-05	0.00145337	0.00023119	0	0	0	0	0	0	0.00598714	0	0	0	0	0	0	0	0
d__Bacteria;p__Firmicutes;c__Clostridia;o__Clostridiales;f__[Mogibacteriaceae];g__Anaerovorax	0	0	0.00094552	0	0	0	0.00082027	0	0	0	0.00152005	0	0.000536841	0	0.000463861	0	0.000964254	0.00368961	0.00139785	0.00203523	0	0	0.000352182	0	0	0	0	0	0	0	0	0.00148085	0	0	0.000381285	0.00148848	0	0.00211908	0	0.000178375	0.00549233	0	0	0.000159033	0.000315964	0.00106732	0	6.78234e-05	0
d__Bacteria;p__Firmicutes;c__Clostridia;o__Clostridiales;f__Lachnospiraceae;g__unidentified_Lachnospiraceae	0.000404295	0.000156299	0	0.000883306	0.000187012	0.00031811	0.000273423	0.000135153	0.000179477	0.000175516	7.79514e-05	0.000543183	0.000984208	0.00016465	0.000969891	0.000207005	3.44376e-05	3.84335e-05	3.58423e-05	3.50902e-05	0.00165331	0.000278655	0	0	0	0.00168896	0.000375738	0	0	0.000570695	0	0.000317326	0.00015855	0.00367335	3.17738e-05	0.00015398	1.88565e-05	0	0.000404858	0	0	0.0217391	2.84252e-05	0.000667939	0.000526607	1.14766e-05	0.00225596	0.000474764	0.0010061
d__Bacteria;p__Firmicutes;c__Bacilli;o__Lactobacillales;f__unclassified_Lactobacillales;g__unclassified_Lactobacillales	0	7.81494e-05	0.00378208	0	0.00144934	0.000681663	0.00218739	0.000585665	0.0005833	0.00215007	0.00136415	0.00251839	0.000313157	0.00152301	0.000759045	0.000703817	0.001102	0	0	7.01804e-05	0.000890245	0.00018577	3.91313e-05	0.000412371	0.00380053	8.88928e-05	0.00182501	0.000264108	8.20647e-05	0.000142674	5.06252e-05	0.000793315	0.00015855	0.000154127	0.000587815	0.000359288	0.000395987	8.31013e-05	0.000121457	0	0.000123701	0	0.00268619	0.000826972	1.31652e-05	0.000745977	0.00012661	0.000271294	0.000511298
d__Bacteria;p__Firmicutes;c__Clostridia;o__Clostridiales;f__unclassified_Clostridiales;g__unclassified_Clostridiales	0.000539059	0.000195374	9.00495e-05	0.00152125	0.00187012	0.00136333	0.00164054	0.000270307	0.00336519	0.000745941	0.000662587	0.000641944	0.000402631	0	0.000337353	0.000289807	0.000172188	0.000192167	0.000107527	0	0.0017381	0.000510868	0.000469575	0	0.000575838	0	0	0.000132054	0.000123097	0	0.000303751	0.00145441	0.000924874	0.000770634	0.000238303	0.000376397	0.000113139	0.00236839	0	0.000208104	0	0.0189341	0.00143547	0.00179707	0.000552937	0.000378727	9.208e-05	4.52156e-05	0.000544285
d__Bacteria;p__Firmicutes;c__Bacilli;o__Lactobacillales;f__Carnobacteriaceae;g__Granulicatella	0	0	0.00459253	0	0.000374024	0	0.00428363	0	0	0.000526547	0.000623611	0	0.000447367	0.0106611	0.000548199	0.00082802	0.0069564	0.00111457	0	0.000421082	0.000423926	0.000232213	0.000430444	0.000899719	0	0	0	0.000880359	0	0	0	0.00171885	0	0	0	0.000136871	0.000678835	0.000706361	0.000161943	0.000386479	0.000197922	0	0	0	0	0.000103289	0.00073664	0.000271294	0
d__Bacteria;p__Tenericutes;c__Mollicutes;o__Mycoplasmatales;f__Mycoplasmataceae;g__Mycoplasma	0.0010332	0	0.000540297	0	0	0	0.000592417	0	0	0	7.79514e-05	0	8.94734e-05	0.000823249	0	0	0.000275501	0.000691802	0	0	0	0	0.00180004	0.000674789	0	0	0.000483092	0.00787921	0	0	0.000253126	0.000317326	0.00362022	0	0	0.000136871	0.000188565	0.00108032	8.09717e-05	0	0.000247402	0	0	0	0.00160615	0.000309868	0.00024171	0	0.000395844
d__Bacteria;p__Bacteroidetes;c__Bacteroidia;o__Bacteroidales;f__BS11;g__unidentified_BS11	0	0	0	0	0	0	0	0	0	0	0	0	0	0	0	0	0	0.00461201	0	0	0	0	0.00309137	0	0	0	0	0.00396162	0	0	0	0	0	0	0	0	0	0	0.000121457	0	0	0	0	0	0	0	0	0	0
d__Bacteria;p__Firmicutes;c__Clostridia;o__Clostridiales;f__Peptococcaceae;g__Peptococcus	0.000224608	0.000156299	0.00207114	0.00039258	0.000280518	0	0.000774699	0	0	0.000307152	0.0011303	0.000790084	0.00120789	0.000452787	0.00113857	0	0.000206626	0.000538068	0.000143369	0.000245631	0.000593497	0.000139328	0.000586969	0.000112465	0	8.88928e-05	0	0.000132054	0	0.000285347	0	0.000528877	0.000924874	5.13756e-05	0.000349511	0.000496159	5.65696e-05	0.00560934	0	0.000118917	0.000519545	0	0.000312678	0.000667939	0.000210643	0.000183625	0.00026473	0	0.000560778
d__Bacteria;p__Actinobacteria;c__Nitriliruptoria;o__Euzebyales;f__Euzebyaceae;g__Euzebya	0	0	0	0	0	0	0	0	0	0	0	0	0	0	0	0	0	0	0	0	0	0	0	0	0	0	0	0	0	0	0	0	0	7.70634e-05	0	0	0	0	0	0	0	0	0	0	0	0	0	0	0
d__Bacteria;p__Firmicutes;c__Clostridia;o__Clostridiales;f__[Tissierellaceae];g__unidentified_[Tissierellaceae]	0.004582	0	0.000360198	0	4.6753e-05	0	0.000318994	0	0	0	0	0	0	0.000329299	0	0	0	0.00122987	0	0	0	0	0.00219135	0	0	0	0	0.00149661	0	0	0	0	0.00026425	0	0	3.42179e-05	0	0.000664811	0	0.000237833	0	0.0315568	0	0	0	0	0.00019567	2.26078e-05	0
d__Bacteria;p__Firmicutes;c__Clostridia;o__Clostridiales;f__Peptostreptococcaceae;g__unidentified_Peptostreptococcaceae	0.000673824	0	0	0.000637943	0	0	0.00118483	0	0	0	0.000116927	0	0.000447367	0.000740924	0.000969891	0	0.000964254	0.00480418	0.000430108	0.000701804	0	0.000464425	0.00195656	0.000299906	0	0	0	0	0	0.000475579	0	0.000211551	0.000184975	0	0.000158869	0.000222416	9.42827e-05	0.00249304	0.000121457	0.000148646	0.00101435	0	0.000142126	0	0.000658259	0.000550876	0.0001151	0.000440852	0.000956622
d__Bacteria;p__Proteobacteria;c__Alphaproteobacteria;o__Sphingomonadales;f__Sphingomonadaceae;g__Sphingomonas	0	0	0	0	0	0	0	0	0	8.77578e-05	0	0	0	0	0	0	0	0	0	0.000456172	0	0	0	0	0	0	0	0	0	0	0	0	0	0	0	0	0	0	0	0	0.00116279	0.00701262	0	3.18066e-05	0.0147582	0.00319049	0.00354508	0.00334596	0.000461818
d__Bacteria;p__Chloroflexi;c__Thermomicrobia;o__unidentified_Thermomicrobia;f__unidentified_Thermomicrobia;g__unidentified_Thermomicrobia	0	0	0	0	0	0	0	0	0	0	0	0	0	0	0	0	0	0	0	0	0	0	0	0	0	0	0	0	0	0	0	0	0	0	0	0	0	0	0	0	0	0	0	0	0	0	0	0	0
d__Bacteria;p__GN02;c__BD1-5;o__unidentified_BD1-5;f__unidentified_BD1-5;g__unidentified_BD1-5	0	0	0	0	0	0	0.000364564	0	0	0	0.000467709	0	0.00026842	0.00144068	0	0.00103503	0.0021007	0.0127215	0.000107527	0.0010878	0	0.00037154	0	0.000112465	0.000230335	0	0	0	0	0	0.00243001	0	0	0	3.17738e-05	0.000188198	0	8.31013e-05	0	0.00222969	0.000989609	0.0105189	0	0	0.000961057	0.000263961	0	0.000859097	0.00122052
d__Bacteria;p__Firmicutes;c__Clostridia;o__Clostridiales;f__Lachnospiraceae;g__Butyrivibrio	0.000359373	0.000390747	0	4.90725e-05	0.000701295	0.00086344	0	0.000360409	4.48692e-05	0.00114085	0	9.87606e-05	0.000223684	0.000576274	0.000801214	0.00107643	0.00058544	0.000307468	0.00200717	0.000245631	0.000254356	0.00654839	0.000469575	0	0	0.0012445	0	0.00101241	0.000369291	0.00447044	0	0.000237994	0.00015855	0.00624213	0	0.00119763	0.000188565	0.00062326	0.000364372	0.000237833	0.000470064	0	0.000298465	0.000333969	0.00217225	0.000424633	0.00065607	0.00109648	0.000296883
d__Bacteria;p__Proteobacteria;c__Betaproteobacteria;o__unclassified_Betaproteobacteria;f__unclassified_Betaproteobacteria;g__unclassified_Betaproteobacteria	4.49216e-05	0.00343857	0.000585322	0	0.000187012	9.08884e-05	0.00127598	0.00112628	0.00219859	0.00039491	0.000506684	0.000592563	0.000760524	0.00209928	0.000927722	0.000207005	0.00144638	0.00099927	0.00078853	0.00217559	0.000847853	0.00422627	0.000430444	0.00123711	0.000518254	0.000400018	0.000751476	0.000528216	0.000164129	0.000190232	0.00192376	0.000581764	0.000449224	0.000256878	0.0032727	0.00342179	0.000773118	0	0.000364372	0.000951333	0	0	0.000355316	0.000413486	5.26607e-05	0.000688595	0.00051795	0.000361725	0.000362857
d__Bacteria;p__unidentified_Bacteria;c__unidentified_Bacteria;o__unidentified_Bacteria;f__unidentified_Bacteria;g__unidentified_Bacteria	0.00336912	0.000586121	0.000360198	0.00039258	0.000794801	0.000227221	0.000774699	0.00081092	0.00125634	0.000351031	0.000935417	0.000345662	0.000849998	8.23249e-05	0.000421692	0.000455411	0	0.000384335	0.000322581	3.50902e-05	0.000678282	0.000603753	3.91313e-05	0.000187441	0.000978924	0.00106671	0.000483092	0.000176072	0.000410324	0.000523137	0.000202501	0.00200973	0.000607774	0.000847697	0.000174756	0.000838338	0.000829688	0	0	0	0.000222662	0	0.00223138	0.00251272	0.000329129	0.000459063	0.00128912	0.000474764	0.000940129
d__Bacteria;p__Bacteroidetes;c__Bacteroidia;o__Bacteroidales;f__unclassified_Bacteroidales;g__unclassified_Bacteroidales	0.0033242	7.81494e-05	0.00144079	9.81451e-05	0.00168311	9.08884e-05	0.00164054	0.000135153	0.000673038	0	0.00342986	0.000148141	0.00102894	0.000246975	0.000548199	0.000331208	0.000241063	0.000307468	0.000286738	0	0.00144135	0.00037154	0.000743494	0.000449859	0.00143959	0	0.000483092	0.000484198	0.00488285	0.00023779	0.00136688	0.00306748	0.000872024	0.000154127	0.000333625	0.000496159	0.000509127	0.000540159	0.000526316	0.000445938	0	0	0.00142126	0.000858779	0.000131652	0.000137719	0.00025322	3.39117e-05	0.000841168
d__Bacteria;p__Firmicutes;c__Bacilli;o__Lactobacillales;f__Streptococcaceae;g__unidentified_Streptococcaceae	0	3.90747e-05	0.00918505	0.00039258	0.00112207	0.00159055	0.00346336	0.000946074	0.000403823	0.00807372	0.00346884	0.00207397	0.000760524	0.00440438	0.00489163	0.000745218	0.00316826	0.000269034	0	0.000421082	0.00334902	0.000510868	0.000586969	0.000899719	0.00126684	0.000533357	0.00123457	0	0	9.51158e-05	0.000556877	0.00148085	0.000872024	0.000308253	0.000127095	0.00107786	0.000414844	0	0.000242915	0	4.94805e-05	0	0.000767482	0.000159033	0	0.000114766	2.302e-05	0	6.59739e-05
d__Bacteria;p__Bacteroidetes;c__Flavobacteriia;o__Flavobacteriales;f__[Weeksellaceae];g__unidentified_[Weeksellaceae]	0.000763667	0	0.000495272	0	0.000140259	0	0.00086584	0	8.97384e-05	0	0.000584636	0	0.000357894	0.00176998	0.000210846	0.000289807	0.0034782	0.0223298	0.000215054	0.000561443	0.000339141	0.00037154	0.000469575	0.000299906	0.000172751	0.000177786	0.000214707	0.000264108	0.000205162	0.000332905	0.000253126	0.00142797	0.000554924	0.000256878	0.0020653	0.000821229	0.000735405	0.000457057	0	0.00145673	0.0016576	0	5.68505e-05	0	0.00129019	0.00137719	0.00070211	0.00146951	0.00221013
d__Bacteria;p__TM7;c__TM7-3;o__I025;f__Rs-045;g__unidentified_Rs-045	0.00193163	0.000117224	0.000630347	0.000834233	0.000748048	0.000136333	0.000956981	0	0	0.00118473	0.000194879	4.93803e-05	0.000492104	0.000123487	0.000969891	0.00120063	0.000241063	0.000192167	0.00100358	0.000245631	0	0.000278655	0	0	0	0.00453353	0	0.000484198	0	0.000332905	0	0	0.000713474	0	0	0.000530377	0	0.00186978	0.000607287	0.00035675	0.000717467	0	0.000312678	0.000222646	0.00629295	4.59063e-05	0.00170348	0.00417114	0.00224311
d__Bacteria;p__Proteobacteria;c__Gammaproteobacteria;o__Pseudomonadales;f__Moraxellaceae;g__Moraxella	0	0	0	0	0	0	0	0	0	0	0.000350781	0	0	0.000123487	0	0	0	0.00111457	0	0	0	0	0	0	0	0	0	0	0	0	0	0	0	0	0.00119152	0	0	0	0	0	0	0	0	0	0	0	0	0	0
d__Bacteria;p__Fusobacteria;c__Fusobacteriia;o__Fusobacteriales;f__Leptotrichiaceae;g__unidentified_Leptotrichiaceae	0	0	0.00166592	0	0	0	0.00442034	0	0	0	0	0	0.00375788	0.0097555	0	0.000993624	0	0.0165264	0	0	8.47853e-05	0	0.000156525	0.00689784	0	0	0	0	0	0	0	0	0	0	0	0	0	0	0	0	0	0	0	0	0	0	0	0	0
d__Bacteria;p__Proteobacteria;c__Betaproteobacteria;o__Neisseriales;f__Neisseriaceae;g__unidentified_Neisseriaceae	8.98432e-05	0.0101204	0.000765421	9.81451e-05	0.00116883	0	0.0012304	0.00189215	0.000897384	0.00100921	0.000506684	0.000296282	0.000939471	0.0013172	0.000295184	4.1401e-05	0.00189407	0.00342058	0.000322581	0.00182469	0	0.00464425	0.00109568	0.00674789	0.000115168	0.000400018	0.000966184	0	0	0.000285347	0.00349314	0.000185107	0.00036995	0.000102751	0.0010962	0.000530377	0.00169709	0.000124652	0.000607287	0.0007135	0	0	0.000142126	0.00028626	1.31652e-05	0.000665641	0.00014963	9.04312e-05	0.000676233
d__Bacteria;p__TM7;c__TM7-3;o__CW040;f__unidentified_CW040;g__unidentified_CW040	0	0.000234448	0.000900495	0.000539798	0	0.000272665	0.00205067	0.000180205	0.00215372	0.00320316	0.000740539	0.000246901	0.000447367	0.00209928	0.0010964	0.000745218	0	0.00207541	0.000250896	0.000315812	0.000551104	0.00148616	0.000430444	0	0.00132443	0.000311125	0.000214707	0.0029492	0	0.000808484	0.00227813	0	0.00134767	0	0	0.0132252	0.000377131	0.000581709	0	0	0.00319149	0	0	0.000206743	0.000552937	0.000275438	0.00140422	0.00233991	0.00128649
d__Bacteria;p__Cyanobacteria;c__Chloroplast;o__Streptophyta;f__unidentified_Streptophyta;g__unidentified_Streptophyta	0	0	0	9.81451e-05	0	0	0	0.000270307	0	0	0	0.000246901	0	0.000452787	0.000801214	0	6.88753e-05	0.000153734	0	0.00256158	0.00080546	0	0.000195656	0.000262418	0	0.0103116	0.00273752	0.0078352	0	0.000523137	0	0.000105775	0	0.000976136	0	5.13268e-05	0.000358274	0	0.00190283	0	0.000148441	0	8.52757e-05	0	2.63303e-05	0.000424633	0.00064456	0.00755101	0.000626752
d__Bacteria;p__Proteobacteria;c__Betaproteobacteria;o__Burkholderiales;f__Burkholderiaceae;g__Burkholderia	0	0	0	0	0	0	0	0	0	0	0	0	0	0	0	0	0	0	0	0	0	0	0	0	0	0	0	0	0	0	0	0	0	0	0	8.55447e-05	0	0	0	0	0	0	0	0	0	0	0	0	0
d__Bacteria;p__Firmicutes;c__Clostridia;o__Clostridiales;f__Veillonellaceae;g__Schwartzia	0.00732222	0	0.000495272	0.00117774	0.00046753	0.000590775	0.0023241	0	0	0.000658183	0	0.000641944	0	0.000658599	0.00168677	0.000910822	0.000654315	0.00403551	0.0009319	0.000421082	0	9.2885e-05	0.00109568	0.00172446	0.000115168	0.000844482	0.00166398	0.00167268	0	0.000332905	0	0	0.0002114	0	0	0.000307961	0	0.00195288	0.00121457	0	0.000296883	0	2.84252e-05	1.59033e-05	0.00202744	6.88595e-05	0.00052946	0.00178602	0.00130299
d__Bacteria;p__Proteobacteria;c__Alphaproteobacteria;o__Rhizobiales;f__Rhizobiaceae;g__Agrobacterium	0	0	0	0	0	0	0	0	0	0	0	0	0	0	0	0	0	0	0	0	0	0	0	0	0	0	0	0	0	0	0	0	0	0	0	0	0	0	0	0	0.0136319	0.0932679	0	0	0	0	0	0	0
d__Bacteria;p__Proteobacteria;c__Betaproteobacteria;o__Burkholderiales;f__Oxalobacteraceae;g__Cupriavidus	0	0	0	0	0	0	0	0	0	0	0	0.000197521	0	0	0	0	0	0	0	0	0.000381534	0	0	0	0	0	0	0	0	0	0	0.000211551	0.0002114	0.000359629	0.000142982	8.55447e-05	0.000188565	0	0	0	0	0	0	0	0	0	0	0	0
d__Bacteria;p__Bacteroidetes;c__Bacteroidia;o__Bacteroidales;f__Porphyromonadaceae;g__Paludibacter	0.00148241	0.000117224	0.000315173	0.000883306	0	0.000272665	0.00141269	0	0	0	0	0	0.000402631	0.000535112	0.000421692	0.000124203	0.000792066	0.00326684	0.00107527	0.000245631	0	0.000417983	0.000352182	0.000112465	0	0	0.000644122	0.00044018	0	0.00023779	0.000253126	0	0.00036995	0	0.00020653	0.0015398	0.000320561	0.00145427	0.000242915	0.00151619	0	0	0.000426379	0	0.00160615	0.000160672	0.00447739	0.000949528	0.0080983
d__Bacteria;p__Proteobacteria;c__Betaproteobacteria;o__Neisseriales;f__Neisseriaceae;g__Kingella	0.00579489	0	0.000135074	0.00181568	4.6753e-05	0.000181777	0.00132155	0	0.000852515	0.00184291	0.000974393	0.000839465	0.000447367	0.000740924	0.00126508	0.000248406	0.00316826	0.00295938	0	0.00203523	0	0.00111462	0	0.000412371	0.000863757	0.0012445	0.00214707	0.00162866	0.000328259	0.00118895	0.00212626	0.000105775	0.000792749	0.000847697	0.000397172	0.000376397	0.00109368	0	0.00263158	0.0012189	0.000791687	0	8.52757e-05	1.59033e-05	0.00425235	0.000986986	0.00281995	0.000904312	0.00181428
d__Bacteria;p__TM7;c__TM7-3;o__CW040;f__F16;g__unidentified_F16	0.00143749	0.00152391	0	0.00127589	0.00205713	0.000408998	0.000729129	0.000225256	0.00273702	0.00131637	0	0.000296282	0.000357894	0.00181115	0.00139158	0	0.00144638	0.000653369	0.00849462	0.00105271	0.00262834	0.0018577	0	0	0.00149718	0	0.000375738	0.000616251	0.000205162	0.00423265	0.000708753	0.0068754	0.0014798	0.0151301	0	0.00198464	0.00109368	0.000457057	0.000445344	0.00115944	0.000791687	0	8.52757e-05	0.00136768	0.000868901	0.000332821	0.00369471	0.00229469	0.0007587
d__Bacteria;p__Actinobacteria;c__Actinobacteria;o__Actinomycetales;f__unclassified_Actinomycetales;g__unclassified_Actinomycetales	0	0.00144576	0.00112562	0.00186476	0.00252466	0.00336287	0.000501276	0.00180205	0.00210885	0.00175516	0.00101337	0.00153079	0.000671051	0.000493949	0.00185544	0.000372609	0.000447689	0.000269034	0.000286738	0.000631623	0.00127178	0.00130039	0.000469575	0.00022493	0.00287919	0.000888928	0.000912507	8.80359e-05	0.000615486	9.51158e-05	0.000810004	0.000317326	0.00015855	0.000256878	0.0016999	0.00047905	0.00049027	0	8.09717e-05	0	0.000643246	0	0.00230244	0.0019243	0.000289634	0.000241008	0.00032228	0.000452156	0.00112156
d__Bacteria;p__Proteobacteria;c__Betaproteobacteria;o__Burkholderiales;f__unclassified_Burkholderiales;g__unclassified_Burkholderiales	0.000224608	0.0072679	0.000225124	0.00058887	9.3506e-05	0	0.000227853	0.00144164	0.00107686	0.000351031	0.000389757	0.000246901	0.000402631	0.00181115	0.000463861	4.1401e-05	0.000206626	0.00261347	0.00103943	0.00543898	0	0.00422627	0	0.0101968	0.000230335	0.000533357	0.00155663	0.00589841	0.000205162	0.0018072	0.00227813	0.000290882	0.000898449	0.000513756	0.00312972	0.00183066	0.000773118	0	0	0.0021405	0	0	0.000227402	9.54198e-05	0.000315964	0.000286914	0.00056399	0.00020347	0.000775194
d__Bacteria;p__Proteobacteria;c__Gammaproteobacteria;o__Cardiobacteriales;f__Cardiobacteriaceae;g__Cardiobacterium	0.000179686	0.000273523	0.00153084	0.00152125	0	9.08884e-05	0.00255195	0	0.000628169	0.000658183	0.000467709	0.000197521	0.00102894	0.00255207	0.000253015	0.000372609	0.00602659	0.0013836	0.000681004	0.00147379	4.23926e-05	0.000603753	0.00031305	0.00116214	0.00201543	0.000977821	0.00220075	0.00118848	0.000328259	0.000713369	0.000961879	0.000211551	0.00100415	0.000436692	0.00050838	0.00015398	0.00254563	0.000124652	0.00048583	0.000743229	0.000445324	0	0.000213189	0.000206743	0.00379157	0.000700071	0.00096684	0.00125473	0.0154709
d__Bacteria;p__Firmicutes;c__Erysipelotrichi;o__Erysipelotrichales;f__Erysipelotrichaceae;g__Bulleidia	0.000404295	0.00109409	0.00094552	0.00058887	0.00771425	0.00131788	0.000637988	0.00148669	0.000807646	0.00153576	0.00206571	0.00113575	0.00348946	0.00119371	0.00177111	0.0112197	0.000688753	0.0012683	0.0055914	0.000666713	0.00381534	0.00427271	0.00191743	0	0.000115168	0.000933375	0.000805153	0.000836341	8.20647e-05	0.000190232	0	0.00296171	0.000792749	0.0012587	0	0.00080412	0.00135767	0.000997216	0	0.000118917	0.000766947	0	0.00257248	0.00958969	0.00259354	0.000849267	0.00244012	0.0017408	0.0010226
d__Bacteria;p__Bacteroidetes;c__Bacteroidia;o__Bacteroidales;f__Porphyromonadaceae;g__Tannerella	0.00233592	0	0.00225124	0.0014231	0	0	0.00423806	0	0.000134608	0.000702062	0.000155903	9.87606e-05	0.00026842	0.00119371	0.000885553	0.000289807	0.00106757	0.00142204	0.00480287	0.00315812	0.000127178	0.000882408	0.00176091	0.000787254	0.00161235	0.00062225	0.00101986	0.00308126	0.000246194	0.0023779	0.000911254	0.000237994	0.00525857	0.000385317	0.000174756	0.000821229	0.000848544	0.0029501	0.000607287	0.000802688	0.00269668	0	0.000795907	0.0019084	0.00348877	0.00259371	0.0018416	0.00098344	0.00700973
d__Bacteria;p__Firmicutes;c__Clostridia;o__Clostridiales;f__[Tissierellaceae];g__Parvimonas	0.000134765	0	0.00162089	0.000294435	0.000280518	0.000363554	0.00150383	0	0.00201911	0.00039491	0.00268932	0.000197521	0.000849998	0.000658599	0.00101206	0.00107643	0.00123975	0.00599562	0.000250896	0.000736894	0.00118699	0	0.00266093	3.74883e-05	0.000115168	0	0.000322061	0.000484198	0	0.000190232	0	7.93315e-05	0.0020083	0.000359629	0.00025419	0.000701466	0.000452557	0.00565089	0.000242915	0.000327021	0.000123701	0.0343619	0.00032689	0.00114504	0.000276469	0.00370693	0.00029926	0.000271294	0.0007587
d__Bacteria;p__Synergistetes;c__Synergistia;o__Synergistales;f__Dethiosulfovibrionaceae;g__TG5	0.048111	0	0.00337686	0.00372951	0	0.000136333	0.00642545	0	0.000358954	0.000175516	0	0.000148141	0.000849998	0.00181115	0.00210846	0.000662416	0.000516565	0.00599562	0.000430108	0.00228086	0	0	0.00156525	0.00239925	5.75838e-05	0.00102227	0.00085883	0.0114007	0.000246194	0.00323394	0.000506252	0	0.00237825	0	0	0.000273743	0	0.00968131	0.00109312	0.000208104	0.000123701	0	0.00027004	0	0.005898	0.000723024	0.0004604	9.04312e-05	0.000263896
d__Bacteria;p__Actinobacteria;c__Actinobacteria;o__Actinomycetales;f__Actinomycetaceae;g__unidentified_Actinomycetaceae	0.000224608	0.000976868	0.00103557	0.00633036	0	0.000408998	0.000911411	0.000585665	0.00843541	0.00114085	0	0	0.00107368	0.000205812	0.00143375	0	0.00172188	0.000307468	0.00154122	0.000982525	0.000296748	0	0.000117394	0.00251172	0.00103651	0.00320014	0.00289855	0.00396162	0	0.00256813	0.000253126	0	0.000449224	0.000539444	0.000873779	0	7.54262e-05	0.000290855	0.001417	0	0.000296883	0	7.10631e-05	0.000222646	0.00462097	0.00133128	0.00348753	0.00414853	0.000544285
d__Bacteria;p__SR1;c__unidentified_SR1;o__unidentified_SR1;f__unidentified_SR1;g__unidentified_SR1	0.000224608	0.00066427	0.000675371	0	0	0	0.00136712	0	0	0	0.0175391	0	0.000313157	0.000411624	0	0.000786619	0.00134307	0.00872439	0.011828	0.000280721	0.0110645	0.00018577	0	0	0	0	0	0.000528216	0	0.00023779	0	0.00647874	0.000502074	0	0.000174756	0.00309672	0	0.000914115	0.000323887	0.00211077	0.00314201	0	5.68505e-05	0.00213104	0.00175097	0.008573	0.00212935	0.000949528	0.00893947
d__Bacteria;p__Actinobacteria;c__Coriobacteriia;o__Coriobacteriales;f__Coriobacteriaceae;g__Atopobium	0.00543552	0.00117224	9.00495e-05	0.00515262	0.018935	0.00977051	0.000318994	0.00333378	0.00462153	0.00346643	0.000857466	0.00493803	0.00187894	0.000535112	0.00337353	0.0160222	0	0.000269034	0.00444444	0.000140361	0.017169	0.00176482	0	0	0.0039157	0.00293346	0.000483092	0.000792323	0.000328259	0.00128406	0	0.00161307	0.000475649	0.00544581	0	0.000359288	0.0039033	0.000498608	0	0	0	0	0.00204662	0.0141698	0.00118487	0.000608259	0.00354508	0.00386594	0.00305129
d__Bacteria;p__unclassified_Bacteria;c__unclassified_Bacteria;o__unclassified_Bacteria;f__unclassified_Bacteria;g__unclassified_Bacteria	0.0056152	0.00171929	0.00279154	0.00318971	0.00285193	0.0019541	0.00173168	0.00333378	0.00183964	0.00171128	0.00304011	0.00197521	0.0021921	0.000740924	0.00307835	0.000910822	0.00072319	0.00238287	0.000394265	0.00105271	0.00207724	0.00232213	0.00234788	0.00172446	0.00276402	0.00102227	0.00305958	0.00360947	0.00143613	0.000475579	0.00141751	0.00497144	0.00362022	0.00297978	0.00100087	0.00321648	0.00196108	0.00361491	0.000242915	0.000445938	0.000494805	0	0.00513076	0.00739504	0.00314648	0.00222646	0.00295807	0.00287119	0.00415636
d__Bacteria;p__Firmicutes;c__Clostridia;o__Clostridiales;f__Veillonellaceae;g__Dialister	0.00552536	0.000898718	0.00157587	0.00264992	0.00126233	0.0015451	0.00369121	0	0.00170503	0.00215007	0	0.00281468	0.00228157	0.00304602	0.00345787	0.00194585	0.00227288	0.00580345	0.0210753	0.000210541	4.23926e-05	0.00055731	0.00136959	0.000112465	0.000748589	0.00115561	0.000322061	0.00228893	0	0	0.000455627	0.000132219	0.00174405	0.00179815	3.17738e-05	0.000410614	0.000377131	0.00685586	0.00153846	0.000386479	0.0021524	0	0.000397953	0.00515267	0.00564786	0.000780407	0.00461551	0.0101509	0.00275441
d__Bacteria;p__Firmicutes;c__Clostridia;o__Clostridiales;f__Lachnospiraceae;g__Catonella	0.0114999	0.00128947	0.00225124	0.00417116	0.000701295	0.00268121	0.00451148	0	0.00183964	0.001448	0.0014421	0.00108637	0.000805261	0.00444554	0.00320486	0.000496812	0.00258282	0.00568815	0.00207885	0.00147379	0.00148374	0.00246145	0.00215222	0.00243674	0.00143959	0.00102227	0.00182501	0.00242099	0.001272	0.00294859	0	0.00214195	0.00161192	0.0019009	0.000142982	0.000667248	0.000320561	0.00652346	0.000890688	0.000386479	0.00247402	0.0659187	0.000156339	0.000174936	0.00244872	0.000986986	0.00096684	0.00118691	0.00199571
d__Bacteria;p__Firmicutes;c__Clostridia;o__Clostridiales;f__Veillonellaceae;g__unclassified_Veillonellaceae	0.000853511	0.00132854	0.00445745	0.00848955	0.012296	0.00977051	0.00182282	0.00806415	0.0151658	0.00473892	0.00237752	0.0211348	0.00501051	0.000452787	0.00501813	0.0082802	0.000309939	0.000192167	0.00336918	7.01804e-05	0.00665564	0.00334386	0.00109568	0.000299906	0.00904065	0.00293346	0.000966184	0.000308126	0.00114891	0.000665811	0.000607503	0.000872646	0.00036995	0.0143852	9.53213e-05	0.000598813	0.00258335	0.000373956	0.0011336	0	0	0	0.00308414	0.00392812	2.63303e-05	0.000114766	0.0013812	0.00125473	0.00181428
d__Bacteria;p__Proteobacteria;c__Gammaproteobacteria;o__Pasteurellales;f__Pasteurellaceae;g__unclassified_Pasteurellaceae	0.00179686	0.000859644	0.0143179	0.000147218	0.00093506	0.000954329	0.015175	0.00261297	0.000179477	0.00285213	0.00724948	0.00158017	0.00308683	0.00139952	0.00143375	0.000124203	0.00888491	0.00334371	7.16846e-05	0.00389501	0	0.00315809	0	0.00326148	0.00120926	0.0031557	0.0064949	0.00202483	0.00533421	0.00385219	0.0130613	0.00177174	0.00198187	0.000539444	0.000428946	0.0024808	0.00473299	0.000207753	0.00319838	0.004281	0.000123701	0	0.000824332	0.00023855	0.000250138	0.00369546	0.00048342	0.000395637	0.00148441
d__Bacteria;p__Firmicutes;c__Clostridia;o__Clostridiales;f__Peptostreptococcaceae;g__Filifactor	0.00363865	0.00113317	0.00283656	0.000932378	0	0.000636219	0.0030988	0	0.000448692	0.000438789	0.000194879	0	0.00107368	0.0054746	0.00118074	0.00235986	0.00189407	0.0108767	0.000752688	0.00319321	0	0.00134683	0.013422	0.000412371	0	0.00102227	0.000375738	0.00369751	0	0.000523137	0.000911254	5.28877e-05	0.00420157	0.000436692	4.76607e-05	0.00198464	0.000282848	0.0164956	0.00129555	0.0021405	0.00230084	0	0.000156339	4.77099e-05	0.00645093	0.00387908	0.00012661	0.00136777	0.0012535
d__Bacteria;p__Firmicutes;c__Clostridia;o__Clostridiales;f__Veillonellaceae;g__unidentified_Veillonellaceae	0.00170702	0.00422007	0.00108059	0.0133968	0.00892982	0.0120427	0.000410135	0.0166239	0.0144928	0.00702062	3.89757e-05	0.0233569	0.00447367	0.000205812	0.00543982	0.00173884	0.000378814	0.000307468	0.00623656	0	0.00284031	0.00408694	7.82626e-05	0.000374883	0.00938616	0.00413352	0.00203972	0.000132054	0.000492388	0.000856042	0.000506252	0.000475989	0.000184975	0.00539444	1.58869e-05	0.000923882	0.00139538	0	0.00194332	0	0.000123701	0	0.000938033	0.00362595	0.000263303	0.000137719	0.00173801	0.00703103	0.00155039
d__Bacteria;p__Firmicutes;c__Clostridia;o__Clostridiales;f__Peptostreptococcaceae;g__Peptostreptococcus	0.0117245	0.000976868	0.00706889	0.000147218	0.00631166	0	0.00469377	0.000991125	0.000942253	0.000745941	0.00666485	0.00227149	0.00496578	0.00123487	0.00223497	0.000703817	0.00161857	0.00372804	0.000896057	0	0.00784264	0.00148616	0.00516533	7.49766e-05	0	0.000400018	0.00112721	0.000748305	0	0.000713369	0.000253126	0.00214195	0.00235182	0.000796322	0.000349511	0.00230971	0.000452557	0.00444592	0.000283401	0.000297292	0.00118753	0.0175316	0.00200398	0.00693384	0.000671424	0.00244451	0.00037983	0.000655627	0.000280389
d__Bacteria;p__Firmicutes;c__Clostridia;o__Clostridiales;f__Lachnospiraceae;g__Moryella	0.000583981	0.00222726	0.00216119	0.00211012	0.00093506	0.00458987	0.00318994	0.000495562	0.00551891	0.000921457	0.00261137	0.000790084	0.00237105	0.00156417	0.00282534	0.00178024	0.00106757	0.000307468	0.00562724	0.00129834	0.00224681	0.000975293	0.000352182	0.00022493	0.00190026	0.000844482	0.00123457	0.000176072	0.00164129	0.00304371	0	0.0166067	0.0003171	0.00506049	9.53213e-05	0.000513268	0.00211193	0.000249304	0.000850202	0	0	0.0224404	0.00252985	0.00133588	0.000697754	0.00192806	0.00166895	0.00175211	0.0010061
d__Bacteria;p__Proteobacteria;c__Betaproteobacteria;o__Burkholderiales;f__Comamonadaceae;g__unclassified_Comamonadaceae	0.00970307	0.000117224	0.00211616	0.00583963	4.6753e-05	0	0.00255195	0.000360409	0	0.000351031	0.000584636	0.00128389	0.00501051	0.00362229	0.000590369	0.000331208	0.00175632	0.0210615	0.000179211	0.00112289	0	0.00018577	0.00285658	0.0047985	0.000172751	0.000177786	0	0.000264108	0	9.51158e-05	0.00263251	7.93315e-05	0.000634199	5.13756e-05	0.00357455	0.000787011	0.00103711	0	0.00161943	0.0016351	0.00170708	0	0.000156339	0.000461196	0.00190895	0.00090665	0.00051795	0.0037529	0.0076035
d__Bacteria;p__Bacteroidetes;c__Bacteroidia;o__Bacteroidales;f__unidentified_Bacteroidales;g__unidentified_Bacteroidales	0.00655856	0.00109409	0.00585322	0	0.000233765	9.08884e-05	0.0100255	0.000855972	0.00053843	0.00109697	0.00241649	0.000938225	0.00116315	0.00329299	0.00139158	0.000703817	0.00196295	0.0091856	0.000967742	0.000385992	0.00105982	0.000835965	0.00144786	0.00164948	0.00115168	0.00320014	0.00193237	0.00308126	0.00118994	0.00114139	0.00237939	0.00248572	0.00399017	0.000102751	0.000810231	0.00311383	0.000207422	0.0152075	0.00461538	0.00413235	0.00502227	0	0.00194713	0.000540712	0.00624029	0.000700071	0.00151932	0.0023286	0.00146792
d__Bacteria;p__Proteobacteria;c__Alphaproteobacteria;o__Rhizobiales;f__Brucellaceae;g__Ochrobactrum	0	0	0	0	0	0	0.000182282	0.000180205	0	0	0	0	0	0.000452787	0	0.000165604	0.000378814	0.000422768	0.00046595	0.00112289	0	0	0.000586969	0	0	0.000444464	0	0.00022009	0	0.000475579	0	0	0	0	0	0	3.77131e-05	0	0	0	0.0515586	0.130435	0	0	0	0	0	0	0
d__Bacteria;p__Firmicutes;c__Bacilli;o__Gemellales;f__Gemellaceae;g__unclassified_Gemellaceae	0.000314451	0.000937793	0.00941018	0.00225734	0.00102857	0.000499886	0.0118028	0.000720818	4.48692e-05	0.00201843	0.00175391	0.00212335	0.000760524	0.0157652	0.00430126	0.00322928	0.017942	0.00434298	0.00046595	0.00354411	0.00195006	0.000835965	0.00469575	0.00236176	0.000518254	0.00982266	0.00864198	0.0017167	0.000164129	0.00128406	0.000911254	0.00690184	0.00869381	0.000847697	0.000794344	0.0013345	0.00333761	0.00270079	0.00546559	0.00178375	0.00136071	0	0.00513076	0.00160623	0.00314648	0.00371841	0.00273938	0.00218165	0.00191324
d__Bacteria;p__Firmicutes;c__Clostridia;o__Clostridiales;f__Veillonellaceae;g__Megasphaera	0.000718746	0.00230541	0.000675371	0.014918	0.00589088	0.00686208	0.00182282	0.00166689	0.00879436	0.00342255	0	0.00523431	0.00456315	0.000864411	0.00366872	0.0163534	0.000344376	0.00119144	0.0291756	0.000245631	0.00551104	0.00130039	0.000665232	0.000337395	0.00898307	0.00800036	0.00123457	0.00242099	0.000779615	0.00342417	0	0.000793315	0.000581349	0.00698708	1.58869e-05	0.000102654	0.00482727	0.000373956	0.00174089	0.000237833	0.000667986	0	0.000639568	0.0119116	0.00643777	0.000321344	0.00636503	0.00816142	0.0063335
d__Bacteria;p__Firmicutes;c__Clostridia;o__Clostridiales;f__[Mogibacteriaceae];g__unidentified_[Mogibacteriaceae]	0.00377342	0.00296968	0.0038271	0.00299342	0.0093506	0.00249943	0.00501276	0.000675767	0.00188451	0.00140412	0.00265035	0.00271592	0.0065763	0.00246975	0.00683141	0.00720378	0.00158413	0.00653369	0.00422939	0.00312303	0.00691	0.00102174	0.0037566	0.00123711	0.00126684	0.00297791	0.00085883	0.00677877	0	0.00413754	0	0.00642585	0.00655339	0.00452105	0.000222416	0.00319937	0.00116911	0.0153737	0.000526316	0.000564854	0.000544285	0.0308555	0.00655202	0.00834924	0.00263303	0.00141162	0.00082872	0.00249816	0.00286987
d__Bacteria;p__Proteobacteria;c__Gammaproteobacteria;o__Pasteurellales;f__Pasteurellaceae;g__Actinobacillus	0.000134765	0.000859644	0.00589824	4.90725e-05	0	0.00145421	0.00537732	0.00545119	0.00206398	0.000219394	0.00342986	0.00162955	0.00223684	0.00214045	0.000632538	0	0.00185963	0.0001153	0	0.0156151	0	0.00037154	3.91313e-05	0.00487348	0.00385811	0.000266679	0.00155663	0.0232855	0.00800131	0	0.00329064	0.00198329	0.000396374	0.00143852	0.00937326	0.00179644	0.00735405	0.00668966	0	0.00166483	0.00356259	0	0.00420694	0.00276718	0.000829406	0.000711548	0.00536366	0.000497372	0.00130299
d__Bacteria;p__Firmicutes;c__Bacilli;o__Lactobacillales;f__Carnobacteriaceae;g__unclassified_Carnobacteriaceae	0.0010332	0.00113317	0.00333183	0.00289528	0.00280518	0.0034992	0.00378236	0.00279317	0.00170503	0.00579201	0.00584636	0.00409856	0.00286315	0.00782086	0.00767479	0.00190445	0.00427027	0.00188324	0.000286738	0.0057197	0.00801221	0.00074308	0.00927411	0.00401125	0.00403086	0.00551136	0.00660225	0.00479796	0	0.00214011	0.00369564	0.00330548	0.00319742	0.00110457	0.00656128	0.00617632	0.00331875	0.00145427	0.00186235	0.00493504	0.00470064	0	0.0167283	0.0052799	0.00991337	0.0254321	0.00454645	0.0131351	0.00440376
d__Bacteria;p__Firmicutes;c__Clostridia;o__Clostridiales;f__Lachnospiraceae;g__Oribacterium	0.000359373	0.00238356	0.00121567	0.0223771	0.0023844	0.00440809	0.00118483	0.00148669	0.0104545	0.0062308	0.00218264	0.00256777	0.00187894	0.00440438	0.00619887	0.00277387	0.00223845	0.000845536	0.00354839	0.00228086	0.0124634	0.00483002	0.00109568	0	0.00224577	0.000488911	0.00150295	0.0012325	0.000738583	0.000951158	0.000253126	0.00661096	0.00235182	0.0483701	0.00163635	0.00275454	0.00194222	0.00452902	0.00311741	0.000981063	0.000445324	0.1669	0.00410745	0.00494593	0.00571368	0.00258223	0.00491477	0.00836489	0.00484908
d__Bacteria;p__Firmicutes;c__Clostridia;o__Clostridiales;f__Lachnospiraceae;g__Lachnoanaerobaculum	0.00139257	0.00152391	0.00378208	0.0019629	0.00425452	0.00427176	0.00519504	0.00229761	0.0175887	0.00118473	0.00498889	0.0042467	0.0057263	0.00115255	0.00409041	0.00629295	0.00220401	0.00180637	0.00362007	0.00270194	0.00669804	0.00264722	0.00579143	0	0.00120926	0.000844482	0.00225443	0.000528216	0.000615486	0.00109383	0.000303751	0.00600275	0.00187617	0.0138971	0.000921439	0.00225838	0.00205536	0.00228529	0.00129555	0.00252698	0.00148441	0.149369	0.00412166	0.00451654	0.00273836	0.00920421	0.00523705	0.00618324	0.0100115
d__Bacteria;p__Bacteroidetes;c__Flavobacteriia;o__Flavobacteriales;f__Flavobacteriaceae;g__Capnocytophaga	0.00327928	0.000351672	0.0045475	0.00701737	0.000233765	0.00127244	0.00938753	0	0.00188451	0.00219394	0.00124722	0.000987606	0.00277368	0.00971433	0.0028675	0.000248406	0.0182519	0.0217918	0.00551971	0.00659695	0.00195006	0.00274011	0.00309137	0.00273664	0.00259127	0.00342237	0.00246914	0.00101241	0	0.00256813	0.00379689	0.0114502	0.00214042	0.00372473	0.00392406	0.00503003	0.00782546	0.00120497	0.0222267	0.0316318	0.00754577	0	0.000525867	0.00267176	0.00825456	0.0141391	0.00539819	0.00824055	0.0269339
d__Bacteria;p__Firmicutes;c__Clostridia;o__Clostridiales;f__unidentified_Clostridiales;g__unidentified_Clostridiales	0.00723238	0.00211003	0.00189104	0.00461282	0.00205713	0.0023631	0.00423806	0.00292832	0.0040831	0.0105309	0.00304011	0.00641944	0.00362367	0.0094262	0.00236147	0.00207005	0.00389145	0.017026	0.0673835	0.0032283	0.00733393	0.00483002	0.00473489	0.0012746	0.0024761	0.000933375	0.000429415	0.0039176	0.000943745	0.0123651	0.000506252	0.0274751	0.00399017	0.019086	0.00071491	0.00906773	0.00280962	0.00432127	0.000769231	0.00160538	0.00249876	0.103086	0.00233087	0.00427799	0.00913663	0.000964032	0.00559386	0.00469112	0.00679532
d__Bacteria;p__Proteobacteria;c__Gammaproteobacteria;o__Pasteurellales;f__Pasteurellaceae;g__Aggregatibacter	0.00256053	0.000234448	0.0147681	0.00422024	0.00126233	0.000681663	0.0254284	0.00117133	0.00125634	0.00846863	0.00487196	0.00113575	0.00626314	0.00415741	0.0088977	0.00132483	0.0383291	0.0458511	0.00189964	0.0179311	0	0.00478358	0.00191743	0.00239925	0.00264885	0.0441353	0.00896404	0.0102122	8.20647e-05	0.0114139	0.00734066	0.00116353	0.0181011	0.0033651	0.000317738	0.00309672	0.0102768	0.00540159	0.0103644	0.011089	0.0301089	0	0.00113701	0.000222646	0.00373891	0.00285767	0.0088627	0.0100831	0.00771895
d__Bacteria;p__TM7;c__TM7-3;o__unidentified_TM7-3;f__unidentified_TM7-3;g__unidentified_TM7-3	0.00193163	0.0143404	0.00441243	0.0195799	0.00822853	0.00168144	0.00843055	0.00554129	0.0115763	0.00666959	0.00265035	0.000148141	0.0102447	0.00773854	0.00345787	0.00600315	0.00206626	0.00768669	0.032043	0.00431609	0.00449362	0.00975293	0.00180004	0.000599813	0.0121502	0.00351127	0.000697799	0.000528216	0	0.064441	0.000253126	0.0176645	0.0122348	0.000744946	0.000635475	0.10019	0.0138407	0.0061495	0.0011336	0.00517288	0.0381247	0	0.000568505	0.0091285	0.0124148	0.000883696	0.0339775	0.0166959	0.0300676
d__Bacteria;p__Actinobacteria;c__Actinobacteria;o__Actinomycetales;f__Corynebacteriaceae;g__Corynebacterium	0.00157226	0.00140669	0.00580819	0.0271371	0.00233765	0.00545331	0.00920525	0.000135153	0.00210885	0.00408074	0.00163698	0.00271592	0.00559209	0.0143245	0.00708442	0.00322928	0.0109167	0.00253661	0.00154122	0.0155099	0.000720675	0.00213636	0.00356095	0.00213683	0.00115168	0.00964487	0.00831991	0.00444581	0.000656518	0.00104627	0.00334126	0.000370214	0.0024311	0.000770634	0.000921439	0.000342179	0.00181023	0.000581709	0.00817814	0.001427	0.00378525	0	0.00358158	0.00281489	0.00284368	0.00309868	0.0106007	0.015249	0.0264226
d__Bacteria;p__Spirochaetes;c__Spirochaetes;o__Spirochaetales;f__Spirochaetaceae;g__Treponema	0.0866089	0.00125039	0.0113462	0.00529983	0.000140259	0.000817996	0.0188206	0	0.000807646	0.000438789	0.000740539	0.000493803	0.00313157	0.00736807	0.00425909	0.00132483	0.00185963	0.028018	0.00286738	0.0057197	0	0.000975293	0.0144394	0.00502343	0.000518254	0.00302236	0.00225443	0.0190598	0.000164129	0.00199743	0.00349314	0.00121642	0.0102793	0.000385317	0.000190643	0.00340468	5.65696e-05	0.0544314	0.00651822	0.0245266	0.0083622	0	0.00142126	0.000381679	0.0392717	0.00960589	0.00760811	0.00900921	0.00672934
d__Bacteria;p__Proteobacteria;c__Betaproteobacteria;o__Neisseriales;f__Neisseriaceae;g__unclassified_Neisseriaceae	0.0107363	0.016216	0.0118865	0.00397487	0.00719996	0.0023631	0.0119395	0.0200478	0.00381388	0.0078982	0.0214756	0.00602439	0.0105579	0.0162592	0.0199882	0.00368469	0.0224189	0.0233291	0.0009319	0.0140712	0.00118699	0.00678061	0.0151438	0.0557076	0.00184268	0.00977821	0.0239399	0.0150541	0.00984777	0.0117468	0.0434364	0.00195684	0.00605132	0.000488068	0.0201605	0.0210782	0.0340172	0.00153737	0.0354656	0.0270833	0.00917862	0	0.00373792	0.00155852	0.00446299	0.00842381	0.00473061	0.00220426	0.0102754
d__Bacteria;p__Proteobacteria;c__Epsilonproteobacteria;o__Campylobacterales;f__Campylobacteraceae;g__Campylobacter	0.0197655	0.00574398	0.00270149	0.00966729	0.00341297	0.0429448	0.00610645	0.0169392	0.020595	0.00522159	0.00319601	0.017925	0.0153447	0.0121841	0.00847601	0.00111783	0.00316826	0.0174872	0.0103226	0.00908836	0.00110221	0.0171837	0.00270006	0.00442362	0.0152021	0.0127117	0.0183575	0.0135135	0.0145255	0.009036	0.00556877	0.0257298	0.00758397	0.0213979	0.00208118	0.0124724	0.00878715	0.0064819	0.0222672	0.00787823	0.0135082	0	0.00548607	0.00838104	0.019287	0.00685152	0.0171729	0.00909964	0.0263896
d__Bacteria;p__Bacteroidetes;c__Bacteroidia;o__Bacteroidales;f__[Paraprevotellaceae];g__[Prevotella]	0.0279412	0.00601751	0.00751914	0.00898027	0.0209453	0.00295387	0.0141724	0.0101365	0.0100058	0.00601141	0.0258409	0.0262703	0.0314052	0.00366346	0.00657839	0.0104745	0.00168744	0.00910873	0.01	0.00126325	0.00466319	0.00301876	0.00348268	0.000824742	0.0103651	0.00768923	0.00810521	0.0115767	0.0764433	0.035716	0.00956817	0.0665062	0.0438654	0.0405353	0.00108031	0.00458519	0.0125207	0.033199	0.00534413	0.00651069	0.0195695	0	0.0192723	0.0497296	0.010598	0.0175133	0.019026	0.0174645	0.0218209
d__Bacteria;p__Actinobacteria;c__Actinobacteria;o__Actinomycetales;f__Actinomycetaceae;g__Actinomyces	0.00759175	0.0134026	0.010986	0.0421042	0.0253401	0.0478528	0.00724572	0.0262198	0.0776686	0.0176832	0.0145379	0.0338749	0.0162394	0.00860295	0.0317956	0.0466175	0.00482127	0.00292094	0.0184588	0.00452663	0.0639705	0.0143507	0.00540012	0.00251172	0.0328803	0.0134673	0.0141707	0.00726296	0.0730787	0.0146478	0.00491065	0.0514068	0.00729329	0.0183411	0.00975455	0.0126777	0.0146515	0.00240994	0.0120243	0.00160538	0.00413162	0	0.0269329	0.0420802	0.0174965	0.00298391	0.0223179	0.0353473	0.018951
d__Bacteria;p__Proteobacteria;c__Betaproteobacteria;o__Burkholderiales;f__Burkholderiaceae;g__Lautropia	0.000763667	0.0134026	0.00450248	0.0126116	0.00046753	0.000817996	0.00811156	0.00265802	0.0112622	0.00425625	0.00152005	0.00148141	0.000849998	0.043838	0.00387956	0	0.0101247	0.0211384	0.00845878	0.105797	0.00292509	0.0177875	0.00254353	0.0249297	0.00760106	0.0275123	0.00617284	0.0436218	0.000656518	0.0147905	0.00572065	0.00195684	0.00510002	0.0115595	0.0129955	0.0154494	0.0708817	0.0181576	0.00781377	0.00600529	0.160242	0	0.000440591	0.000349873	0.0295031	0.0194528	0.0515878	0.0120387	0.0136071
d__Bacteria;p__Firmicutes;c__Clostridia;o__Clostridiales;f__Veillonellaceae;g__Selenomonas	0.0832847	0.00550953	0.00468258	0.0278732	0.00794801	0.0266303	0.0140357	0.012299	0.038408	0.00802984	0.000974393	0.0469606	0.0156579	0.0146127	0.0135785	0.00869421	0.00551002	0.0435451	0.182939	0.00480735	0.0208148	0.0188092	0.00919585	0.00468604	0.0202119	0.0196898	0.014278	0.00937583	0.000943745	0.021734	0.00374627	0.00378147	0.00277462	0.0472655	0.000397172	0.0124211	0.00345075	0.00843479	0.0134818	0.00365669	0.00675408	0	0.00332575	0.0125	0.0154296	0.00157229	0.0289131	0.018561	0.0332509
d__Bacteria;p__Proteobacteria;c__Gammaproteobacteria;o__Pasteurellales;f__Pasteurellaceae;g__Haemophilus	0.0148241	0.00734605	0.0561909	0.00211012	0.0023844	0.0115428	0.0765129	0.0412668	0.0150761	0.00526547	0.0344935	0.00819713	0.0373999	0.0175764	0.0228979	0.0119235	0.0315793	0.013836	0.0046595	0.0607762	0.00707957	0.0149545	0.045314	0.0237301	0.0471611	0.0648918	0.178637	0.0212607	0.367568	0.0962096	0.0392345	0.0348265	0.0471686	0.0104292	0.0302486	0.0347311	0.00637351	0.0268002	0.0037247	0.0703689	0.03476	0	0.0501279	0.00601145	0.072132	0.0412698	0.0299835	0.0171367	0.0232888
d__Bacteria;p__Fusobacteria;c__Fusobacteriia;o__Fusobacteriales;f__Fusobacteriaceae;g__Fusobacterium	0.0282557	0.00820569	0.0548402	0.0136422	0.00748048	0.00449898	0.0677178	0.00391945	0.0145376	0.0112769	0.0362864	0.00503679	0.0216973	0.0176175	0.0288859	0.00376749	0.0349542	0.101272	0.0441577	0.0460383	0.0109373	0.014165	0.0730581	0.0156326	0.0321893	0.00875594	0.0275362	0.036887	0.0555168	0.0775669	0.0204526	0.0587846	0.0549904	0.04015	0.0459449	0.0498041	0.00495927	0.0827274	0.0319838	0.0368939	0.0189758	0	0.0277146	0.0463581	0.0565049	0.0691464	0.0334941	0.0238399	0.0536368
d__Bacteria;p__Fusobacteria;c__Fusobacteriia;o__Fusobacteriales;f__Leptotrichiaceae;g__Leptotrichia	0.0664391	0.0229759	0.047186	0.172294	0.0246856	0.0543513	0.0482136	0.0505924	0.00906358	0.0293111	0.0130569	0.0421214	0.229723	0.0301309	0.0810913	0.0319616	0.0208348	0.0659134	0.0355197	0.0145975	0.0728306	0.0317667	0.0296615	0.00431115	0.0149718	0.0160452	0.0495974	0.0119289	0.00324156	0.0271556	0.00506252	0.00478633	0.00718759	0.143775	0.00514735	0.00639874	0.00648665	0.0120081	0.0180162	0.00808633	0.0101435	0	0.00299886	0.034701	0.0203928	0.017892	0.0750912	0.0545413	0.145769
d__Bacteria;p__Actinobacteria;c__Actinobacteria;o__Actinomycetales;f__Micrococcaceae;g__Rothia	0.00557028	0.0787746	0.036335	0.0817548	0.0631633	0.141468	0.0186384	0.0834347	0.086104	0.0899956	0.0363643	0.0320478	0.0193263	0.0624846	0.0524163	0.0266208	0.0412218	0.00926246	0.0106452	0.156607	0.0200941	0.0749118	0.0458619	0.0262043	0.0722676	0.041024	0.0716049	0.0173871	0.0340158	0.0255386	0.0422214	0.00798604	0.038554	0.0288217	0.187211	0.0139438	0.0569845	0.0313292	0.122389	0.0126349	0.0233053	0	0.0744457	0.0332061	0.0830064	0.0467097	0.0158262	0.033923	0.0127
d__Bacteria;p__Bacteroidetes;c__Bacteroidia;o__Bacteroidales;f__Porphyromonadaceae;g__Porphyromonas	0.20938	0.00285245	0.0608735	0.00711552	0.00911684	0.00436264	0.0769231	0.00256791	0.0136402	0.0047828	0.104884	0.00449361	0.0203105	0.0274965	0.0174159	0.0114267	0.0666713	0.0511934	0.0224014	0.0337217	0.0596464	0.015326	0.0875367	0.0616307	0.0088679	0.00217787	0.0178207	0.165596	0.00943745	0.064441	0.0371589	0.246483	0.197104	0.000976136	0.0263246	0.0347311	0.00543068	0.0607471	0.0392713	0.0514017	0.0432954	0	0.0179221	0.00318066	0.040009	0.0734386	0.0182664	0.0139038	0.0180439
d__Bacteria;p__Firmicutes;c__Clostridia;o__Clostridiales;f__Veillonellaceae;g__Veillonella	0.00431247	0.180525	0.0173796	0.152027	0.150124	0.160509	0.0318082	0.147047	0.186566	0.0598069	0.0340258	0.224977	0.143515	0.0295546	0.0763684	0.203652	0.0125697	0.00741766	0.0482079	0.0113692	0.116749	0.0799275	0.0224222	0.00588566	0.137107	0.154674	0.0488459	0.0138657	0.035452	0.0570219	0.0247557	0.0469642	0.0417779	0.151275	0.00730797	0.0220534	0.17282	0.0472847	0.0525911	0.00481613	0.00888174	0	0.0969016	0.156139	0.0881803	0.0341772	0.122397	0.134946	0.0575788
d__Bacteria;p__Firmicutes;c__Bacilli;o__Lactobacillales;f__Streptococcaceae;g__Streptococcus	0.0173847	0.0302829	0.325259	0.0878398	0.0520361	0.0914792	0.167654	0.0532054	0.0492215	0.344405	0.0912811	0.0720952	0.0492104	0.182103	0.202201	0.0493914	0.116778	0.0407395	0.00849462	0.100919	0.11641	0.113738	0.0551751	0.0707779	0.209432	0.325348	0.130864	0.0663351	0.0297485	0.0672944	0.083481	0.119077	0.164125	0.107837	0.0332671	0.0939623	0.170633	0.116591	0.0838462	0.0428992	0.0339931	0	0.0895821	0.0611164	0.0940388	0.0925242	0.082872	0.0572091	0.0391061
d__Bacteria;p__Bacteroidetes;c__Bacteroidia;o__Bacteroidales;f__Prevotellaceae;g__Prevotella	0.165267	0.131486	0.0388564	0.151879	0.345318	0.282799	0.0595151	0.159256	0.282138	0.125713	0.0745216	0.209274	0.1513	0.0689471	0.143755	0.365364	0.0404987	0.0542296	0.213082	0.0142817	0.294714	0.166636	0.115985	0.01612	0.26788	0.0891595	0.0457864	0.100669	0.100734	0.152994	0.0965423	0.111487	0.0657189	0.17758	0.00687902	0.0514466	0.115591	0.323721	0.247611	0.062461	0.0260762	0	0.342723	0.341778	0.185932	0.0599881	0.272545	0.272322	0.146512
d__Bacteria;p__Proteobacteria;c__Betaproteobacteria;o__Neisseriales;f__Neisseriaceae;g__Neisseria	0.064193	0.394811	0.14633	0.0300324	0.160363	0.0297205	0.16697	0.293778	0.0358056	0.160158	0.397396	0.151696	0.115823	0.2769	0.155183	0.100604	0.405538	0.191168	0.134552	0.279949	0.0701174	0.309446	0.366504	0.589241	0.0215363	0.0484022	0.248524	0.295361	0.153789	0.171399	0.501747	0.0514597	0.167164	0.00960723	0.552022	0.411675	0.215134	0.019238	0.197814	0.533995	0.318431	0	0.139142	0.0608302	0.045828	0.369821	0.0332409	0.101306	0.137886
Subgingival plaques
Taxon/phylum	PLnoPD1	PLnoPD2	PLnoPD3	PLnoPD4	PLnoPD5	PLnoPD6	PLnoPD7	PLnoPD8	PLnoPD9	PLnoPD10	PLnoPD11	PLnoPD12	PLnoPD13	PLnoPD14	PLnoPD15	PLnoPD16	PLnoPD17	PLnoPD18	PLnoPD19	PLnoPD20	PLnoPD21	PLnoPD22	PLnoPD23	PLnoPD24	PLnoPD25	PLnoPD26	PLnoPD27	PLnoPD28	PLnoPD29	PLnoPD30	PLnoPD31	PLnoPD32	PLnoPD33	PLnoPD34	PLnoPD35	PLnoPD36	PLnoPD38	PLnoPD39	PLnoPD40	PLnoPD41	PLnoPD42	PLnoPD43	PLnoPD44	PLnoPD45	PLnoPD46	PLnoPD47	PLnoPD48	PLnoPD49	PLnoPD50
d__Archaea;p__Crenarchaeota	0	0	0	0	0	0	0	0	0	0	0	0	0	0	0	0	0	0	0	0	0	0	0	0	0	0	0	0	0	0	0	0	0	0	0	0	0	0	0	0	0	0	0	0	0	4.03204e-05	0	0	0
d__Bacteria;p__Bacteroidetes	0.151946	0.135718	0.281496	0.14105	0.26745	0.107084	0.190309	0.13657	0.154157	0.182518	0.265557	0.218268	0.156302	0.133948	0.17195	0.333369	0.170929	0.196039	0.222157	0.077556	0.173971	0.140785	0.174542	0.234861	0.189725	0.272774	0.188446	0.255012	0.0209676	0.175517	0.249172	0.484143	0.322108	0.230877	0.25129	0.270812	0.158815	0.359076	0.342033	0.346653	0.197023	0.189621	0.247061	0.339639	0.264779	0.364483	0.283941	0.404023	0.233649
d__Bacteria;p__Fusobacteria	0.130618	0.231126	0.325023	0.318981	0.233665	0.0505213	0.122576	0.295943	0.172588	0.350341	0.283057	0.103027	0.126246	0.233015	0.35235	0.221724	0.245897	0.233001	0.245526	0.0211295	0.0765284	0.207639	0.157126	0.153734	0.219633	0.161016	0.264841	0.340211	0.0340016	0.224457	0.164923	0.18207	0.261514	0.31947	0.17854	0.233731	0.0266593	0.459197	0.222444	0.168908	0.297671	0.205007	0.23781	0.136828	0.198672	0.144508	0.259809	0.150637	0.224709
d__Bacteria;p__Firmicutes	0.22808	0.153	0.152141	0.171543	0.26288	0.281789	0.1525	0.103941	0.302851	0.188476	0.148993	0.166939	0.10803	0.185441	0.26135	0.258705	0.124106	0.134955	0.130837	0.0587147	0.322876	0.13716	0.105258	0.160238	0.237434	0.296159	0.200548	0.250325	0.0290076	0.235715	0.188899	0.0457866	0.138505	0.223598	0.0730065	0.180404	0.183024	0.055127	0.169872	0.16406	0.14551	0.217898	0.206425	0.173585	0.139476	0.112937	0.240065	0.17866	0.159831
d__Bacteria;p__Proteobacteria	0.120876	0.111754	0.101206	0.0452281	0.0743159	0.0587548	0.202912	0.197618	0.0831853	0.0738748	0.227682	0.166254	0.19152	0.185054	0.02715	0.0776332	0.280422	0.262425	0.0947298	0.212025	0.258841	0.095123	0.255627	0.275349	0.0918958	0.116407	0.176544	0.0740042	0.239357	0.155603	0.281693	0.144071	0.122423	0.057517	0.352556	0.166883	0.567155	0.0750594	0.159799	0.113075	0.260871	0.215111	0.0901665	0.118592	0.156877	0.211803	0.0904754	0.0847145	0.229638
d__Bacteria;p__Actinobacteria	0.352564	0.329072	0.0611015	0.289255	0.120614	0.493813	0.320539	0.239253	0.261547	0.180724	0.0335312	0.320927	0.399534	0.252166	0.13915	0.0850294	0.162079	0.135059	0.29168	0.616504	0.156347	0.399698	0.283131	0.152473	0.212108	0.124718	0.159512	0.0489456	0.666466	0.17799	0.0278183	0.130394	0.0906285	0.15734	0.085397	0.0724515	0.0564874	0.0200992	0.046953	0.0262746	0.0366274	0.0773037	0.147999	0.135126	0.107726	0.0910166	0.0399778	0.0779638	0.0873904
d__Bacteria;p__Spirochaetes	0.0056128	0.0138524	0.0263615	0.00749542	0.00342745	0.00073078	0.00143868	0.00455074	0.0065731	0.00283466	0.010402	0.00473809	0.00369377	0.00264915	0.0074	0.012201	0.00319012	0.010865	0.00318457	0	0.00301571	0.00565386	0.00713776	0.00796652	0.00636758	0.00521225	0.000846614	0.0149701	0.00534816	0.0106729	0.0247715	0.00351116	0.0307445	0	0.011208	0.0133697	0.00147873	0.0201826	0.0466617	0.110377	0.014265	0.0459498	0.0186648	0.0388816	0.0814423	0.0456427	0.033132	0.0661156	0.004092
d__Bacteria;p__TM7	0.00565289	0.0173712	0.0426075	0.0200588	0.033132	0.00448212	0.0076538	0.01128	0.0156777	0.0164873	0.00618002	0.0104238	0.00941153	0.00209725	0.03505	0.00280732	0.00535117	0.00311915	0.00847724	0.00925024	0.00583559	0.00867501	0.0129431	0.00872284	0.0353594	0.0151202	0.00268924	0.00963291	0.00357725	0.008265	0.0494105	0.00314305	0.0231201	0.00503935	0.0404792	0.0543224	0.00583041	0.00454527	0.00566101	0.0581795	0.0396251	0.035845	0.0423406	0.0466443	0.0288889	0.00903177	0.0464139	0.016739	0.0400016
d__Bacteria;p__Synergistetes	0.000641463	0.000579039	0.00505773	0.00204421	0	0	0	0.000532533	0.00062178	0.000404952	0.0129107	0.00336931	0.00161919	0.00137977	0.00085	0.00264536	0.000411629	0.00545852	0.000269119	0	0	0.000992663	0.000999286	0.00050421	0	0.000187829	0	0.00221297	0.000920876	0.00273331	0.000463638	0	0.00148166	0	0.000479855	0.000908619	0	0.00308578	0.00420413	0.0044182	0.00137826	0.00652861	0.00174937	0.00475296	0.0153354	0.00666631	0.00215418	0.00873459	0
d__Bacteria;p__SR1	0	0.00142533	0.00168591	0	0.00054404	0	0.000287737	0.000532533	0	0	0.0036713	0.000315873	0.000303598	0.000165572	0	0.000323922	0.00159506	0.00810979	0.000403678	0	0.00023499	0	0	0.000151263	0	0	0	0.000455611	0	0.000390472	0.000264936	0.00124589	0.00111125	0	0.00174804	0.00164417	0	0.000166799	0.000208125	0.00265874	0.00234305	0.00320193	0.00106741	0.00144359	0.000661474	0.0059943	0.000740085	0.00241097	0.0147339
d__Bacteria;p__GN02	0	0.000356332	0.000459794	0	0	0	0	0.00813323	0.00142121	0	0.00214159	0.000684391	0.000758994	0.000717479	0	0	0.00421919	0.00696611	0.000538237	0.00306719	0	0.000302115	0.00038068	0.000403368	0.00139894	0	0	0	0	0.000650787	0.00549742	8.49473e-05	0	0	0.000257065	0.000649013	0	0	0	0.00168126	0.0028599	0.00128909	5.93006e-05	0.00044942	0.000850466	0.00110209	0	0.000344424	0.00126946
d__Bacteria;p__Tenericutes	0	0.000400873	0.000766323	0	0.000108808	0	0	0	0.000444129	0	0.00036713	0.000315873	0	0	0	0	0	0.000207943	0	0	0	0	0.00019034	0.000151263	9.64785e-05	0	0	0	0	6.50787e-05	0.000132468	0	0.000709964	0	0.000599818	6.49013e-05	8.44987e-05	0.000375297	0.00024975	0.000390992	0.000275653	0.00083167	0	6.80939e-05	0.000661474	0.00111553	0	0.00099194	0.000283604
d__Bacteria;p__[Thermi]	0	0	0	0	0	0	0	0	0.000133239	0	0	0	0	0	0	0	0	0	0	0.000292113	0.000979125	0	0	0	0	0	0	0	0	0	0	0	0	0	0	0	0	0	0	0	0	8.3167e-05	0	0	0	0	0	0	0
d__Bacteria;p__Chloroflexi	0	0	0.000153265	0	0	0	0.000287737	0	8.88257e-05	0	0	0	0	0	0	0	0	0	0	0	0	0	0	0	0	0	0	0	0.000106255	0	0	0	0	0	0	0	0	0	0	0	0	0	0	2.72376e-05	6.74973e-05	0.000107521	6.6079e-05	0.000537301	0
d__Bacteria;p__Elusimicrobia	0	0	0	0	0	0	0	0	0	0	0.000122377	0	0	0	0	0	0	0.000259929	0	0	0	0	0	0	0	0	0	0	0	0	0	0	0	0	0	0	0	0	0	0	0	0	1.48251e-05	0	0	0	0	0	0
d__Bacteria;p__Cyanobacteria	0	0	0	0	0	0	0	0	0	0	0	0	0	0	0	0	0	0	0	0	0.00054831	0	0	0	0	0	0	0	0	0	0	0	6.1736e-05	0	0	0	0	0	0	0	0	0	0	2.72376e-05	0	0	0	0.00049597	0
d__Bacteria;p__Verrucomicrobia	0	0	0	0	0	0	0	0	0	0	0	0.00147407	0	0	0	0	0	0	0	0	0	0	0	0	0	0	0	0	0	0	0	0	0	0	0	0	0	0	0	0	0	0	0	0	0	0.000174722	0	0	0
d__Bacteria;p__Gemmatimonadetes	0	0	0	0	0	0	0	0	0	0	0	0	0	0	0	0	0	0	0	9.7371e-05	0	0	0	0	0	0	0	0	0	0	0	0	0	0	0	0	0	0	0	0	0.00031011	0	0	0	0	0	0	0	0
d__Bacteria;p__Acidobacteria	0	0	0	0	0	0	0	0	8.88257e-05	0	0	0	0	0	0	0	0	0	0	0	0	0	0	0	0	0	0	0	0	0	0	0.000141579	0	0	0	0	0	0	0	0	0.000241196	0	0	5.44751e-05	2.69989e-05	2.68803e-05	3.96474e-05	0	4.05148e-05
d__Bacteria;p__Planctomycetes	0	0	0	0	0	0	0	0	0	0	0	0	0	0	0	0	0	0	0	0	0	0	0	0	0	0	0	0	7.08366e-05	0	0	0	0	0	0	0	0	0	0	0	0	0	0	0	0	0	0	0	0
d__Bacteria;p__OD1	0	0	0	0	0	0	0	0.000193648	0	0	0	0	0	0	0	0	5.14536e-05	0	0	0	0	4.31593e-05	0	0	0	0	0	0	0	0	0.000132468	0	0	0	0	0	0	0	0	0	6.89132e-05	0	0	4.08563e-05	0	0	0	0	0
d__Bacteria;p__WS6	0	0	0	0	0	0	0	0	0	0	0	0	0	0	0	0	0	0	0	0	0	0	0	0	0	0	0	0	0	0	0	0	0	0	0	0	0	0	0	0	0	8.3167e-05	0	0	0	0	0	0	0
d__Bacteria;p__OP11	0	0	0	0	0	0	0	0	0	0	0	0	0	0	0	0	0	0	0	0	0	0	0	0	0	0	0	0	0	0	0	0	0	0	0	0	0	0	0	0.000117297	0	0	0	0	0	0	0	0	0
d__Bacteria;p__Chlorobi	0	0	0	0	0	0	0	0	0	0	0	0	0	0	0	0	0	0	0	0	0	0	0	0	0	0	0	0	0	0	0	0	0	0	0	0	0	0	0	0	0	0	0	0	0	0	0	0	0
d__Bacteria;p__Nitrospirae	0	0	0	0	0	0	0	0	0	0	0	0	0	0	0	0	0	0	0	9.7371e-05	7.833e-05	0	0	0	0	0	0	0	0	0	0	0	0	0	0	0	0	0	0	0	0	0	0	0	0	0	0	0	0
d__Bacteria;p__WPS-2	0	0	0	0	0	0	0	0	0	0	0	0	0	0	0	0	0	0	0	0	0	0	0	0	0	0	0	0	0	0	0	0	0	0	0	0	0	0	0	0	6.89132e-05	0	0	0	0	0	0	0	0
d__Bacteria;p__Chlamydiae	0	0	0	0	0	0	0	0	0	0	0	0	0	0	0	0	0	0	0	0	0	0	0	0	0	0	0	0	0	0	0	0	0	0.00021775	0	0	0	0	0	0	0	0	0	0	0	0	0	0	0
d__Bacteria;p__Armatimonadetes	0	0	0	0	0	0	0	0	0	0	0	0	0	0	0	0	0	0	0	0	0	0	0	0	0	0	0	0	0	0	0	0	0	0	0	0	0	0	0	0	0	0	0	0	0	0	0	0	0
d__Bacteria;p__AD3	0	0	0	0	0	0	0	0	0	0	0	0	0	0	0	0	0	0	0	0	0	0	0	0	0	0	0	0	0	0	0	0	0	0	0	0	0	0	0	0	0	0	0	0	0	0	0	0	0
d__Bacteria;p__Deferribacteres	0	0	0	0	0	0	0	0	0	0	0	0	0	0	0	0	0	0	0	0	0	0	0	0	0	0	0	0	0	0	0	0	0	0	0	0	0	0	0	0	0	0	0	0	0	0	0	0	0
d__Bacteria;p__WWE1	0	0	0	0	0	0	0	0	0	0	0	0	0	0	0	0	0	0	0	0	0	0	0	0	0	0	0	0	0	0	0	0	0	0	0	0	0	0	0	0	0	0	0	0	0	0	7.92948e-05	0	0
Taxon/genus	PLnoPD1	PLnoPD2	PLnoPD3	PLnoPD4	PLnoPD5	PLnoPD6	PLnoPD7	PLnoPD8	PLnoPD9	PLnoPD10	PLnoPD11	PLnoPD12	PLnoPD13	PLnoPD14	PLnoPD15	PLnoPD16	PLnoPD17	PLnoPD18	PLnoPD19	PLnoPD20	PLnoPD21	PLnoPD22	PLnoPD23	PLnoPD24	PLnoPD25	PLnoPD26	PLnoPD27	PLnoPD28	PLnoPD29	PLnoPD30	PLnoPD31	PLnoPD32	PLnoPD33	PLnoPD34	PLnoPD35	PLnoPD36	PLnoPD38	PLnoPD39	PLnoPD40	PLnoPD41	PLnoPD42	PLnoPD43	PLnoPD44	PLnoPD45	PLnoPD46	PLnoPD47	PLnoPD48	PLnoPD49	PLnoPD50
d__Bacteria;p__Fusobacteria;c__Fusobacteriia;o__Fusobacteriales;f__Leptotrichiaceae;g__Leptotrichia	0.112136	0.164135	0.173802	0.265065	0.137152	0.0433109	0.0880474	0.233104	0.0520963	0.316962	0.220951	0.0750197	0.0997824	0.187759	0.2971	0.184419	0.178853	0.179351	0.173716	0.0146543	0.0475071	0.133794	0.125862	0.121666	0.154124	0.122981	0.1874	0.28723	0.00587944	0.121958	0.0870314	0.0536301	0.0811829	0.179052	0.108841	0.087725	0.0137733	0.103165	0.10631	0.109595	0.126318	0.0936876	0.119446	0.0709266	0.0683343	0.0402398	0.160836	0.0851829	0.155752
d__Bacteria;p__Bacteroidetes;c__Bacteroidia;o__Bacteroidales;f__Prevotellaceae;g__Prevotella	0.0800225	0.105474	0.162154	0.0820238	0.22953	0.0552957	0.0875295	0.0591112	0.0620892	0.149601	0.154194	0.117083	0.0694733	0.0415586	0.14135	0.269719	0.0436326	0.08822	0.150078	0.00248296	0.0927036	0.0889081	0.0938853	0.0866233	0.0799807	0.182053	0.0918327	0.189729	0.00761493	0.0459456	0.121076	0.0208687	0.143197	0.0593524	0.0635979	0.0894773	0.139845	0.174638	0.140027	0.134775	0.0732203	0.071482	0.134331	0.169336	0.0586957	0.112911	0.191735	0.168974	0.121355
d__Bacteria;p__Actinobacteria;c__Actinobacteria;o__Actinomycetales;f__Corynebacteriaceae;g__Corynebacterium	0.269454	0.223509	0.0355063	0.187343	0.090093	0.397155	0.207516	0.121805	0.079277	0.132882	0.0216606	0.227481	0.260689	0.224461	0.0705	0.0553366	0.120093	0.105531	0.243328	0.357644	0.043434	0.291843	0.231644	0.0809762	0.0744332	0.061373	0.060259	0.0343661	0.0308493	0.0931277	0.0114585	0.110318	0.076707	0.122997	0.0601532	0.0527648	0.000718239	0.0170969	0.0305944	0.0091101	0.0263938	0.0235363	0.122159	0.0582884	0.0287809	0.0601177	0.0198898	0.0355583	0.053223
d__Bacteria;p__Fusobacteria;c__Fusobacteriia;o__Fusobacteriales;f__Fusobacteriaceae;g__Fusobacterium	0.0180812	0.0668567	0.150199	0.0534901	0.0953158	0.00672318	0.0341831	0.0625	0.120314	0.0331482	0.0618613	0.0278494	0.0263118	0.0436558	0.05385	0.0364952	0.0668896	0.0523498	0.0707782	0.00647517	0.0289821	0.0737592	0.0309779	0.0309585	0.0644477	0.0367675	0.0762948	0.052981	0.0281221	0.100937	0.0763677	0.127081	0.176472	0.138707	0.0684307	0.144189	0.0128861	0.347775	0.115634	0.059157	0.171353	0.111236	0.116807	0.0643624	0.129676	0.103489	0.0982066	0.0634842	0.0681324
d__Bacteria;p__Firmicutes;c__Clostridia;o__Clostridiales;f__Veillonellaceae;g__Selenomonas	0.141442	0.0750523	0.0340758	0.0626038	0.0709428	0.031862	0.0592162	0.0340337	0.0681293	0.0754368	0.058496	0.0585944	0.0370389	0.0276505	0.08895	0.0680775	0.0362748	0.0518299	0.0671451	0.000584226	0.102142	0.0649115	0.0309779	0.118943	0.12494	0.0970605	0.0571713	0.145926	0.00318765	0.177405	0.122599	0.00804168	0.0677244	0.0954988	0.0341382	0.0764322	0.00329545	0.0218923	0.0678072	0.112488	0.0434153	0.0519794	0.108564	0.0625647	0.0278224	0.0211145	0.0882551	0.0485638	0.0434859
d__Bacteria;p__Bacteroidetes;c__Flavobacteriia;o__Flavobacteriales;f__Flavobacteriaceae;g__Capnocytophaga	0.0336768	0.0149659	0.0251354	0.0129892	0.0106088	0.0469648	0.0529435	0.0406662	0.0296678	0.0181071	0.0236187	0.0438536	0.045742	0.0403444	0.00615	0.0430816	0.0651917	0.025889	0.0370935	0.0669912	0.0388517	0.029003	0.0396859	0.107397	0.0563917	0.0738167	0.0600598	0.0178339	0.00520649	0.0202395	0.0612002	0.141013	0.0571367	0.151025	0.0657744	0.0791364	0.00067599	0.0131771	0.114843	0.117415	0.0347667	0.0266134	0.0280047	0.0784306	0.049597	0.0500914	0.0332642	0.0221947	0.0447824
d__Bacteria;p__Bacteroidetes;c__Bacteroidia;o__Bacteroidales;f__Porphyromonadaceae;g__Porphyromonas	0.0122279	0.00530043	0.0440891	0.00408841	0.00908547	0.00170515	0.0373482	0.00576104	0.0177207	0.00214046	0.0499296	0.0315873	0.0146233	0.0364259	0.00155	0.0086919	0.026087	0.021886	0.0172684	0.00418695	0.0197783	0.00133794	0.0095646	0.0219331	0.031259	0.00370962	0.0261454	0.0121062	0.00166466	0.0540154	0.0404027	0.280638	0.0635881	0.0021775	0.0259464	0.0427916	0.00777388	0.142154	0.0478272	0.0242806	0.0446558	0.0474884	0.045528	0.0434575	0.0989241	0.159696	0.00888102	0.153999	0.0264697
d__Bacteria;p__Proteobacteria;c__Betaproteobacteria;o__Neisseriales;f__Neisseriaceae;g__Neisseria	0.0186826	0.0170594	0.0159906	0.00464205	0.0443393	0.00306928	0.039535	0.0641944	0.000444129	0.0132477	0.111118	0.0574888	0.050043	0.0620895	0.0027	0.00820601	0.135271	0.0540133	0.0346715	0.0419182	0.0195825	0.00742339	0.0232215	0.012454	0.00361795	0.0501033	0.0412849	0.00982817	0.00361267	0.018157	0.113194	0.00552158	0.0298494	0.00836781	0.00920293	0.0445007	0.441421	0.0382386	0.0134033	0.0201361	0.118531	0.0894877	0.0232162	0.0195157	0.012352	0.0652115	0.00839203	0.00909279	0.0919551
d__Bacteria;p__Actinobacteria;c__Actinobacteria;o__Actinomycetales;f__Actinomycetaceae;g__Actinomyces	0.0481899	0.0325153	0.0195157	0.0718027	0.0152875	0.0626522	0.0707832	0.056158	0.147051	0.0296193	0.00550694	0.0690708	0.0668421	0.00965837	0.05615	0.0157642	0.0206843	0.0189229	0.033281	0.129211	0.0482904	0.0880017	0.0437783	0.0251601	0.0904969	0.0439989	0.0317729	0.00904712	0.152476	0.052063	0.0115909	0.0131102	0.00635881	0.0225526	0.0147213	0.0169393	0.0111116	0.00150119	0.00553613	0.0162652	0.00868307	0.0340569	0.0149437	0.0490412	0.0471806	0.0160206	0.0099515	0.0287249	0.023269
d__Bacteria;p__Firmicutes;c__Bacilli;o__Lactobacillales;f__Streptococcaceae;g__Streptococcus	0.0267009	0.0363013	0.0131807	0.0232103	0.0205103	0.146789	0.0457501	0.0181061	0.0267365	0.0263219	0.0201309	0.0271124	0.0199362	0.129312	0.0199	0.0765535	0.018266	0.0133084	0.0227405	0.0529698	0.0810324	0.0161416	0.0368308	0.00756315	0.0321274	0.114294	0.0968625	0.00963291	0.0138131	0.0212807	0.0205988	0.0190848	0.0203111	0.0488381	0.00574112	0.0121798	0.0855972	0.00483716	0.0397519	0.00672505	0.00720143	0.0268629	0.0122159	0.0311325	0.0357601	0.0347696	0.0226651	0.0181718	0.0187313
d__Bacteria;p__Proteobacteria;c__Betaproteobacteria;o__Burkholderiales;f__Comamonadaceae;g__unclassified_Comamonadaceae	0.000360823	0.00579039	0.0169102	0.0170776	0.000870464	0.00691806	0.0510445	0.0407146	0	0.00121486	0.0291868	0.023164	0.0389111	0.0383023	0.00075	0.0107974	0.022691	0.0738199	0.00623458	0.0070594	0.000587475	0.0125593	0.0883655	0.174457	0.00250844	0.000422615	0	0.0195262	0.000460438	0.0177014	0.073321	0.00382263	0.0108038	0.000124428	0.2547	0.0309796	0.000887236	0.000375297	0.0447885	0.0601736	0.0536834	0.0584664	0.0125272	0.025794	0.0163884	0.0272028	0.0236959	0.0265757	0.0146799
d__Bacteria;p__Spirochaetes;c__Spirochaetes;o__Spirochaetales;f__Spirochaetaceae;g__Treponema	0.0056128	0.0138524	0.0263104	0.00749542	0.00342745	0.00073078	0.00143868	0.00455074	0.0065731	0.00283466	0.010402	0.00473809	0.00369377	0.00264915	0.0074	0.012201	0.00319012	0.0105531	0.00318457	0	0.00301571	0.00565386	0.00709017	0.00796652	0.00636758	0.00521225	0.000846614	0.0149701	0.00534816	0.0106729	0.0247715	0.00351116	0.0307445	0	0.0110881	0.0133697	0.00147873	0.0201826	0.0464119	0.11026	0.014265	0.0459498	0.0186648	0.0388816	0.0814423	0.0456158	0.033132	0.0661156	0.004092
d__Bacteria;p__Proteobacteria;c__Epsilonproteobacteria;o__Campylobacterales;f__Campylobacteraceae;g__Campylobacter	0.0152347	0.0140306	0.0213038	0.015076	0.0248082	0.0273799	0.0105312	0.0133617	0.0402381	0.0491149	0.0183565	0.0160569	0.0170521	0.0077267	0.01885	0.0306106	0.0228454	0.018247	0.0139942	0.00107108	0.0133161	0.0375917	0.0163693	0.0261685	0.0222865	0.0330109	0.00926295	0.0255793	0.0242615	0.0130808	0.0113922	0.00849473	0.0190456	0.0239525	0.0178232	0.0443493	0.00168997	0.00704725	0.014319	0.0137238	0.0193646	0.0190452	0.0206366	0.0364166	0.0561578	0.0233186	0.0310439	0.0121375	0.0213918
d__Bacteria;p__Firmicutes;c__Clostridia;o__Clostridiales;f__Veillonellaceae;g__Veillonella	0.0244959	0.00690392	0.0170635	0.0349644	0.0538056	0.0795576	0.0172642	0.0122967	0.0479215	0.0273053	0.00923943	0.0334825	0.0262612	0.00447045	0.0159	0.0532311	0.0145614	0.00525057	0.00255663	0.000681597	0.0943093	0.00776867	0.000618606	0.00126053	0.0269175	0.0380353	0.0211653	0.00748503	0.00690657	0.00240791	0.00238442	0.003228	0.00296333	0.046474	0.000171377	0.00696608	0.0750349	0.00304408	0.0307193	0.00261964	0.0316656	0.0261144	0.0168117	0.0134554	0.0338297	0.00822536	0.0208677	0.0329407	0.0484557
d__Bacteria;p__Proteobacteria;c__Betaproteobacteria;o__Neisseriales;f__Neisseriaceae;g__unclassified_Neisseriaceae	0.00994267	0.00962095	0.00495555	0.00110728	0.00119689	0.00121797	0.00604247	0.0411019	0.00182093	0.00283466	0.0245365	0.0166886	0.0208976	0.0415034	0	0.0134427	0.0388474	0.0419006	0.00740076	0.022444	0.00748052	0.00927924	0.042541	0.0281349	0.0106126	0.00798272	0.035259	0.00585785	0	0.0217363	0.0347728	0.0429267	0.0121929	0.00211528	0.0170006	0.0080694	0.067261	0.00750594	0.015984	0.00398811	0.0364896	0.00690286	0.00914711	0.00810318	0.00625025	0.0163298	0.0112466	0.00151546	0.0118843
d__Bacteria;p__TM7;c__TM7-3;o__unidentified_TM7-3;f__unidentified_TM7-3;g__unidentified_TM7-3	0.00168384	0.00307336	0.0239604	0.0196755	0.0095207	0.00370262	0.00713587	0.00852053	0.0120803	0.00717344	0.0041608	0.00947618	0.00764054	0.00126939	0.01085	0.00221346	0.0035503	0.00311915	0.0050684	0.00925024	0.00446481	0.00599914	0.0124673	0.00544547	0.0329957	0.00760706	0.00268924	0.00527206	0.00332932	0.00637772	0.0261624	0.00285989	0.0148784	0.00503935	0.0354921	0.0426402	0.00473193	0.00454527	0.00424575	0.0467626	0.0348356	0.0264471	0.0211851	0.0217492	0.0232056	0.00641095	0.0273567	0.0129779	0.0389077
d__Bacteria;p__Proteobacteria;c__Gammaproteobacteria;o__Pasteurellales;f__Pasteurellaceae;g__Aggregatibacter	0.0182015	0.0285511	0.0252376	0.000553639	0.00157772	0	0.0257237	0.0136038	0.00124356	0.00219831	0.0158478	0.0106344	0.0143703	0.00689884	0.0032	0.00161961	0.0173913	0.0292161	0.0101368	0.0125122	0.00552227	0.0046612	0.00585296	0.00438663	0.00631934	0.0135237	0.00278884	0.00410049	0.00187717	0.0070285	0.00337793	0.0330728	0.0136437	0.0043861	0.00164522	0.0165498	0.00490093	0.010133	0.0378372	0.00168126	0.00930329	0.000582169	0.00458097	0.00100779	0.00538629	0.00916617	0.00450659	0.00484949	0.0107229
d__Bacteria;p__Actinobacteria;c__Actinobacteria;o__Actinomycetales;f__Actinomycetaceae;g__unidentified_Actinomycetaceae	0.0152748	0.0615117	0.00372944	0.0168221	0.0122409	0.019049	0.0294067	0.0442002	0.0156333	0.0109337	0.00318179	0.0117926	0.0580883	0.00485678	0.0042	0.00858392	0.0172884	0.00603036	0.00919489	0.0579357	0.0496221	0.0107898	0.00218891	0.0340846	0.0299566	0.00868708	0.0228586	0.0025384	0.00120422	0.0240141	0.00238442	0.00073621	0.00432152	0.00535042	0.00466145	0.00127639	0	0.000333597	0.00690976	3.90992e-05	0.00031011	0.0123919	0.00471439	0.00670044	0.026567	0.0106043	0.00455945	0.00420197	0.000783286
d__Bacteria;p__Bacteroidetes;c__Bacteroidia;o__Bacteroidales;f__Porphyromonadaceae;g__Paludibacter	0.00264603	0.0012917	0.00883825	0.00617521	0.0027202	0.00073078	0.00368303	0.0102149	0.000977083	0.000115701	0.00342654	0.00615952	0.0144209	0.000993432	0.00405	0.00113373	0.0146643	0.00571844	0.00502355	0	0.00301571	0.014372	0.0140376	0.00105884	0.000916546	0.000140872	0.00219124	0.00943765	0.0015584	0.00846024	0.00476884	0.000509684	0.00947648	0	0.0671968	0.0329266	0.000380244	0.00600475	0.0156094	0.0314748	0.00854524	0.0165086	0.00438824	0.00103503	0.0177518	0.00627654	0.0233391	0.00782531	0.0106284
d__Bacteria;p__Bacteroidetes;c__Bacteroidia;o__Bacteroidales;f__[Paraprevotellaceae];g__[Prevotella]	0.0121076	0.0025834	0.0129253	0.0142243	0.00598444	0.000535906	0.000345284	0.00411503	0.00337538	0.00763624	0.0114422	0.00510661	0.00349137	0.00436006	0.0045	0.00280732	0.000823257	0.00530256	0.00183898	0.000340798	0.0159793	0.00401381	0.00019034	0.00297484	0.00289436	0.00554095	0.000249004	0.00683416	0.000425019	6.50787e-05	0.00152338	0.00164232	0.00648228	0.00127539	0.00503847	0.00400225	0.00904136	0.00325257	0.00753413	0.014193	0.0104059	0.00968896	0.0135057	0.0330528	0.00176843	0.0124321	0.0188854	0.00702625	0.0152876
d__Bacteria;p__Actinobacteria;c__Actinobacteria;o__Actinomycetales;f__Micrococcaceae;g__Rothia	0.0139518	0.00596855	0.00148156	0.010945	0	0.0102796	0.00569719	0.0129744	0.013768	0.00219831	0.000734259	0.0098447	0.00455396	0.00883051	0.00025	0.00188954	0.00154361	0.00244334	0.00255663	0.0660662	0.00947793	0.0011653	0.00137997	0.0060001	0.010082	0.00333396	0.012998	0.000390523	0.48006	0.00279839	0.00112598	0.00512516	0.000401284	0.00270632	0.00284485	0.000108169	0.0440238	0.000333597	0.00333	0	0.000620219	0.00207917	0.000800557	0.00900202	0.0024164	0.00235202	0.000330395	0.00118482	0.00430807
d__Bacteria;p__Proteobacteria;c__Betaproteobacteria;o__Burkholderiales;f__Burkholderiaceae;g__Lautropia	0.0426573	0.0163022	0.00143047	0.00140539	0.000435232	0.00038975	0.0379812	0.00537374	0.000266477	0	0.00177446	0.00515925	0.00470576	0.0041393	0	0.0012417	0.0021096	0.0101892	0.00201839	0.0565239	0.113892	0.00690548	0.0244111	0.00141179	0.00173661	0.000375657	0.00154382	0.000976308	0.0106255	0.0182871	0.00430521	0.00348284	0.000493888	0.00320403	0.0182002	0.0030071	0.00832312	0.00237688	0.00245588	0.00093838	0.0108194	0.0223303	0.00177902	0.00179768	0.0209377	0.0198914	0.00272245	0.0137632	0.0181776
d__Bacteria;p__Proteobacteria;c__Gammaproteobacteria;o__Cardiobacteriales;f__Cardiobacteriaceae;g__Cardiobacterium	0.00529207	0.00498864	0.00413814	0.00204421	0.000870464	0.0107181	0.00460379	0.00823005	0.00959318	0.00289251	0.00330417	0.00573835	0.0207458	0.0104862	0.0006	0.00221346	0.0134294	0.00857767	0.00964342	0.0159688	0.010692	0.00742339	0.00385439	0.00610094	0.0340087	0.00220699	0.0594622	0.00123666	0.00315223	0.0313029	0.00205325	0.0224544	0.00512409	0.00687467	0.00630666	0.00346141	8.44987e-05	0.00187649	0.0101565	0.000860181	0.00341121	0.00228709	0.00948809	0.0104865	0.0150519	0.00844041	0.00269602	0.0046015	0.0283063
d__Bacteria;p__Firmicutes;c__Clostridia;o__Clostridiales;f__Veillonellaceae;g__Dialister	0.00124283	0.00209345	0.0197711	0.0096248	0.0301942	0.00501803	0.00385567	0.00392138	0.0390833	0.0173551	0.00201921	0.0120032	0.00242878	0.00171091	0.0085	0.00275333	0.00329303	0.00670618	0.000627943	0	0.00117495	0.0083729	0.00114204	0.00373116	0.00747709	0.00746619	4.98008e-05	0.0146446	0.000566693	0.000325394	0.00470261	0.00124589	0.00265465	0.00519489	0.00205652	0.00683628	0.000591491	0.000875693	0.00487013	0.00125117	0.010716	0.0382152	0.0200288	0.0122705	0.00157944	0.00262083	0.0199294	0.0108425	0.00421354
d__Bacteria;p__Firmicutes;c__Clostridia;o__Clostridiales;f__Lachnospiraceae;g__Lachnoanaerobaculum	0.00493124	0.00672576	0.00480229	0.0110302	0.0146891	0.00263081	0.00638775	0.00774593	0.00741695	0.00618998	0.00489506	0.00468544	0.00546476	0.00397373	0.00595	0.00852994	0.0168253	0.0088376	0.00973312	0.0010224	0.00857714	0.00897713	0.00471092	0.00448747	0.0132658	0.0039444	0.0136952	0.0186149	0.000637529	0.00143173	0.00304676	0.00526673	0.00518583	0.00690578	0.00512416	0.00289893	0.00185897	0.00308578	0.00278888	0.00883641	0.00279099	0.00661178	0.0112819	0.00528409	0.00568328	0.00696199	0.0110881	0.00604808	0.012411
d__Bacteria;p__Bacteroidetes;c__Bacteroidia;o__Bacteroidales;f__Porphyromonadaceae;g__Tannerella	0.00332759	0.00155895	0.0159906	0.00272561	0.00832381	0.000292312	0.0042585	0.00251743	0.00306449	0.00202476	0.00599645	0.00268492	0.00283358	0.00463602	0.0097	0.00118771	0.0146128	0.00816178	0.00551693	0.00160662	0.000900795	0.00112214	0.00209374	0.00509252	0.0131693	0.00281743	0.00383466	0.0137334	0.000602111	0.0180268	0.00291429	0.00798505	0.0141684	0.011914	0.00812325	0.00586276	0	0.00658855	0.00511988	0.00324523	0.00888981	0.0075682	0.0144693	0.0033366	0.0124195	0.0105505	0.00515416	0.00527657	0.009575
d__Bacteria;p__Bacteroidetes;c__Bacteroidia;o__Bacteroidales;f__unidentified_Bacteroidales;g__unidentified_Bacteroidales	0.00284649	0.00298428	0.00715234	0.000553639	0.000652848	0.000438468	0.00126604	0.00435709	8.88257e-05	0.00133056	0.0106468	0.00847591	0.00273238	0.00485678	0.0043	0.00534471	0.00262413	0.00888958	0.00305001	0.000194742	0.00015666	0.000474752	0.00499643	0.00519336	0.00183309	0.00178437	0.000547809	0.00227805	0.0015584	0.00240791	0.0112598	0.00942915	0.0193851	0.000559928	0.00538123	0.00962703	0	0.00913223	0.00820013	0.0154051	0.00399697	0.00440785	0.00194209	0.00774909	0.0174683	0.00594054	0.000634358	0.0264655	0.00139101
d__Bacteria;p__Firmicutes;c__Clostridia;o__Clostridiales;f__unidentified_Clostridiales;g__unidentified_Clostridiales	0.00136311	0.00579039	0.0064882	0.00114987	0.0200207	0	0.00650285	0.00314679	0.00501865	0.0116279	0.00881111	0.00142143	0.000961393	0.00215244	0.0012	0.00750418	0.0124003	0.00540653	0.00269119	9.7371e-05	0.00172326	0.00384117	0.00176065	0.00524379	0.00395562	0.000610443	0	0.00377506	0.000283346	0.00221268	0.00576235	0.000622947	0.00564885	0.00451053	0.00450721	0.049325	0.000929486	0.00237688	0.000915751	0.00664686	0.0195024	0.00241184	0.00484782	0.00198834	0.00542679	0.00331971	0.0182775	0.00727423	0.00293057
d__Bacteria;p__Firmicutes;c__Clostridia;o__Clostridiales;f__Veillonellaceae;g__Schwartzia	0.00809846	0.000757205	0.00500664	0.00234232	0.0136554	0.00423853	0.000460379	0.00459915	0.0138124	0.00370242	0.00305941	0.00384312	0.00303598	0.000551907	0.0117	0.00318523	0.00272704	0.00499064	0.00654855	0	0.00125328	0.00496331	0.00433024	0.00937831	0.00723589	0.0046018	0	0.00885186	0.000106255	0.00546661	0.00728573	0	0.0122855	0	0.00700931	0.00809103	0.00063374	0.00200158	0.00470363	0.00277604	0.00375577	0.00374251	0.00579663	0.011004	0.0024974	0.0037498	0.0129911	0.00702625	0.000648237
d__Bacteria;p__TM7;c__TM7-3;o__I025;f__Rs-045;g__unidentified_Rs-045	0.00396905	0.0129616	0.0158373	0.000383289	0.0156684	0.000779499	0	0.00275949	0.00306449	0.00925605	0.00116258	0.000947618	0.00177099	0.000441525	0.0231	0	0.00128634	0	0.00291545	0	0.000274155	0.00267587	0	0.00327737	0.00217077	0.00751315	0	0.00364488	0.000247928	0.00136665	0.0211949	0.000113263	0.00654402	0	0.00484996	0.0102111	0.000380244	0	0.00104063	0.00813262	0.0020674	0.00532269	0.0193468	0.0243231	0.00564278	0.000537606	0.0147092	0.00282427	0.000202574
d__Bacteria;p__Proteobacteria;c__Betaproteobacteria;o__Neisseriales;f__Neisseriaceae;g__Kingella	0.00252576	0.0018262	0.000766323	0.000596227	0	0.000974374	0.00161133	0.00130713	0.00390833	0.000867754	0.00318179	0.00816004	0.00333957	0.000662288	0.0006	0.00507477	0.00483663	0.00493866	0.000179412	0.0245862	0.00450398	0.00336642	0.0115156	0.00176474	0.00188133	0.00117393	0.0161853	0.00169227	0.00258554	0.00872055	0.00556365	0.0025201	0.00234597	0.00345289	0.00073692	0.00207684	0.000211247	0.00162629	0.00690976	0.00199406	0.0036524	0	0.00160111	0.00264204	0.0076002	0.00775496	0.00232598	0.0013777	0.00234986
d__Bacteria;p__Proteobacteria;c__Gammaproteobacteria;o__Pasteurellales;f__Pasteurellaceae;g__Haemophilus	0.00256585	0	0.000357617	0	0	0	0.00212925	0.00232378	0.000532954	0	0.000611883	0.00105291	0.00576836	0.000386335	0	0.000107974	0.000463082	0	0.000313972	0.00598832	0.0404574	0.0013811	0.000333095	0	0.000771828	0.00305222	0.00139442	0	0.188177	0.00149681	0	0.00382263	0.000123472	0.00021775	0.000377029	0.00097352	0.0317715	0.000375297	0.000333	0	0.000826959	0.00266134	0.000474404	0.000204282	0.00178193	0.00119617	0.000541848	0.000468416	0.0191905
d__Bacteria;p__Firmicutes;c__Clostridia;o__Clostridiales;f__Veillonellaceae;g__unidentified_Veillonellaceae	0.00501143	0.0041869	0.000664146	0.00536604	0.00625646	0.00331287	0.00149623	0.00246902	0.00151004	0.00526438	0.00691428	0.00152672	0.00116379	0.00143496	0.04885	0.00874588	0.000926164	0.00114369	0.00192868	0	0.00054831	0.00315063	0.00152272	0.00211768	0.00520984	0.00779489	0.00592629	0.00768029	0	0.00592217	0.00417274	0.000226526	0.00311767	0.00363953	0.000976847	0.00337487	0	0	0.0011655	0.000234595	0.000172283	0	0.00355803	0.00416735	0.000620975	0.000618246	0.00742728	0.00509747	0.00186368
d__Bacteria;p__Synergistetes;c__Synergistia;o__Synergistales;f__Dethiosulfovibrionaceae;g__TG5	0.00056128	0.000579039	0.00505773	0.00204421	0	0	0	0.000532533	0.00062178	0.000404952	0.0129107	0.00336931	0.00161919	0.00137977	0.00085	0.00264536	0.000411629	0.00545852	0.000269119	0	0	0.000992663	0.000999286	0.00050421	0	0.000187829	0	0.00221297	0.000743784	0.00273331	0.000463638	0	0.00148166	0	0.000445579	0.000908619	0	0.00308578	0.00403763	0.00434001	0.00127489	0.00607119	0.00174937	0.00475296	0.0152949	0.00639751	0.00215418	0.00811462	0
d__Bacteria;p__unclassified_Bacteria;c__unclassified_Bacteria;o__unclassified_Bacteria;f__unclassified_Bacteria;g__unclassified_Bacteria	0.00340777	0.0049441	0.00153265	0.00366254	0.00250258	0.0020949	0.00103585	0.00111348	0.000532954	0.00370242	0.00379367	0.00284285	0.00212518	0.0029803	0.00265	0.00437294	0.00159506	0.00213142	0.00139045	0.00126582	0.000430815	0.00297799	0.00157031	0.00363031	0.00477569	0.00577573	0.00537849	0.00240823	0.000177091	0.00527138	0.00298053	0.00399252	0.00518583	0.00441721	0.00286199	0.00305036	0.000464743	0.00241858	0.001332	0.00226775	0.000585763	0.000706919	0.00437342	0.00287356	0.00328037	0.00327939	0.00210131	0.00556589	0.00326819
d__Bacteria;p__Proteobacteria;c__Betaproteobacteria;o__Burkholderiales;f__Oxalobacteraceae;g__Cupriavidus	0	0.00115808	0	0.000553639	0	0.00370262	0.00270472	0	0.0157666	0	0	0.0046328	0.00136619	0	0	0	0	0	0	0.00447907	0.0236557	0	0	0	0	0	0	0	0	0	0	0.000169895	0.00030868	0.000279964	0.000154239	0.000237972	0	0	0	0	0	0	0	0	0	0	0	0	0
d__Bacteria;p__Firmicutes;c__Clostridia;o__Clostridiales;f__Veillonellaceae;g__Megasphaera	0.00136311	0.000222707	0.0012772	0.00293855	0.00179533	0.00180259	0.00235944	0.00285631	0.000666193	0.00428092	0.000489506	0	0.000607195	0	0.00195	0.0012417	0.000154361	0	0.00264633	0	0	0.000906344	0	0.00100842	0.00062711	0.000845229	0.000348606	0.0108696	0.000283346	0.000911102	0.00364287	8.49473e-05	0.00206816	0.00180421	0.000754057	0.000129803	0.00130973	0	0.0041625	0.000195496	0.00186066	0.00586327	0.00483299	0.00473934	0.00133645	0.00122305	0.0057753	0.00162568	0.00553702
d__Bacteria;p__Firmicutes;c__Clostridia;o__Clostridiales;f__Veillonellaceae;g__unclassified_Veillonellaceae	0.00124283	0.000267249	0.00194135	0.00153315	0.00565802	0.00160772	0.000748115	0.00179125	0.000755019	0.00393382	0.00979012	0.0017373	0.000404797	0.00077267	0.0399	0.00437294	0.000874711	0.00062383	0.00058309	0	0.00172326	0.000690548	0.00019034	0.000806736	0.0029426	0.00582269	0.000846614	0.00794064	0	0.00208252	0.00205325	0.000339789	0.00182121	0.00317292	0.000394166	0.00244462	0.000126748	0.000959093	0.000832501	0.00132937	0.000585763	0	0.00176419	0.00129378	0.000377985	0.000416644	0.00315858	0.000716401	0.000594217
d__Bacteria;p__Proteobacteria;c__Betaproteobacteria;o__Neisseriales;f__Neisseriaceae;g__Eikenella	0.000521188	0.000579039	0.00352508	0.000383289	0	0.000633343	0.000690568	0.00135554	0.00266477	0.000752054	0.00140733	0.00263227	0.00268178	0.000165572	0	0	0.00607152	0.00233936	0.00345369	0.0040409	0.00129245	0.000345274	0.0112301	0.00126053	0.00520984	0.000140872	0.00433267	0.000520698	0	0.00357933	0.000596105	0.00427568	0.0029942	0.0022086	0.00286199	0.000432676	0.000295745	0.00108419	0.00557776	0.000547388	0.000826959	0.0050316	0.00117119	0.00867516	0.00463032	0.00440837	0.000726869	0.00099194	0.00144503
d__Bacteria;p__Firmicutes;c__Clostridia;o__Clostridiales;f__Peptococcaceae;g__Peptococcus	0.000400914	0.00378602	0.0100133	0.00417359	0.00641967	0	0.000748115	0.00547057	0.00164328	0	0.00189684	0.00368518	0.00116379	0.000386335	0.00195	0.00151163	0.00174942	0.003691	0.00139045	0	0.000509145	0.00207164	0.000237925	0.000151263	0.000241196	0	0	0.000976308	7.08366e-05	0.00130157	0.000529872	0.00019821	0.00243857	0.000186643	0.000616956	0.00108169	0	0.00104249	0.00041625	0.00140757	0.00275653	0.0045326	0.000355803	0.00066732	0.000458982	0.000443525	0.000991185	0.000964387	0.000567207
d__Bacteria;p__Bacteroidetes;c__Flavobacteriia;o__Flavobacteriales;f__[Weeksellaceae];g__unidentified_[Weeksellaceae]	0.000681554	0.000267249	0.00250332	0	0	0.000243593	0.000748115	0.00803641	0.000266477	0	0.00214159	0.000473809	0.00166979	0.000331144	0	0.000215948	0.00190378	0.0263568	0.00058309	0.000925024	0.00180159	0.000129478	0.00647157	0.00100842	0.000868307	0.000187829	0.00129482	0.000325436	0.00205426	0.000455551	0.000993509	0.00801337	0.00092604	0.00158646	0.00637521	0.00289893	0.000718239	0.000458696	0.00104063	0.000156397	0.0113362	0.00436627	0.000919159	0.00145721	0.00436033	0.00096769	0.000991185	0.000799063	0.00263346
d__Bacteria;p__Firmicutes;c__Clostridia;o__Clostridiales;f__Peptostreptococcaceae;g__Peptostreptococcus	0.00084192	0.00160349	0.00556861	0	0.00418911	0	0.000345284	0	0.00239829	0.000231401	0.00305941	0.00531719	0.000354197	0.000607098	0.0007	0.00377909	0.000102907	0.00348305	0.000897062	0	0.00093996	0.000906344	0.000951701	0.000453789	0.00284612	0	0	0.000976308	7.08366e-05	0.00143173	0.00417274	8.49473e-05	0.0015434	0.000559928	0.00137101	0.00129803	0	0.000583796	0.000666001	0.00261964	0.00155055	0.00486527	0.000948809	0.000885221	2.69989e-05	0.00255363	0.000330395	0.00249363	0.000540197
d__Bacteria;p__Firmicutes;c__Clostridia;o__Clostridiales;f__[Mogibacteriaceae];g__unidentified_[Mogibacteriaceae]	0.000601371	0.00293974	0.00183917	0.00183127	0.00239378	0.000292312	0.000402831	0.000823005	0.00226506	0.000404952	0.0010402	0.0011582	0.000252998	0.000331144	0.0011	0.00215948	0	0.00343107	0.000358825	0	0.00215408	0.000258956	0	0.00050421	0	0.000516529	0.000149402	0.0010414	0.000283346	0.00117142	0.000596105	8.49473e-05	0.000524756	0.000622142	0.000788333	0.00125476	0.000971735	0.000208498	0.00145688	0.000547388	0.00196403	0.00399202	0.00281678	0.000830746	0.00187643	0.000564486	0.00492949	0.00443618	0.00286305
d__Bacteria;p__Firmicutes;c__Clostridia;o__Clostridiales;f__Lachnospiraceae;g__unclassified_Lachnospiraceae	4.00914e-05	4.45414e-05	0.00567079	0.00119245	0	0	0	0.000145236	0	0	0.00256991	0.00226375	0	0.00242839	0.00235	0.00118771	0.00848984	0.00509461	0.000358825	0	0.00317237	0	0.00999286	0.000655473	0	0.000845229	0	0.0025384	0	0.0012365	0.000927275	0	0.00126559	0.000870999	0.00274203	0.000129803	0	0.000375297	0.000915751	0.00203316	0.00361795	0.00395043	0.000726432	0.00177044	0.00195742	0.00112897	0.00091189	0.00286561	0.0032952
d__Bacteria;p__Proteobacteria;c__Betaproteobacteria;o__Burkholderiales;f__Comamonadaceae;g__[Polyangium]	4.00914e-05	0.000133624	0.000715234	0.000425876	0	0.000146156	0.00166887	0.000484121	0	0.000115701	0.005201	0.00110555	0.00258058	0.000551907	0	0.000971765	0.0022125	0.00603036	0.000672797	0	0	4.31593e-05	0.000428266	0.010185	9.64785e-05	4.69572e-05	0	0.00318927	0	0.00117142	0.0126507	0	0.00185208	0	0.00128533	0.000757182	0.000506992	0	0.00112388	0.00660776	0.000482393	0.00182967	0.000340978	0.000626464	8.09968e-05	0.0015725	7.92948e-05	0.000206654	0.000675247
d__Bacteria;p__Firmicutes;c__Clostridia;o__Clostridiales;f__Lachnospiraceae;g__Catonella	0.00196448	0.00093537	0.00398488	0.00161833	0.00184974	0	0.000517926	0.000823005	0.000977083	0	0.00146852	0.00126349	0.000354197	0.000717479	0.0007	0.00431895	0.00123489	0.00322312	0.00192868	0	0.00187992	0.00151057	0.000666191	0.000201684	0.00067535	0.000610443	0	0.00117157	0.000177091	0.000780945	0.00033117	0.000283158	0.00104951	0.000155536	0.000651231	0.000822084	0.000380244	0.000792294	0.00104063	0.00144667	0.00392805	0.00482369	0.000800557	0.00133464	0.000836967	0.00198914	0.00167841	0.00176345	0.00158008
d__Bacteria;p__Proteobacteria;c__Betaproteobacteria;o__Burkholderiales;f__Burkholderiaceae;g__Burkholderia	0	0.00062358	0	0	0	0	0	0	0	0	0	0	0	0	0	0	0	0	0	0	0	0	0	0	0	0	0	0	0	0	0	0	0	0	0	0	0	0	0	0.000117297	0	0	0	0	0	0	0	0	0
d__Bacteria;p__Firmicutes;c__Clostridia;o__Clostridiales;f__Peptostreptococcaceae;g__Filifactor	0	0.000668122	0.00112394	0.00238491	0	0	0	0.000145236	0.000222064	0.000173551	0.00244753	0.000473809	0.000404797	0.000441525	0	0.000539869	0	0.00119567	0.000313972	0	0	0	0.000856531	0.000151263	0.000144718	0	0	0.000325436	0.00021251	0.00136665	0.000993509	0	0.00104951	0	0.00114822	0.000346141	0.000464743	0.00329427	0.0021645	0.00222865	0.00275653	0.00399202	0.000385454	0.00106227	0.0026324	0.00444869	0	0.00666804	6.75247e-05
d__Bacteria;p__SR1;c__unidentified_SR1;o__unidentified_SR1;f__unidentified_SR1;g__unidentified_SR1	0	0.00142533	0.00168591	0	0.00054404	0	0.000287737	0.000532533	0	0	0.0036713	0.000315873	0.000303598	0.000165572	0	0.000323922	0.00159506	0.00810979	0.000403678	0	0.00023499	0	0	0.000151263	0	0	0	0.000455611	0	0.000390472	0.000264936	0.00124589	0.00111125	0	0.00174804	0.00164417	0	0.000166799	0.000208125	0.00265874	0.00234305	0.00320193	0.00106741	0.00144359	0.000661474	0.0059943	0.000740085	0.00241097	0.0147339
d__Bacteria;p__Proteobacteria;c__Gammaproteobacteria;o__Pasteurellales;f__Pasteurellaceae;g__unclassified_Pasteurellaceae	0.000320731	0.00240524	0.00194135	8.51752e-05	5.4404e-05	0	0.00212925	0.00116189	0	0.000289251	0.005201	0.000947618	0.00202398	0.000938242	0.0003	0	0.00463082	0.00254731	0.00291545	0.00131451	0.000195825	0.000647389	0.000856531	0.000151263	0.000241196	0.00258264	0.00104582	0.000130174	0.000141673	0.000780945	0.00192078	0.00798505	0.00367329	0.000870999	0.000154239	0.00106006	0.00384469	0.00308578	0.00258075	0	0	4.15835e-05	0.000340978	0.000163425	0.000364486	0.00099457	0.000317179	0.000454639	0.00175564
d__Bacteria;p__Proteobacteria;c__Betaproteobacteria;o__Burkholderiales;f__unclassified_Burkholderiales;g__unclassified_Burkholderiales	0.000601371	0.00329607	0.000204353	0.000553639	0	0.000438468	0.00834436	0.000726181	8.88257e-05	0.000173551	0.000611883	0.00178994	0.00161919	0.001159	0.0001	0.000161961	0.000926164	0.00259929	0.000179412	0.000876339	0.000587475	0.00276219	0.00561504	0.00136137	9.64785e-05	0	0.000298805	0.000650872	7.08366e-05	0.0018222	0.00794807	0.00110432	0.000524756	0.000342178	0.00796902	0.000930253	0.00194347	0	0.00120713	0.000586487	6.89132e-05	0	0.000400279	8.17127e-05	0.000445482	0.00139777	0.000171805	0.00099194	0.00124245
d__Bacteria;p__Bacteroidetes;c__Bacteroidia;o__Bacteroidales;f__unclassified_Bacteroidales;g__unclassified_Bacteroidales	0.00056128	0	0.000408705	0.000127763	0.000217616	4.87187e-05	0.00086321	0.000338885	8.88257e-05	0.000173551	0.00189684	5.26454e-05	0.000151799	0.000165572	0.0001	0.000269935	0.000617443	0.000259929	0.000269119	0	0	0.000129478	0.000571021	0.000957999	0.000578871	0.000422615	0.000996016	0.00188753	0.000106255	0.00240791	0.00278183	0.0115245	0.00348808	0.000653249	0.00111395	0.00114659	0.000380244	0.000416997	0.000957376	0.00125117	0.000275653	0.00012475	0.00128979	0.00106227	0.00112046	0.00201602	0.000343611	0.00571743	0.000391643
d__Bacteria;p__Firmicutes;c__Clostridia;o__Clostridiales;f__Peptostreptococcaceae;g__unidentified_Peptostreptococcaceae	0.000521188	0	0.00413814	0.00174609	0.0013601	0	0	0.000387297	0	0	0.0020804	0.000263227	0.00308658	0.000275953	0.0005	0.000539869	0.000154361	0.0058744	0.00260148	9.7371e-05	0.00289821	0.00280535	0.00237925	0	0	0	0	0.000846134	0	0.000846024	0	0.000283158	0.000709964	0	0.000908296	0.000194704	0.000168997	0.00450357	0.0001665	0.00125117	0.0010337	0.00648703	0.000148251	0.00200196	0.00147144	0.00106177	0.00126872	0.000647517	0.00118843
d__Bacteria;p__unidentified_Bacteria;c__unidentified_Bacteria;o__unidentified_Bacteria;f__unidentified_Bacteria;g__unidentified_Bacteria	0.000601371	0.000400873	0.000408705	0.000681402	0.0013601	0.00073078	0.000460379	0.000338885	8.88257e-05	0.000636353	0.0015909	0.000421163	0.000455396	0.000386335	0.0021	0.00118771	0.000154361	0.00140362	0.000807356	0	0.00031332	0.000949504	0.00109446	0.00181516	0.00120598	0.0026296	0.00119522	0.00182244	0	0.00266823	0.00384157	0.00141579	0.0024077	0.00152425	0.00157667	0.00170907	0	0.000667195	0.000582751	0.00093838	0.000275653	0.000540585	0.00226825	0.000966934	0.00125545	0.00202946	0.0010044	0.00202521	0.0010939
d__Bacteria;p__Actinobacteria;c__Actinobacteria;o__Actinomycetales;f__unclassified_Actinomycetales;g__unclassified_Actinomycetales	0.00144329	0.00262795	0.000204353	0.00110728	0.00108808	0.00292312	0.00287737	0.00285631	0.00133239	0.00196691	0.00146852	0.000894972	0.00247938	0.00309068	0.00155	0.00102575	0.000926164	0.00062383	0.00148015	0.00296981	0.00203658	0.00185585	0.000904116	0.00332779	0.00463097	0.00281743	0.00677291	0.000130174	0.000637529	0.00449043	0.000529872	0.000622947	0.00200642	0.00242635	0.00167949	0.000865351	0.000126748	0.000500396	0	0	0	0.000249501	0.00176419	0.000994171	0.00140394	0.00110209	0.00015859	0.000881725	0.000607722
d__Bacteria;p__Firmicutes;c__Bacilli;o__Lactobacillales;f__Carnobacteriaceae;g__unclassified_Carnobacteriaceae	0.00104238	0.000712663	0.00224788	0.00072399	0.00163212	0.00136412	0.00172642	0.000823005	0.000710606	0.000404952	0.00152971	0.000894972	0.00116379	0.00242839	0.0008	0.000269935	0.00174942	0.00218341	0	0.00121714	0.00462147	0.000129478	0.000475851	0.000403368	0.00120598	0.00192524	0.000547809	0.000260349	0.000106255	0.00052063	0.000529872	0.000424737	0.00061736	0.000528821	0.00022279	0.00136293	0.00494317	0.000250198	0.00108225	0.000234595	0.00137826	0.0042831	0.00176419	0.00221986	0.000202492	0.00180098	0.00117621	0.00115726	0.00189069
d__Bacteria;p__Firmicutes;c__Bacilli;o__Gemellales;f__Gemellaceae;g__unclassified_Gemellaceae	0.0023253	0.00093537	0.00480229	0.000212938	0	9.74374e-05	0.00189906	0	0	0.000231401	0.00140733	0.000263227	0.000151799	0.00198686	0.00025	0.00140366	0.0014407	0.00155958	0.00130074	0.000486855	0.0054831	0	0	0.000352947	0	0.0019722	0.000149402	0.000325436	0.000283346	0.000455551	0.000662339	0.00294484	0.00111125	0	0.000171377	0.000584112	0.00211247	0.000750594	0.000582751	0.00121207	0.000482393	0.00395043	0.000370628	0.00554284	0.00134995	0.0017069	0.00207488	0.00049597	0.00140451
d__Bacteria;p__Firmicutes;c__Clostridia;o__Clostridiales;f__[Tissierellaceae];g__Parvimonas	0	0	0.000459794	0.00017035	0.000870464	0.000535906	0.000230189	0.000968242	0.00550719	0.00121486	0.000856636	0.000842327	0	0.000386335	0.00015	0	0.000257268	0.00436681	0.000134559	9.7371e-05	0.00046998	0.000474752	0.000142755	0.000453789	0.0013507	0.000986101	0.000249004	0	0	0.000260315	0.000463638	0.000481368	0.00015434	0.00118207	0.0011825	0.00097352	0.000211247	0.00150119	0.000666001	0.00101658	0.000758046	0.00615436	0.00220895	0.000422182	0.00174143	0.00434116	0.00321144	0.00112971	0.000823801
d__Bacteria;p__Firmicutes;c__Clostridia;o__Clostridiales;f__Lachnospiraceae;g__Johnsonella	0.000240548	0	0.001737	0	0.000380828	0.000584624	0.000748115	0.0012103	0	0.000636353	0.000611883	0.00257963	0.000758994	0.000165572	0	0.000809804	0.00108052	0	0.0021978	0	0	0.00224428	0.0022365	0.000403368	0	0.000563486	0.00249004	0.00117157	0.00021251	0.00234283	0.000993509	0.000453052	0.00046302	0	0	0.000475943	0	0.000458696	0.000541126	0.00230685	0.00141272	0.000873253	0.00154181	0.00122569	0.00693873	0.00440837	0	0.00312737	9.45346e-05
d__Bacteria;p__Actinobacteria;c__Coriobacteriia;o__Coriobacteriales;f__Coriobacteriaceae;g__Olsenella	0.00196448	0.000534497	0.000664146	0.000979515	0.000761656	0	0.000517926	0.000338885	0.00324214	0.00161981	0.000428318	0.0011582	0.000708394	0.000275953	0.00585	0	0.000257268	0	0.00121103	0	0.00129245	0.00422961	0.000904116	0.000857157	0.00178485	0.00314613	0	0.000781047	0	0	0	0	0.000123472	0.000186643	0.000257065	0.000237972	0	0	0.000457875	0.000625586	0.00010337	0.00187126	0.00252027	0.00223348	0.000404984	0.000349444	0.00142731	0.00293449	0
d__Bacteria;p__Proteobacteria;c__Betaproteobacteria;o__Neisseriales;f__Neisseriaceae;g__unidentified_Neisseriaceae	0.00112256	0.000267249	0.000510882	0	0	4.87187e-05	0.00184151	0.000338885	0	0	0.00250872	0.00210582	0.000455396	0.00436006	0	0	0.00586571	0.00207943	0.00139045	0.00185005	0.00086163	4.31593e-05	0.00195099	0.00206726	0.000434153	0.000422615	0.000796813	0.000195262	0.000177091	0.000585709	0.00231819	0.000792842	0.00129646	0	0.000462717	0.000324507	0.000802738	0.000375297	0.000582751	0.000586487	0.00010337	0	0.000311328	0.000980552	8.09968e-05	0.00161282	0.000105726	5.51078e-05	0.00103988
d__Bacteria;p__Actinobacteria;c__Actinobacteria;o__Actinomycetales;f__Propionibacteriaceae;g__unidentified_Propionibacteriaceae	0.00100229	0.00173712	0	0.00017035	0.00054404	0	0.00374058	0.000823005	0	0	0	0.0005791	0.00586955	0.00077267	0.0005	0	0.00118343	0.00150759	0.000538237	0.00228822	0.000979125	0.00142426	0.00218891	0.0012101	0	0	0.023506	0	0.00109797	0.00110634	0	0.000169895	0.00046302	0	0.000942572	0.000129803	0	0.000333597	0	0.000234595	0.000241196	0.00199601	0.000296503	0.000231519	0.000580477	0.000268803	0	0.000523524	0.00098586
d__Bacteria;p__Proteobacteria;c__Alphaproteobacteria;o__Rhodospirillales;f__Acetobacteraceae;g__unclassified_Acetobacteraceae	0	0	0	0	0	0	0	0	0	0	0	0	0	0	0	0	0	0	0	0	0	0	0	0	0	0	0	0	0	0	0	0	0.0132115	0	0	0.00244462	0	0	0	0	0	0	0	0	0	0	0	0	0
d__Bacteria;p__Bacteroidetes;c__Bacteroidia;o__Bacteroidales;f__Rikenellaceae;g__Blvii28	0.00272622	0.00102445	0.000766323	0.0177165	0	0	0	0	0.00506307	0.00127271	0	0.00121084	0	0	0	0	0	0	0	0	0	0	0	0	0.000434153	0.00192524	0	0	0	0.0233633	0	0	0.00185208	0	0	0.000540845	0	0.000375297	0	0	0	0.000249501	0.000919159	0	0	0.0019757	0	0.000509747	0
d__Bacteria;p__Firmicutes;c__Bacilli;o__Lactobacillales;f__Lactobacillaceae;g__Lactobacillus	0	0	0	0	0	0	0	0	0.0707053	0	0	0	0	0	0	0	0	0	0	0	0	0	0	0	0	0	0	0	0	0	0	5.66316e-05	0.000185208	0.000373285	5.1413e-05	0	0	0	0.000124875	0	0.000137826	0.000499002	0	0.00044942	0	0.000241922	0.000277532	0	0
d__Bacteria;p__GN02;c__BD1-5;o__unidentified_BD1-5;f__unidentified_BD1-5;g__unidentified_BD1-5	0	0.000356332	0.000459794	0	0	0	0	0.00813323	0.00142121	0	0.00214159	0.000684391	0.000758994	0.000717479	0	0	0.00421919	0.00696611	0.000538237	0.00306719	0	0.000302115	0.00038068	0.000403368	0.00139894	0	0	0	0	0.000650787	0.00549742	8.49473e-05	0	0	0.000257065	0.000649013	0	0	0	0.00168126	0.0028599	0.00128909	5.93006e-05	0.00044942	0.000850466	0.00110209	0	0.000344424	0.00126946
d__Bacteria;p__Firmicutes;c__Clostridia;o__Clostridiales;f__Lachnospiraceae;g__Oribacterium	0.00136311	0.000489956	0.000715234	0	0.00190414	0	0.000172642	0.000968242	0.00062178	0.000752054	0.00122377	0	0.000101199	0.000165572	0.0055	0.00070183	0.000360175	0	0.000269119	0	0.00191909	0.000474752	0	0.000554631	0.000337675	0.0003287	0	0.000585785	0.000885457	0	0	0.000141579	0.0007717	0.000839892	0	0.000519211	0.00114073	0.000125099	0.000541126	0	0.000241196	0.000998004	0.000474404	0.00272376	5.39979e-05	0.000282243	0.00422906	0.0014328	0.00162059
d__Bacteria;p__Bacteroidetes;c__Bacteroidia;o__Bacteroidales;f__[Paraprevotellaceae];g__unidentified_[Paraprevotellaceae]	0	0	0.000306529	0	0	0	0	0	0	0	6.11883e-05	0	0	0	0	0	0	0	0	0	0	0	0	0	0	0	0	0	0	0	0	0	6.1736e-05	0	0.000394166	0	0	0	0.000374625	0	0	0	0	2.72376e-05	0	0	0	0	0
d__Bacteria;p__Proteobacteria;c__Betaproteobacteria;o__unclassified_Betaproteobacteria;f__unclassified_Betaproteobacteria;g__unclassified_Betaproteobacteria	0.00124283	0.000445414	0.000408705	0.000425876	0	0.00146156	0.00178397	0.0012103	8.88257e-05	0.000115701	0.00152971	0.00226375	0.00166979	0.000662288	0	0.000269935	0.000823257	0.00124766	0.000493384	0.00209348	0.000195825	0.000129478	0.00166548	0.00136137	0.000192957	4.69572e-05	0.000547809	6.50872e-05	0	0.00240791	0.00430521	0.000368105	0.000493888	0.000186643	0.00116536	0.00110332	0.000126748	8.33994e-05	0.000582751	0	0.000172283	0.000249501	0.000415104	9.53315e-05	0.000283489	0.000779528	2.64316e-05	0.000261762	0.00102638
d__Bacteria;p__Actinobacteria;c__Coriobacteriia;o__Coriobacteriales;f__Coriobacteriaceae;g__Atopobium	0.00120274	0.000445414	0	0	0.000598444	0.00151028	0	0	0.000577367	0.000752054	0.000550694	0	0	0.000220763	5e-05	0.00242941	0	0	0	0	0	0.000215796	0	0.000605052	0.00067535	0	0.000398406	0.00169227	0.000141673	0	0.000728573	0.000113263	0	0.000777678	3.42753e-05	8.65351e-05	0.000506992	0	0	0	0.00020674	0.000914837	0.000207552	0.00448058	0	0	0.00179735	0.00230075	0.00371386
d__Bacteria;p__Proteobacteria;c__Alphaproteobacteria;o__Rhizobiales;f__Brucellaceae;g__Ochrobactrum	0	0	0	0	0	0	0	0	0.00142121	0	0	0.000210582	0.000354197	0.000165572	0	0	0.000102907	0	0	0.000681597	0.00270239	0	0	0	0	0	0	0	0.00265637	0	0	0	0	0	0	0	0	0	0	0	0.000447936	0.00153859	0	0	0	0	0	0	0
d__Bacteria;p__Firmicutes;c__Clostridia;o__Clostridiales;f__Lachnospiraceae;g__Moryella	0.000120274	0.000356332	0.000766323	0.00114987	0	0.000438468	0	0	0.000799432	0.00127271	0.000244753	0	0.000151799	0.000331144	0.00145	0.00388706	0.000205814	0.000155958	0.000672797	0	0	0	0	0	0.00347323	0.000704358	0	0.00169227	0.000106255	0.00110634	0	0.000254842	0.000123472	0	6.85507e-05	0.000194704	0.000126748	0.000166799	0.000208125	0	0	0	0.00100811	0.000830746	0.000593977	0.000228482	0.00374007	0.00152924	0.00103988
d__Bacteria;p__Firmicutes;c__Clostridia;o__Clostridiales;f__unclassified_Clostridiales;g__unclassified_Clostridiales	0.000521188	0.00062358	0.000153265	0.000468464	0.000380828	0.000341031	5.75473e-05	0.000580945	0.000399716	0.000867754	0.000673071	0.000157936	0.000101199	5.51907e-05	0.00145	0.000377909	0.000205814	0.000311915	0.000627943	0	0	0.00237376	9.51701e-05	0.000806736	0.00144718	0.00112697	0.000298805	0.00143192	0	0.000846024	0.000264936	0.000226526	0.000987776	0.000715463	0.000771195	0.000951886	0.000168997	0.000166799	0.000291375	0.00101658	0	8.3167e-05	0.000652306	0.000571989	0.000202492	0.000591366	0.000792948	0.0013777	0.000283604
d__Bacteria;p__Bacteroidetes;c__unclassified_Bacteroidetes;o__unclassified_Bacteroidetes;f__unclassified_Bacteroidetes;g__unclassified_Bacteroidetes	0.00104238	0.000267249	0.00056197	0	0.000108808	0.000828218	0.000978305	0.00106507	0	0	0.000305941	0.000684391	0.000303598	0.000165572	0	0.000269935	0.000360175	0.00285922	0.000986768	0.000827653	0	0.000733707	0.00185582	0.0021681	0.00106126	0.000187829	0.00114542	0.000130174	0	0.000130157	0.00165585	0.00226526	0.00108038	0.00233303	0.000959709	0.00168744	0	0.000667195	0.000291375	0	0.000447936	8.3167e-05	0.000415104	0.000490276	0.000553478	0.000443525	9.25106e-05	0.000427085	0.000594217
d__Bacteria;p__Proteobacteria;c__Betaproteobacteria;o__Burkholderiales;f__Comamonadaceae;g__unidentified_Comamonadaceae	0	8.90829e-05	0	0.000127763	0	0	0.00235944	0.00145236	0	0	0.00036713	0.000315873	0.000556596	0	0	0	5.14536e-05	0.0010917	0	0	3.9165e-05	0.000474752	0.00442541	0.000907578	0	0	0	0.000130174	0	0.00162697	0.00205325	0	0.000246944	0	0.00318761	0.000281239	0	0	0.000666001	0.000273694	0	0	0	0.000299613	0	0.00212354	5.28632e-05	0.000220431	0.000162059
d__Bacteria;p__Firmicutes;c__Clostridia;o__Clostridiales;f__Lachnospiraceae;g__unidentified_Lachnospiraceae	0.000320731	0.000846287	0.000102176	0.000255526	0	0	0	0	0.000355303	0	0.000673071	0.000368518	0	0.000331144	0.0001	0.00118771	0	0.000207943	0	0	0	0.00384117	0	0	0	4.69572e-05	0	0	0.000141673	0.000260315	0	0	0	3.11071e-05	0	0.000584112	0	0	0	0.000351892	0	0	2.96503e-05	0.000245138	0.000580477	5.37606e-05	0.000171805	0.0012537	0.000810296
d__Bacteria;p__TM7;c__TM7-3;o__CW040;f__F16;g__unidentified_F16	0	0.00133624	0.000817411	0	0.00739894	0	0	0	0.000532954	0	0.000428318	0	0	0	0	0	0.000514536	0	0	0	0.00109662	0	0.000237925	0	0.000192957	0	0	0.000455611	0	0.00052063	0.000529872	0	0.000401284	0	0	0.000432676	0	0	0.000374625	0.00328433	0.000654676	0.000499002	0.00169007	0.000517514	0	0	0.00211453	0.000606186	0.000486178
d__Bacteria;p__Firmicutes;c__Clostridia;o__Clostridiales;f__[Tissierellaceae];g__unidentified_[Tissierellaceae]	0	0	0.000357617	0	0	0	0.000460379	0	0	0	0.00165208	0	0	0	0	0	0	0.000259929	0.000269119	0	0	0	0.00019034	0	0	0	0	0	0	0.00104126	0	0	0.000185208	0	6.85507e-05	0.000129803	0	0.000792294	0.000874126	0.00136847	0.000275653	0.00232868	0	0	0	0.000215042	0.0002511	0.00305848	0
d__Bacteria;p__Fusobacteria;c__Fusobacteriia;o__Fusobacteriales;f__Fusobacteriaceae;g__unidentified_Fusobacteriaceae	4.00914e-05	0	0.000153265	0.00017035	0.00108808	0.000487187	0.000115095	4.84121e-05	0.000133239	0.000231401	0	0	0.000101199	0.000165572	0.00085	0.000377909	0	0	0.00058309	0	3.9165e-05	8.63185e-05	0	0.000302526	0.000482393	0.000469572	0.000298805	0	0	0.000650787	0.000662339	0.000283158	0.00271638	0.000777678	0.00051413	0.00114659	0	0.00504566	0.0004995	0.000156397	0	0	0.000711607	0.000871602	0.000350986	0.000483845	0.000303963	0.00049597	0.000405148
d__Bacteria;p__Fusobacteria;c__Fusobacteriia;o__Fusobacteriales;f__Leptotrichiaceae;g__unidentified_Leptotrichiaceae	0	0	0.000153265	0	0	0	0	0	0	0	0	0	0	0.000165572	0	0	0	0.00129965	0	0	0	0	0	0.00050421	0	0	0	0	0	0	0	0	0	0	0	0	0	0	0	0	0	0	0	0	0	0	0	0.00095061	0
d__Bacteria;p__TM7;c__TM7-3;o__CW040;f__unidentified_CW040;g__unidentified_CW040	0	0	0.001737	0	0.000435232	0	0.000517926	0	0	0	0.000428318	0	0	0.000386335	0.00095	0.000593856	0	0	0.000403678	0	0	0	0.000237925	0	0	0	0	0.000260349	0	0	0.00152338	0.000169895	0.00126559	0	0.000137101	0.000302873	0.000718239	0	0	0	0.001585	0.00340985	0	0	0	0.00208322	0.00218061	0.000330647	0.000337623
d__Bacteria;p__Firmicutes;c__Erysipelotrichi;o__Erysipelotrichales;f__Erysipelotrichaceae;g__Bulleidia	0.000160366	0.000712663	0.00122612	0.000127763	0.00233937	0.000535906	0	0.000290473	0.000888257	0.000231401	0.000244753	0.000473809	0	0.000275953	0.00015	0.000809804	0	0	0.000179412	0	0.00023499	8.63185e-05	0.00019034	0.000352947	0.000385914	0	9.96016e-05	0.000650872	0	0.000130157	0.000397404	0	9.2604e-05	0.000839892	0.000445579	0.000302873	0.000211247	0	0	0	0.000551306	0.00249501	0.00120084	0.000408563	2.69989e-05	0	0.00163876	0.000482193	0.00118843
d__Bacteria;p__Bacteroidetes;c__Bacteroidia;o__Bacteroidales;f__S24-7;g__unidentified_S24-7	0	0	0	0	0	0	0	0	0.030334	0	0	0	0	0	0	0	0	0	0	0	0.000430815	0	0	0	0	0	0	0	0	0	0	0	0.000339548	0	0	0	0	0	0	0	0	0	0	0	9.44963e-05	6.72007e-05	0.000132158	0.000358201	6.75247e-05
d__Bacteria;p__Firmicutes;c__Clostridia;o__Clostridiales;f__[Acidaminobacteraceae];g__unidentified_[Acidaminobacteraceae]	0	0	0.000510882	0.000212938	0	0	0	9.68242e-05	0.000532954	0	0.000489506	0	0.000404797	0	0.00015	0.000215948	0	0.000727802	0	0	0	0.000172637	0	0.000151263	0	0	0	0	0	0	0.000397404	0	0.000123472	0	6.85507e-05	8.65351e-05	0.000168997	0.000250198	0.000291375	0.000195496	0.000344566	0.000166334	0.000103776	0	0.00113396	0.000672007	0.000396474	0.00103327	0
d__Bacteria;p__Proteobacteria;c__Gammaproteobacteria;o__Pseudomonadales;f__Moraxellaceae;g__Moraxella	0	0	0	0	0	0	0	0	0	0	0	0	0	0	0	0	0	0.000467873	0	0	0	0	0	0	0	0	0	0	0	0	0	0	0	0	3.42753e-05	0	0	0	0	0	0	0	0	0	0	0	0	0.00013777	0
d__Bacteria;p__Firmicutes;c__Clostridia;o__Clostridiales;f__Lachnospiraceae;g__Butyrivibrio	0	0	0.00056197	0	0	0	0	0	0	0	0	0.000421163	0	0	0	0	0	0.00062383	0	0	0	0	0	0	0	0	0	0.000455611	0	0.000260315	0	0	0	0	0	0	0.000253496	0.000667195	0	0.00117297	0.000447936	0.000499002	0	0	0.00109346	0.00165314	0	0.00297582	0.000162059
d__Bacteria;p__Proteobacteria;c__Deltaproteobacteria;o__Desulfovibrionales;f__Desulfomicrobiaceae;g__Desulfomicrobium	0	0.000222707	0	0	0	0	0	0	0	0	0	0	0	0	0	0	0	0	0.000403678	0	0	0	0.00104687	0	0	0	0	0.000130174	0	0	0	0	0.000185208	0	0	0	0	0.000375297	0	0.000351892	0	0	0.00106741	0	0	0.00489221	0	0	0
d__Bacteria;p__Proteobacteria;c__unclassified_Proteobacteria;o__unclassified_Proteobacteria;f__unclassified_Proteobacteria;g__unclassified_Proteobacteria	0	4.45414e-05	0.000153265	0.000127763	0	0	0.000402831	0.000145236	0	0	0.000428318	0.000368518	0.000910793	0.000386335	5e-05	5.39869e-05	0.000565989	0.000571844	0.000134559	0	0	0	0.00104687	0.000806736	0.00164014	0	0.000498008	0	0	0.000976181	0.000132468	0.000396421	0.000277812	0.00021775	0.000599818	4.32676e-05	0	0	0.0001665	0	0	0	0.000296503	0.00034047	0.000445482	0.000322563	0.000171805	0.000206654	0.000418653
d__Bacteria;p__Bacteroidetes;c__Bacteroidia;o__Bacteroidales;f__Porphyromonadaceae;g__unclassified_Porphyromonadaceae	0	0	0	0.00017035	0	0	0	0	0	0	0.000550694	0	0.000252998	0	0	0.000161961	0	0	8.97062e-05	0	0	0	0.000475851	0.000151263	9.64785e-05	0	0	6.50872e-05	0	0	0	0	6.1736e-05	0	1.71377e-05	0.000108169	0	0.00221008	0	0.00218955	0	0	0.000281678	0	0.000877465	6.72007e-05	0	0.000661294	0
d__Bacteria;p__Proteobacteria;c__Gammaproteobacteria;o__Pasteurellales;f__Pasteurellaceae;g__Pasteurella	4.00914e-05	0.000267249	0	0	0	0	0.000172642	4.84121e-05	0	0	0.00116258	5.26454e-05	0	0.000883051	0	0	0.000102907	0.000987731	0	0	0	0	0.00118963	0.00151263	0	0.0006574	0.000348606	0	0	0.00136665	0	0.000679579	0.000493888	0	0.000325616	6.49013e-05	0	8.33994e-05	0.000749251	0	0.00031011	0	0.000118601	0	1.34995e-05	9.4081e-05	3.96474e-05	5.51078e-05	0.000459168
d__Bacteria;p__Proteobacteria;c__Gammaproteobacteria;o__Cardiobacteriales;f__Cardiobacteriaceae;g__unclassified_Cardiobacteriaceae	0.000160366	0.000445414	0	0	0	0.000828218	0	0	0	0	0	0	0	0.000110381	0	0	0.000205814	0	8.97062e-05	9.7371e-05	0	0	0	0.00050421	0.000144718	0	0.000398406	0	0	0.00175713	6.62339e-05	0.000424737	0.00108038	0	0.00121677	0.000108169	0	0	0	0	0	0	2.96503e-05	0.000122569	0.00238941	0.000201602	0	2.75539e-05	0.000378138
d__Bacteria;p__Proteobacteria;c__Deltaproteobacteria;o__Desulfovibrionales;f__Desulfovibrionaceae;g__Desulfovibrio	0	0	0.000459794	0	0	0	0	0	0.000488541	0	0	0	0	0	0	0.00210549	0	0.000935745	0	0	0	0	0	0	0	0	0	0	0	0	0	0	9.2604e-05	0	0	0	0	0	0	0	0	0	0	0	0	0.00099457	5.28632e-05	0.000165323	0
d__Bacteria;p__Proteobacteria;c__Deltaproteobacteria;o__Desulfobacterales;f__Desulfobulbaceae;g__Desulfobulbus	0	0	0.000970675	0	0	0	0.000115095	0	0	0	0.000183565	5.26454e-05	0.000151799	0.000275953	0	0.000755817	0	0	0	0	7.833e-05	0	0	0	0	0	0	0.000130174	7.08366e-05	0	0	0	0	0	0	0.000194704	0	0	0	0	0.00010337	0.00095642	0.000148251	0	0.00352336	0.000147842	0	0.000537301	0
d__Bacteria;p__Actinobacteria;c__Coriobacteriia;o__Coriobacteriales;f__Coriobacteriaceae;g__unidentified_Coriobacteriaceae	0	0	0	0	0	0	0	0	0	0	0	0	0	0	0	0	0	0	0	0	0	0	0	0	0	0	0	0	0	0	0	0	0	0	0	0	0	0	0	0	0	0	4.44754e-05	0.00288718	4.04984e-05	0	0.000118942	0.000371978	0
d__Bacteria;p__Fusobacteria;c__Fusobacteriia;o__Fusobacteriales;f__Fusobacteriaceae;g__unclassified_Fusobacteriaceae	0	0	0.000664146	0	0	0	0.000172642	0.000145236	4.44129e-05	0	0	0	0	0.000717479	0	0	0	0	0.000134559	0	0	0	4.75851e-05	0	0	0.0003287	0.000398406	0	0	0.000846024	0.000662339	0.000226526	0.000370416	0.000404392	6.85507e-05	0.000475943	0	0.00312748	0	0	0	8.3167e-05	0.000533705	0.000544751	0.000148494	0.000120961	7.92948e-05	0.000344424	4.05148e-05
d__Bacteria;p__Proteobacteria;c__Gammaproteobacteria;o__Pseudomonadales;f__Pseudomonadaceae;g__Pseudomonas	0	0	0	0	0	0.000243593	0.000345284	0	0.000444129	0	0	0.000157936	0	0	0	0	0	0	0	0.00555015	0.00109662	0	0	0	0	0	0	0	0.000106255	0	0	0	0.000246944	0	0.000137101	0	0	0	0	0	0	0	0	0	0	0	0	0	0
d__Bacteria;p__Proteobacteria;c__Alphaproteobacteria;o__Sphingomonadales;f__Sphingomonadaceae;g__Sphingomonas	0	0	0	0	0	0.000243593	0.000172642	0	0.000755019	0	0	0.000263227	0	0	0	0	0	0	0	0.000486855	0.00215408	0	0	0	0	0	0	0	0.000177091	0	0	0	0	0	3.42753e-05	0	0	0	0	0	0	0	0	0.000122569	0	0	0	0	0.000121544
d__Bacteria;p__Proteobacteria;c__Gammaproteobacteria;o__Cardiobacteriales;f__Cardiobacteriaceae;g__unidentified_Cardiobacteriaceae	0	0.00115808	0	0	0	0	0	0	0	0	0	0	0	0.00248358	0	0	0	0	0	0	0	0	0	0	0	0	0	0	0	0	0	0	0	0	0	0	0	0	0	0	0	0	0	0	0	0	0	0.00152924	0
d__Bacteria;p__Tenericutes;c__Mollicutes;o__Mycoplasmatales;f__Mycoplasmataceae;g__Mycoplasma	0	0	0.000766323	0	0.000108808	0	0	0	0	0	0.00036713	0.000315873	0	0	0	0	0	0	0	0	0	0	0.00019034	0.000151263	0	0	0	0	0	0	0	0	0.000524756	0	0.000119964	0	8.44987e-05	0.000375297	0.00024975	0	0.000275653	0.000499002	0	6.80939e-05	0.000593977	0.000860169	0	0.000854171	2.70099e-05
d__Bacteria;p__Proteobacteria;c__Gammaproteobacteria;o__Pasteurellales;f__Pasteurellaceae;g__Actinobacillus	0	0	0	0	0	0	0	0.000145236	0	0	0	5.26454e-05	0.000202398	0	0	0	0.000102907	0	4.48531e-05	0.000486855	0.00309404	0	0	0	9.64785e-05	0.0003287	0.00064741	0	0.000495856	0	0	0.000339789	0	0	0	4.32676e-05	0.00270396	0	0	0	0	0	4.44754e-05	5.44751e-05	4.04984e-05	1.34401e-05	9.25106e-05	0	0.000945346
d__Bacteria;p__Proteobacteria;c__Betaproteobacteria;o__Rhodocyclales;f__Rhodocyclaceae;g__Propionivibrio	0.000120274	0	0.000204353	0	0.000163212	0	0	0	0	0	0.000550694	0	0.000657795	0	0	0	0	5.19859e-05	0.000134559	0	0	0	0	0	0	0	0	0	0	0.000585709	0	0	0	0	0	0.000865351	0	0.000333597	8.32501e-05	0	0	0.000415835	0.000681956	0	0.00143094	0.000483845	0	5.51078e-05	0
d__Bacteria;p__Proteobacteria;c__Betaproteobacteria;o__Burkholderiales;f__Burkholderiaceae;g__unidentified_Burkholderiaceae	0	0.000534497	0	0	0	0	0.000115095	0	0	0	0.000305941	0.000894972	0	5.51907e-05	0	0	0.000463082	0.000155958	8.97062e-05	0	0	0	0.00518677	0.000352947	0	0	0	0	0	0.000130157	0.000662339	2.83158e-05	0	3.11071e-05	0.00317047	0	0	0	0	0	0.000137826	0	0	0	0	0.000201602	0.000118942	0	0.000135049
d__Bacteria;p__[Thermi];c__Deinococci;o__Thermales;f__Thermaceae;g__Thermus	0	0	0	0	0	0	0	0	0.000133239	0	0	0	0	0	0	0	0	0	0	0.000292113	0.000979125	0	0	0	0	0	0	0	0	0	0	0	0	0	0	0	0	0	0	0	0	8.3167e-05	0	0	0	0	0	0	0
d__Bacteria;p__Bacteroidetes;c__Bacteroidia;o__Bacteroidales;f__Prevotellaceae;g__unclassified_Prevotellaceae	4.00914e-05	0	0.000255441	0.00017035	0.000217616	0	0.000345284	0.000145236	0	0.000115701	6.11883e-05	0.000105291	0.000607195	5.51907e-05	0.00025	5.39869e-05	0.000205814	0	0.000269119	0	0	0.000431593	0.00028551	0.000151263	4.82393e-05	0.000187829	0.000149402	0.000390523	0	0	0.00033117	0	0.000709964	0	0.000754057	0.000497577	0	0	0	0.00156397	0	0	0.000177902	0	0.000121495	0.000416644	0	0.000303093	2.70099e-05
d__Bacteria;p__Bacteroidetes;c__Bacteroidia;o__Bacteroidales;f__Bacteroidaceae;g__Bacteroides	0	0	0.000255441	0	0	0	0	0	0	0	0.000305941	0.000105291	0	0	0	0.000377909	0	0.000363901	0	0	3.9165e-05	0	4.75851e-05	0	0	0	0	0	0	0	0	0	0	0	0	0	0	0	0	0.000586487	0	0.000415835	0.000800557	0	0.000701972	0.000416644	0.000198237	0.000785286	8.10296e-05
d__Bacteria;p__Proteobacteria;c__Gammaproteobacteria;o__Enterobacteriales;f__Enterobacteriaceae;g__unclassified_Enterobacteriaceae	0	0	0	0	0	0	0	0	0.000355303	0	0	0.00184259	0	0	0	0	0	0	0	0	0.00203658	0	0	0	0	0	0	0	0	0	0	0	0	0	0.000188514	2.16338e-05	0	0	0	0	0	0	0	0	0	0.000161282	0.000224669	0	2.70099e-05
d__Bacteria;p__Fusobacteria;c__Fusobacteriia;o__Fusobacteriales;f__Leptotrichiaceae;g__unclassified_Leptotrichiaceae	0.000360823	0.000133624	0	0.000255526	0	0	5.75473e-05	0.000145236	0	0	0.000183565	0.000157936	0	0.000386335	0.00055	0.000215948	0.000154361	0	0.000313972	0	0	0	0.000142755	0.000302526	0.000578871	0.000281743	0.000298805	0	0	6.50787e-05	0.000198702	0.000651263	0.000586492	0.000466607	0.000479855	0.000108169	0	0	0	0	0	0	0.000133426	8.17127e-05	8.09968e-05	2.68803e-05	0.00015859	0.000123993	0.000297109
d__Bacteria;p__Proteobacteria;c__Alphaproteobacteria;o__Caulobacterales;f__Caulobacteraceae;g__Caulobacter	0	0	0	0	0	0	0	0	0	0	0	0	0	0	0	0	0	0	0	0	0	0	0	0	0	0	0	0	0.00021251	0	0	0	0	0	0	0	0	0	0	0	0	0	0	0	0	0	0	0	0
d__Bacteria;p__Firmicutes;c__Bacilli;o__Lactobacillales;f__unclassified_Lactobacillales;g__unclassified_Lactobacillales	0	0	0.000102176	8.51752e-05	0.000598444	0.000243593	0.000172642	4.84121e-05	4.44129e-05	0.000115701	0.000122377	0	0	0.000386335	0.00015	0	0	0	0	0.000243427	0	0	0	0	0	0.0013148	4.98008e-05	6.50872e-05	0	0.000195236	0.000596105	0.000169895	0.000123472	0.000124428	5.1413e-05	0.000237972	0	0	4.1625e-05	0	0	0	0.000222377	9.53315e-05	0.000134995	0.000188162	0.000105726	0.00013777	0.000135049
d__Bacteria;p__Proteobacteria;c__Gammaproteobacteria;o__Pseudomonadales;f__Moraxellaceae;g__Psychrobacter	0	0	0	0	0	0	0	0	0	0	0	0	0	0	0	0	0	0	0	0	0	0	0	0	0	0	0	0	0	0	0	0	0	0	0	0	0	0	0	0	0	0	0.00054853	0.000354088	0.000323987	0.000336003	0.000317179	0.000330647	0.000297109
d__Bacteria;p__Firmicutes;c__Bacilli;o__Lactobacillales;f__Streptococcaceae;g__unidentified_Streptococcaceae	0.000160366	4.45414e-05	0.000153265	0.000212938	5.4404e-05	0.000487187	5.75473e-05	4.84121e-05	0	0	0.000183565	0	5.05996e-05	0.00104862	0	5.39869e-05	5.14536e-05	0.000103972	0	0	7.833e-05	0	0	0	9.64785e-05	0.00117393	4.98008e-05	0.000130174	0	6.50787e-05	0.000198702	0	0	0	0	4.32676e-05	0.00173222	0	0	0	0	0	0	0.000136188	0	5.37606e-05	1.32158e-05	0	1.35049e-05
d__Bacteria;p__Proteobacteria;c__Betaproteobacteria;o__Burkholderiales;f__Burkholderiaceae;g__unclassified_Burkholderiaceae	0	0.000178166	0	0	0	0	0.000460379	0	0	0	0	0	0	0	0	0	0	0	0	0	0	0	0.00442541	0	0	0	0	0	0	0.000130157	0.000463638	0	0	0	0.00270775	0.000324507	0.000380244	0	0	0	0	0	0	0	0	6.72007e-05	0	2.75539e-05	0
d__Bacteria;p__Bacteroidetes;c__Bacteroidia;o__Bacteroidales;f__[Odoribacteraceae];g__Odoribacter	0	0	0	0	0	0	0	0	0.000444129	0	0.000917824	0	0	0	0	0	0	0	0	0	0	0	0	0	0	0	0	0	0	0	0	0	0	0	0	0	0	0	0	0.000117297	0	0	0	0	0	2.68803e-05	0	0.00234208	0
d__Bacteria;p__Firmicutes;c__Bacilli;o__Lactobacillales;f__Aerococcaceae;g__Abiotrophia	0	0	0	0	0	0	0.000230189	0	0	0	0	0	0	5.51907e-05	0	0	0.000308721	0	0	0.000925024	0.00148827	0	0.0041399	0	0	0	0	0	0	6.50787e-05	0	0	0	0	0	6.49013e-05	0.000380244	0	0	0	0.000137826	0.000665336	0	0	0.000175493	0.000241922	3.96474e-05	9.64387e-05	0
d__Bacteria;p__Proteobacteria;c__Alphaproteobacteria;o__Rhodospirillales;f__Acetobacteraceae;g__Roseomonas	0	0	0	0	0	0	0	0	0	0	0	0	0	0	0	0	0	0	0	0	0	0	0	0	0	0	0	0	0	0	0	0	0	0	0	0	0	0	0	0	0	0	0	0	0	0.0116929	0	0.000606186	0
d__Bacteria;p__Proteobacteria;c__Betaproteobacteria;o__Burkholderiales;f__Comamonadaceae;g__Hylemonella	0	0	0	0	0	0	0	0	0	0	0	0	0	0.000607098	0	0	0	0	0	0	0	4.31593e-05	0	0	0	0	0	0	0	0	0	0	0	0	0	0.00266096	0	0	0	0	0	0	1.48251e-05	0	1.34995e-05	0	0	0.00208032	0
d__Bacteria;p__Proteobacteria;c__Gammaproteobacteria;o__Pseudomonadales;f__Moraxellaceae;g__Acinetobacter	0	0	0	0	0	0	0	0	0.000399716	0	0	0.000263227	0	0	0	0	0	0	0	0.000438169	0.000979125	0	0	0	0	0	0	0	0.000283346	0	0	0	0	0	0	0	0	0	0	0	0	0.000291084	2.96503e-05	0	0	2.68803e-05	0	0	0
d__Bacteria;p__Synergistetes;c__Synergistia;o__Synergistales;f__Dethiosulfovibrionaceae;g__Pyramidobacter	8.01828e-05	0	0	0	0	0	0	0	0	0	0	0	0	0	0	0	0	0	0	0	0	0	0	0	0	0	0	0	0.000177091	0	0	0	0	0	3.42753e-05	0	0	0	0.0001665	7.81983e-05	0.00010337	0.000457418	0	0	4.04984e-05	0	0	0	0
d__Bacteria;p__Proteobacteria;c__Betaproteobacteria;o__Burkholderiales;f__Oxalobacteraceae;g__unclassified_Oxalobacteraceae	0.000120274	4.45414e-05	0.000102176	0	0	0.000292312	5.75473e-05	0.00024206	0.000177651	0	0.000122377	0.000105291	5.05996e-05	0	0	0	5.14536e-05	5.19859e-05	4.48531e-05	0.000389484	0.00093996	0	0	0	0	0	0	6.50872e-05	0	0.000130157	0	5.66316e-05	3.0868e-05	0	6.85507e-05	0.000108169	0	0	0	0	0	4.15835e-05	4.44754e-05	0	0.000121495	0	0	2.75539e-05	0
d__Bacteria;p__Firmicutes;c__Clostridia;o__Clostridiales;f__Ruminococcaceae;g__Faecalibacterium	0	0	0	0	0	0	0	0	0	0	0	0	0	0	0	0	0	0	0	0	0	0	0.000428266	0	0	0	0	0	0	0	0	0	0	0	8.56883e-05	0	0	0	0	0	0	0	5.93006e-05	0.00044942	0.000364486	0.000241922	0.000277532	0.000275539	0.000216079
d__Bacteria;p__Proteobacteria;c__Betaproteobacteria;o__Burkholderiales;f__unidentified_Burkholderiales;g__unidentified_Burkholderiales	0	8.90829e-05	0	0	0	4.87187e-05	0	0	0	0	0	0.000105291	0	0	0	0	0	0	0	0.000146056	0.000117495	0	0	0	0	0	0	0	0	0.000195236	0.00033117	0.000169895	0	0.000404392	0	0	0	0	0	0	0	0	0.000148251	0	0.000188993	0.000268803	0	8.26617e-05	4.05148e-05
d__Bacteria;p__Proteobacteria;c__Gammaproteobacteria;o__unclassified_Gammaproteobacteria;f__unclassified_Gammaproteobacteria;g__unclassified_Gammaproteobacteria	0	0.000133624	0.000102176	0	0	0	0	9.68242e-05	0	0	0	0.000315873	0	0	0	0	0	0	8.97062e-05	0	0	0	9.51701e-05	0	0	0	0.000298805	0	0	0.000585709	0.000132468	0.000679579	0.000277812	3.11071e-05	3.42753e-05	6.49013e-05	0	0	0	0	0	0	0	0	0	2.68803e-05	2.64316e-05	0	0.000310614
d__Bacteria;p__Actinobacteria;c__Actinobacteria;o__Bifidobacteriales;f__Bifidobacteriaceae;g__Bifidobacterium	0	0	0	0	0	0	0	0	0	0.000462802	0	0	0	0	0	0	0	0	0	0	0.00109662	0	0	0	0	0.00108002	0	0	0	0	0	0	0.000123472	0.00021775	0	0	0	0	0	0	0	0	5.93006e-05	0.000830746	5.39979e-05	0	0.000436121	0	0
d__Bacteria;p__Proteobacteria;c__Deltaproteobacteria;o__GMD14H09;f__unidentified_GMD14H09;g__unidentified_GMD14H09	0	0.00031179	0.000613058	0	0	0	0	0	0	0	0	0.000631745	0	0	0	0	0	0	0	0	0	0	0	0	0	0	0	0	0	0	0	0	0	0	0	0	0	0	0	0.000195496	0	0.0012475	0	0	0	0	0	0.00013777	0
d__Bacteria;p__Proteobacteria;c__Gammaproteobacteria;o__Enterobacteriales;f__Enterobacteriaceae;g__Shigella	0	0	0	0	0	0	0	0	8.88257e-05	0	0	0.000631745	0	0	0	0	0	0	0	0	0.00039165	0	0	0	0	0	0	0	0	0	0	0	9.2604e-05	0	0	0.000129803	0	0	0	0	0	0	0.000177902	0.000258757	0	0.000161282	0.000185021	2.75539e-05	0
d__Bacteria;p__Firmicutes;c__unclassified_Firmicutes;o__unclassified_Firmicutes;f__unclassified_Firmicutes;g__unclassified_Firmicutes	0.000441005	0	5.10882e-05	0	0.000435232	0	0.000115095	0	0	0	0	0	0	0.000275953	0.0005	0	0	0	8.97062e-05	0	0	0	0	0.000100842	0.000434153	0.000187829	0.000149402	0	0	0.000195236	6.62339e-05	0.000339789	6.1736e-05	0	0	0	0	0	0	0	0	0	0.000237202	4.08563e-05	0	5.37606e-05	0.000118942	0.00013777	0
d__Bacteria;p__Bacteroidetes;c__Bacteroidia;o__Bacteroidales;f__BS11;g__unidentified_BS11	0	0	0	0	0	0	0	0	0	0	0	0	0	0	0	0	0	0.000467873	0	0	0	0	0.00019034	0	0	0	0	0	0	0	0	0	0	0	0	0	0	0	0.000208125	0	0	0.000249501	0	0	0	0	0	0	0
d__Bacteria;p__Proteobacteria;c__Alphaproteobacteria;o__Rhizobiales;f__Rhizobiaceae;g__Agrobacterium	0	0	0	0	0	0	0	0	0	0	0	0	0	0	0	0	0	0	0	0	0.000195825	0	0	0	0	0	0	0	0	0	0	0	0	0	0	0	0	0	0	0	0.000172283	0.000790086	0	0	0	0	0	0	0
d__Bacteria;p__Firmicutes;c__Clostridia;o__Clostridiales;f__Lachnospiraceae;g__Shuttleworthia	0	0	0	0	0	0	0	0	0	0	0	0	0	0	0	0.000107974	0	0	0	0	0	0	0	0	0	0	0	0	0	0	0	0	0	6.22142e-05	0.00051413	0	0	0	0	0	0	0	0	0.000490276	0	0	0	0.00013777	0.000445663
d__Bacteria;p__Firmicutes;c__Bacilli;o__unclassified_Bacilli;f__unclassified_Bacilli;g__unclassified_Bacilli	0.000441005	0	0	8.51752e-05	5.4404e-05	0	0	0	0	0.000289251	0	0	0	0	0	0.000269935	0	0	4.48531e-05	0	0	0	0	0	0	0.000845229	0	0	0	0.000260315	0.000198702	0	0.000185208	0	0	0	0	0	0	0	0	0	4.44754e-05	0.00010895	1.34995e-05	5.37606e-05	7.92948e-05	9.64387e-05	2.70099e-05
d__Bacteria;p__Actinobacteria;c__Actinobacteria;o__Actinomycetales;f__Micrococcaceae;g__Arthrobacter	0	0	0	0	0	0	0	0	0	0	0	0	0	0	0	0	0	0	0	0	0	0	0	0	0	0	0	0	0	0	0	0	0	0	0	0	0	0	0	0	0	0	0.000192727	0.000326851	6.74973e-05	0.000201602	0.000118942	0.000206654	0.000189069
d__Bacteria;p__Tenericutes;c__Mollicutes;o__Acholeplasmatales;f__Acholeplasmataceae;g__Acholeplasma	0	0.000400873	0	0	0	0	0	0	0	0	0	0	0	0	0	0	0	0	0	0	0	0	0	0	0	0	0	0	0	0	0	0	6.1736e-05	0	0	0	0	0	0	0.000117297	0	0.00012475	0	0	0	2.68803e-05	0	0	0
d__Bacteria;p__Tenericutes;c__Mollicutes;o__RF39;f__unidentified_RF39;g__unidentified_RF39	0	0	0	0	0	0	0	0	0.000444129	0	0	0	0	0	0	0	0	0	0	0	0	0	0	0	9.64785e-05	0	0	0	0	6.50787e-05	0	0	0	0	0.000479855	6.49013e-05	0	0	0	7.81983e-05	0	0.000207917	0	0	6.74973e-05	0.000228482	0	5.51078e-05	0.000256594
d__Bacteria;p__Firmicutes;c__Bacilli;o__Gemellales;f__Gemellaceae;g__Gemella	0	0	0.000408705	8.51752e-05	0.000108808	0	0.000460379	0	0	5.78503e-05	0	0	0	0.000110381	0	0.000323922	5.14536e-05	0	0	0	0	0	0	0	0	0.0003287	0	0	0	6.50787e-05	0.000264936	2.83158e-05	3.0868e-05	0	3.42753e-05	0	0	0	0	0	0	0	5.93006e-05	5.44751e-05	6.74973e-05	1.34401e-05	0.000105726	1.3777e-05	5.40197e-05
d__Bacteria;p__Elusimicrobia;c__Endomicrobia;o__unidentified_Endomicrobia;f__unidentified_Endomicrobia;g__unidentified_Endomicrobia	0	0	0	0	0	0	0	0	0	0	0.000122377	0	0	0	0	0	0	0	0	0	0	0	0	0	0	0	0	0	0	0	0	0	0	0	0	0	0	0	0	0	0	0	1.48251e-05	0	0	0	0	0	0
d__Bacteria;p__Firmicutes;c__Bacilli;o__Gemellales;f__Gemellaceae;g__unidentified_Gemellaceae	0.00028064	0	0.000613058	0	0	0	0	0	0	0	0	0	0	0	0	0	0	0	0	0	0	0	0	0	0	0.00159654	0	0	0	0	0	0	0	0	0	0	0	0	0	0.000508289	0	0	0	0.00034047	0	0	0	0	0
d__Bacteria;p__Actinobacteria;c__Actinobacteria;o__Bifidobacteriales;f__Bifidobacteriaceae;g__Scardovia	0	0	0	0	0	9.74374e-05	0	0	0.000222064	0	0	0	0	0	0	0	0	0	0	0	0	0	0	0	0	0	0	0	0	0	0	0	0	0	0	0	0	0	0	0	0	0	0	5.44751e-05	0	0	0.00107048	0.000371978	0
d__Bacteria;p__Actinobacteria;c__Coriobacteriia;o__Coriobacteriales;f__Coriobacteriaceae;g__Slackia	0	0	0	0	0	0	0	0	0	0	0	0	0	0	0	0	0	0	0	0	0	0	0	0	0	0	9.96016e-05	0	0	0	0	0	0	3.11071e-05	0	0	0	0	0.000124875	0	0	0.000207917	0.000281678	2.72376e-05	0.000161994	0	0.000118942	0.000275539	6.75247e-05
d__Bacteria;p__Firmicutes;c__Clostridia;o__Clostridiales;f__Ruminococcaceae;g__unidentified_Ruminococcaceae	0	0	0	0	0	0	0	0.000145236	0.000444129	0	0	0.000315873	0.000202398	0	0	0	0	0.000103972	0	0	0	8.63185e-05	0	0	0	0	0	0	0	0	0	0	6.1736e-05	6.22142e-05	0	0	0	0	0	0	0	0	0	6.80939e-05	0	0	0	0	0
d__Bacteria;p__Bacteroidetes;c__[Saprospirae];o__[Saprospirales];f__Chitinophagaceae;g__Sediminibacterium	0	0	0	0	0	0	0	0	0.000222064	0	0	0	0	0	0	0	0	0	0	0	0.00031332	0	0	0	0	0	0	0	0.000177091	0	0	0	0	0	0	0	0	0	0	0	0.00010337	0.000291084	0	0	0	0	0	0	0
d__Bacteria;p__Firmicutes;c__Clostridia;o__Clostridiales;f__[Mogibacteriaceae];g__Anaerovorax	0	0	0	0	0	0	0	0	0	0	0.000550694	0	0	0	0.00015	0	0	0	0	0	0	0	0	0	0	0	0	0	0	0	0	0	0.000401284	0	0	0	0	0	0	0	0	0	0	0	0	0	0	0	0
d__Bacteria;p__Actinobacteria;c__Actinobacteria;o__Actinomycetales;f__Actinomycetaceae;g__unclassified_Actinomycetaceae	0	0	0	8.51752e-05	0	9.74374e-05	0	0	0	0.000289251	0	0	0.000303598	0	0.0001	0	0	0	8.97062e-05	0.000146056	0	0	0	0	4.82393e-05	0.000187829	0.000199203	0	0	0	0	0	0	0	0	0	0	0	0	0	0	0	0	0	0	0	0	0	0
d__Bacteria;p__Firmicutes;c__Clostridia;o__Clostridiales;f__Eubacteriaceae;g__Pseudoramibacter_Eubacterium	0	0	0	0	0	0	0	0	0	0	0	0.000210582	0	0	0	0	0	0	0	0	0	0	0	0	0	0	0	0	0.000672948	0	0	0	0	0	0	0	0	0	0	0	0	0	0.000103776	4.08563e-05	0	0	0	0	0
d__Bacteria;p__Firmicutes;c__Clostridia;o__Clostridiales;f__Syntrophomonadaceae;g__Syntrophomonas	0	0	0	0	0	0	0	0	0	0	0	0	0	0	0	0	0	0	0	0	0	0	0	0	0	0	0	0	0	0	0	0	0	0	0	0	0	0	0	0	0	0.000374251	0	0	0	0	0	0	0
d__Bacteria;p__Firmicutes;c__Clostridia;o__Clostridiales;f__[Mogibacteriaceae];g__Mogibacterium	0.000400914	0	0.000204353	0	0.00027202	0	0	0	0.000444129	0	0	0	0	0	0	0	0	0.000155958	0	0	0	0	0	0	0	0	0	0	0	0	0	0	0	0	0	0	0	0	0	0	0	0	0.000103776	0	0	0	9.25106e-05	4.13309e-05	0.000135049
d__Bacteria;p__Bacteroidetes;c__Flavobacteriia;o__Flavobacteriales;f__Flavobacteriaceae;g__unclassified_Flavobacteriaceae	0	0	0	0	0	0	0	4.84121e-05	0	0	0	0	0	0	0	0	0.000102907	0	0	0	0	0	0	0.000100842	0.000144718	0	0	0	0	0	0.000198702	0.000141579	0	0	0.000394166	6.49013e-05	0	0	0	0	0	0	0	4.08563e-05	2.69989e-05	2.68803e-05	5.28632e-05	0	0
d__Bacteria;p__Firmicutes;c__Bacilli;o__Lactobacillales;f__Aerococcaceae;g__Granulicatella	0	0	0	0	5.4404e-05	4.87187e-05	0	0	0	5.78503e-05	6.11883e-05	0	0	0.000110381	0.0002	0	5.14536e-05	0	0	0	0	0	9.51701e-05	0	4.82393e-05	9.39144e-05	9.96016e-05	0	0	0	6.62339e-05	0	0	0	3.42753e-05	8.65351e-05	0	0	0	0	0	0	0	2.72376e-05	0	8.06408e-05	7.92948e-05	0.000110216	2.70099e-05
d__Bacteria;p__Proteobacteria;c__Alphaproteobacteria;o__Rhizobiales;f__Brucellaceae;g__unclassified_Brucellaceae	0	0	0	0	0	0	0	0	0	0	0	0	0	0	0	0	0	0	0	0	0	0	0	0	0	0	0	0	0	0	0	0	0	0	0	0	0	0	0	0	0	0	0	0	0	0	0	0	0
d__Bacteria;p__Firmicutes;c__Clostridia;o__Clostridiales;f__Lachnospiraceae;g__Roseburia	0	0	0	0	0	0	0	0	0	0	0	0	0	0	0	0	0	0	0	0	0	0	0	0	0	0	0	0	0	0	0	0	0	0	0	0	0	0	0	0	0	0	0	0	0.000121495	0.000188162	0	0	9.45346e-05
d__Bacteria;p__Bacteroidetes;c__Bacteroidia;o__Bacteroidales;f__Prevotellaceae;g__unidentified_Prevotellaceae	0	0	0	8.51752e-05	0	0	0	0	0	0	0	0	0	0	0	0	0.000102907	0	0	0	0	0.000129478	0	0	4.82393e-05	0	0	0.000130174	0	0	0	0	0	0	6.85507e-05	0	0	0	0	0	0	8.3167e-05	0	2.72376e-05	0	0	0	9.64387e-05	0
d__Bacteria;p__Chloroflexi;c__Anaerolineae;o__Anaerolineales;f__Anaerolinaceae;g__SHD-231	0	0	0.000153265	0	0	0	0.000287737	0	0	0	0	0	0	0	0	0	0	0	0	0	0	0	0	0	0	0	0	0	0.000106255	0	0	0	0	0	0	0	0	0	0	0	0	0	0	2.72376e-05	6.74973e-05	0.000107521	0	0.000537301	0
d__Bacteria;p__Tenericutes;c__RF3;o__ML615J-28;f__unidentified_ML615J-28;g__unidentified_ML615J-28	0	0	0	0	0	0	0	0	0	0	0	0	0	0	0	0	0	0.000207943	0	0	0	0	0	0	0	0	0	0	0	0	0.000132468	0	0.000123472	0	0	0	0	0	0	0.000195496	0	0	0	0	0	0	0	8.26617e-05	0
d__Bacteria;p__Proteobacteria;c__Betaproteobacteria;o__Burkholderiales;f__Comamonadaceae;g__Acidovorax	0	0.000133624	0	0	0	0	0	0	0	0	0	0	0	0	0	0	0	0	0	0	0	0	0	0	0	0	0	0	0	0	0	0	0	0	0	0	0	0	0	0	0	0	0	0	0	0	0	0	0
d__Bacteria;p__Proteobacteria;c__Epsilonproteobacteria;o__Campylobacterales;f__Helicobacteraceae;g__Wolinella	0	0	0	0	0	0	0	0	0	0	0	0	0	0	0	0	0	0	0	0	0	0	0	0	0	0	0	0	0	0	0	0	0	0	0	0.000108169	0	0	0	0.000117297	0	0	0	0	0	0	0	0.000371978	0
d__Bacteria;p__Fusobacteria;c__Fusobacteriia;o__Fusobacteriales;f__Leptotrichiaceae;g__Streptobacillus	0	0	5.10882e-05	0	0	0	0	0	0	0	6.11883e-05	0	5.05996e-05	0.000110381	0	0	0	0	0	0	0	0	9.51701e-05	0	0	0	0	0	0	0	0	0.00019821	0.00015434	0	6.85507e-05	0	0	0	0	0	0	0	0	4.08563e-05	2.69989e-05	4.03204e-05	2.64316e-05	5.51078e-05	5.40197e-05
d__Bacteria;p__Proteobacteria;c__Alphaproteobacteria;o__Sphingomonadales;f__Sphingomonadaceae;g__Kaistobacter	0	0	0	0	0	0	0	0	0	0	0	0	0	0	0	0	0	0	0	0	0	0	0	0	0	0	0	0	0	0	0	0	0	0	0	0	0	0	0	0	0.00137826	0.000332668	0	0	0	0	0	0	0
d__Bacteria;p__Proteobacteria;c__Deltaproteobacteria;o__Myxococcales;f__unidentified_Myxococcales;g__unidentified_Myxococcales	0	0	0	0	0	0	0	0	0	0	0	0	0	0	0	0	0	0	0	0	0	0	0	0	0	0	0	0	0	0	0	0	9.2604e-05	0	0	0	0	0	0	0.000195496	0	0	0	0	0	0	0	0.000110216	0
d__Bacteria;p__Fusobacteria;c__Fusobacteriia;o__Fusobacteriales;f__unclassified_Fusobacteriales;g__unclassified_Fusobacteriales	0	0	0	0	0.000108808	0	0	0	0	0	0	0	0	5.51907e-05	0	0.000215948	0	0	0	0	0	0	0	0	0	0.000187829	0.000149402	0	0	0	0	0	3.0868e-05	6.22142e-05	0.000102826	8.65351e-05	0	8.33994e-05	0	0	0	0	0.000118601	0	2.69989e-05	0.000107521	0.000132158	0	2.70099e-05
d__Bacteria;p__Proteobacteria;c__Betaproteobacteria;o__Neisseriales;f__Neisseriaceae;g__Bergeriella	0	0	0	0	0	0	0	0	0	5.78503e-05	0	0.000105291	0	0	0	0	0	0	0	0	0	0	0	0	0	0.0003287	0	0	0	0	0	0	0.00015434	0	0	0	0	0	0	0	0	0	0	0	0	4.03204e-05	2.64316e-05	0	4.05148e-05
d__Bacteria;p__Proteobacteria;c__Betaproteobacteria;o__Burkholderiales;f__Comamonadaceae;g__Pelomonas	0	0	0	0	0	0	0	0	0	0	0	0	0	0	0	0	0	0	0	0	0	0	0	0	0	0	0	0	0	0	0	0	0	0	3.42753e-05	0	0	0	0	0	0	0	0	0	0	0	0	0	0
d__Bacteria;p__Firmicutes;c__Clostridia;o__Clostridiales;f__Ruminococcaceae;g__unclassified_Ruminococcaceae	0	0	0	0	0	0	0	0	0.000177651	0	0	0	0.00177099	0	0	0	0	0	0	0	0	0	0	0	0	0	0	0	0	0	0	8.49473e-05	0	0	0	0	0	0	0	0	0	0	0	0	0	0	0	5.51078e-05	0
d__Bacteria;p__Proteobacteria;c__Alphaproteobacteria;o__Rhizobiales;f__Phyllobacteriaceae;g__unclassified_Phyllobacteriaceae	0	0	0	0	0	0	0	0	0	0	0	0	0	0	0	0	0	0	0	0	0	0	0	0	0	0	0	0	0	0	0	0	0	0	0	0	0	0	0	0	0	0	0	5.44751e-05	8.09968e-05	0	0.000264316	2.75539e-05	0.000175564
d__Bacteria;p__Proteobacteria;c__Betaproteobacteria;o__Burkholderiales;f__Comamonadaceae;g__Brachymonas	0	0	0.000204353	0	0	0	0	0	0	0	0	0	0	0	0	0	0	0	0	0	0	0	0	0	0	0	0	0	0	0	0	0	0	0	6.85507e-05	6.49013e-05	0	0	0	0	0	0	5.93006e-05	0	0.000364486	0	0	0.00013777	0
d__Bacteria;p__Proteobacteria;c__Betaproteobacteria;o__Burkholderiales;f__Oxalobacteraceae;g__Pseudoburkholderia	0	8.90829e-05	0	0	0	0	0.000172642	0	0	0	6.11883e-05	5.26454e-05	0	0	0	0	0.000154361	5.19859e-05	0	0	0	0	0	0	0	0	0.000149402	0	0	0.000130157	0	0	0	0	3.42753e-05	2.16338e-05	0	0	0	0	0	0	2.96503e-05	8.17127e-05	0	0	0	0	0
d__Bacteria;p__Firmicutes;c__Bacilli;o__Bacillales;f__Bacillaceae;g__Geobacillus	0	0	0	0	0	0	0	0	0	0	0	0	0	0	0	0	0	0	0	0.000292113	0.00109662	0	0	0	0	0	0	0	0	0	0	0	0	0	0	0	0	0	0	0	0	0	0	0	0	0	0	0	0
d__Bacteria;p__Cyanobacteria;c__Chloroplast;o__Streptophyta;f__unidentified_Streptophyta;g__unidentified_Streptophyta	0	0	0	0	0	0	0	0	0	0	0	0	0	0	0	0	0	0	0	0	0.00046998	0	0	0	0	0	0	0	0	0	0	0	0	0	0	0	0	0	0	0	0	0	0	2.72376e-05	0	0	0	0.00049597	0
d__Bacteria;p__Proteobacteria;c__Gammaproteobacteria;o__Pseudomonadales;f__Moraxellaceae;g__unclassified_Moraxellaceae	0	0	0	0	0	0	0	0	0	0	0	0	0	0	0	0	0	0	0	0	0	0	0	0	0	0	0	0	0	0	0	0	0	0	0	0	0	0	0	0	0	0	0	0	0	0	0	0	0
d__Bacteria;p__Firmicutes;c__Bacilli;o__Bacillales;f__unclassified_Bacillales;g__unclassified_Bacillales	0	0	0	0	0	0	0	0	0	5.78503e-05	0	0	0	0	5e-05	5.39869e-05	0	0	0	0	0	0	0	0	0	0.000281743	0	0	0	6.50787e-05	0	0	3.0868e-05	0	0	0	0	0	0	0	0	0	0	2.72376e-05	0	8.06408e-05	5.28632e-05	2.75539e-05	6.75247e-05
d__Bacteria;p__Bacteroidetes;c__Bacteroidia;o__Bacteroidales;f__Marinilabiaceae;g__unclassified_Marinilabiaceae	0	0	0	0	0	0	0	0	0	0	0	0	0	0	0	0	0	0	0	0	0	0	0	0	0	0	0	0	0	0	0	0	0	0	0	0	0	0	0	0	0	0	0	0	0	0	0	0	0
d__Bacteria;p__Synergistetes;c__Synergistia;o__Synergistales;f__Synergistaceae;g__unidentified_Synergistaceae	0	0	0	0	0	0	0	0	0	0	0	0	0	0	0	0	0	0	0	0	0	0	0	0	0	0	0	0	0	0	0	0	0	0	0	0	0	0	0	0	0	0	0	0	0	0	0	0	0
d__Bacteria;p__Cyanobacteria;c__4C0d-2;o__MLE1-12;f__unidentified_MLE1-12;g__unidentified_MLE1-12	0	0	0	0	0	0	0	0	0	0	0	0	0	0	0	0	0	0	0	0	7.833e-05	0	0	0	0	0	0	0	0	0	0	0	0	0	0	0	0	0	0	0	0	0	0	0	0	0	0	0	0
d__Bacteria;p__Verrucomicrobia;c__Verrucomicrobiae;o__Verrucomicrobiales;f__Verrucomicrobiaceae;g__Akkermansia	0	0	0	0	0	0	0	0	0	0	0	0.00147407	0	0	0	0	0	0	0	0	0	0	0	0	0	0	0	0	0	0	0	0	0	0	0	0	0	0	0	0	0	0	0	0	0	0.000174722	0	0	0
d__Bacteria;p__Firmicutes;c__Erysipelotrichi;o__Erysipelotrichales;f__Erysipelotrichaceae;g__Allobaculum	0	0	0	0	0	0	0	0	0.000488541	0	0	0	0	0	0	0	0	0	0	0	0	0	0	0	0	0	0	0	0	0	0	0	0.00030868	0.000311071	0	0	0	0	0	0	0	0	0	0	0	0	0	0	0
d__Bacteria;p__Proteobacteria;c__Betaproteobacteria;o__ASSO-13;f__unidentified_ASSO-13;g__unidentified_ASSO-13	0	0	0	0	0	0	0	0	0.00124356	0	0	0	0.000252998	0	0	0	0	0	0	0.000194742	0.000665805	0	0	0	0	0	0	0	0	0	0	0	0	0	0	0	0	0	0	0	0	0	0	0	0	0	0	0	0
d__Bacteria;p__Firmicutes;c__Bacilli;o__Lactobacillales;f__Carnobacteriaceae;g__Granulicatella	0	0	0	0	0	0	0	0	0	0	0	0	0	0	0	0	0.000308721	0	0	0	0.000665805	0	0	0	0	0	0	0	0	0	0	0.000849473	0	0	0	0	0	0	0	0	0	0	0	0	0	0	0.000132158	2.75539e-05	0
d__Bacteria;p__Proteobacteria;c__Alphaproteobacteria;o__Rhizobiales;f__Methylobacteriaceae;g__Methylobacterium	0	0	0	0	0	0	0	0	0	0	0	0	0	0	0	0	0	0	0	0	0	0	0	0	0	0	0	0	0	0	0	0	0	0	0	0	0	0	0	0	0	0	0	0	0	0	0	0	0
d__Bacteria;p__Proteobacteria;c__Alphaproteobacteria;o__Sphingomonadales;f__Erythrobacteraceae;g__Erythrobacter	0	0	0	0	0	0	0	0	0	0	0	0	0	0	0	0	0	0	0	0	0	0	0	0	0	0	0	0	0	0	0	0	0	0	0	0	0	0	0	0	0	0	5.93006e-05	4.08563e-05	0	0	7.92948e-05	0.00013777	0
d__Bacteria;p__Proteobacteria;c__Alphaproteobacteria;o__Rhizobiales;f__unclassified_Rhizobiales;g__unclassified_Rhizobiales	0	0	0	0	0	0	0	0	0	0	0	0	0	0	0	0	0	0	0	0	0	0	0	0	0	0	0	0	0	0	0	0	0	0	0	0	0	0	0	0	0	0	0	0	0	0	0	0	0
d__Bacteria;p__Bacteroidetes;c__Flavobacteriia;o__Flavobacteriales;f__unclassified_Flavobacteriales;g__unclassified_Flavobacteriales	4.00914e-05	0	5.10882e-05	0	0	0	0	0	0	0	0	0	0	0	0	5.39869e-05	0	0.000207943	8.97062e-05	0	0	0	9.51701e-05	5.0421e-05	0	0	0	0.000130174	0	0	0	0	9.2604e-05	0	3.42753e-05	4.32676e-05	0	0	0	0	0	0	0	0	0	0	0	0	0
d__Bacteria;p__Proteobacteria;c__Gammaproteobacteria;o__Vibrionales;f__Pseudoalteromonadaceae;g__Vibrio	0	0	0	0	0	0	0	0	0	0	0	0	0	0	0	0	0	0	0	0	0	0	0	0	0	0	0	0	0	0	0	0	0	0	0	0	0	0	0	0	0	0	0	0	0	0	0	0	0
d__Bacteria;p__Proteobacteria;c__Alphaproteobacteria;o__Sphingomonadales;f__Sphingomonadaceae;g__unclassified_Sphingomonadaceae	0	0	0	0	0	0	0	0	0	0	0	0	0	0	0	0	0	0	0	0	0	0	0	0	0	0	0	0	0	0	0	0	0	0	0	0	0	0	0	0	3.44566e-05	0	0	0	0	0	0	0	0
d__Bacteria;p__Firmicutes;c__Clostridia;o__Clostridiales;f__Clostridiaceae;g__Clostridium	0	0	0	0	0	0	0	0	0	0	0	0	0	0	0	0	0	0	0	0	0	0	0	0	0	0	0	0	0	0	0	0	0	0	0	0	0	0	0	0	0	0	0	6.80939e-05	5.39979e-05	2.68803e-05	0	0	2.70099e-05
d__Bacteria;p__Proteobacteria;c__Gammaproteobacteria;o__Xanthomonadales;f__Xanthomonadaceae;g__Stenotrophomonas	0	0	0	0	0	0	0	0	0	0	0	0	0	0	0	0	0	0	0	0	0	0	0	0	0	0	0	0	0	0	0	0	0.000586492	0	0	0	0	0	0	0	0	0	0	0	0	0	0	0	0
d__Bacteria;p__Firmicutes;c__Clostridia;o__Clostridiales;f__Lachnospiraceae;g__Clostridium	0	0	0	0	0	0	0	0	0	0	0	0	0	0	0	0	0	0	0	0	0.00101829	0	0	0	0	0	0	0	0	0	0	0	0	0	0	0	0.000211247	0	0	0	0	0	0	5.44751e-05	0	0	0	0	0
d__Bacteria;p__Firmicutes;c__Erysipelotrichi;o__Erysipelotrichales;f__Erysipelotrichaceae;g__Sharpea	0	0	0	0	0	0	0	0	0	0	0	0	0	0	0	0	0	0	0	0	0	0	0	0	0	0	0	0.000260349	0	0	0	0	0	0	8.56883e-05	0	0	0	0	0	0	0	0	0	0	0	0	0	0
d__Bacteria;p__Proteobacteria;c__Alphaproteobacteria;o__unclassified_Alphaproteobacteria;f__unclassified_Alphaproteobacteria;g__unclassified_Alphaproteobacteria	0	0	0	0	0	0	0	0	0	0	0	0	0	0	0	0	0	0	0	9.7371e-05	0	0	0	0	0	0	0	0	0	0	0	0	6.1736e-05	0.000155536	0	0	0	0	0	0	0	0	0	0	4.04984e-05	1.34401e-05	2.64316e-05	0	6.75247e-05
d__Bacteria;p__Firmicutes;c__Bacilli;o__Gemellales;f__unclassified_Gemellales;g__unclassified_Gemellales	0	0	0.000357617	0	0	0	0	0	0	5.78503e-05	0	0	0	0	5e-05	0	0	0.000103972	0	0	0	0	0	0	0	0	0	0	0	0	0	0	0	0	0	0	0	0	0	0	0	0	0	0	0	0	0	0	0
d__Bacteria;p__Firmicutes;c__Clostridia;o__Clostridiales;f__Veillonellaceae;g__Phascolarctobacterium	0	0	0	0	0	0	0	0	0	0	0	0	0	0	0	0	0	0	0	0	0	0	0	0	0	0	0	0	0	0	0	0	0	0	0	0	0	0	0	0	0	0	7.41257e-05	0.000190663	9.44963e-05	4.03204e-05	5.28632e-05	0	5.40197e-05
d__Bacteria;p__Firmicutes;c__Clostridia;o__Clostridiales;f__Lachnospiraceae;g__[Ruminococcus]	0	0	0	0	0	0	0	0	0.000755019	0	0	0	0	0	0	0	0	0	0	0	0	0	0	0	0	0	0	0	0	0	0	0	0	0	0	0	0	0	0	0	0	0	0	0	0	0	0	0	0
d__Bacteria;p__Proteobacteria;c__Alphaproteobacteria;o__Sphingomonadales;f__Sphingomonadaceae;g__Blastomonas	0	0	0	0	0	0	0	0	0	0	0	0	0	0	0	0	0	0	0	0	0	0	0	0	0	0	0	0	0	0	0	0	0	0	0	0	0	0	0	0	0	0	0	0	0	0	0	0	0
d__Bacteria;p__Firmicutes;c__Erysipelotrichi;o__Erysipelotrichales;f__Erysipelotrichaceae;g__Clostridium	0	0	0	0	0	0	0	0	0.000488541	0	0	0.000526454	0.000252998	0	0	0	0	0	0	0	0.000509145	0	0	0	0	0	0	0	0	0	0	0	0	0	0	0	0	0	0	0	0	0	0	0	0	0	0	0	0
d__Bacteria;p__Actinobacteria;c__Coriobacteriia;o__Coriobacteriales;f__Coriobacteriaceae;g__Adlercreutzia	0	0	0	0	0	0	0	0	0.000444129	0	0	0	0	0	0	0	0	0	0	0	0	0	0	0	0	0	0	0	0	0.000325394	0	0	0	0	0	0	0	0	0	0	0	0	0	0	0	0	0	0.000303093	0
d__Bacteria;p__Synergistetes;c__Synergistia;o__Synergistales;f__Synergistaceae;g__Candidatus_Tammella	0	0	0	0	0	0	0	0	0	0	0	0	0	0	0	0	0	0	0	0	0	0	0	0	0	0	0	0	0	0	0	0	0	0	0	0	0	0	0	0	0	0	0	0	0	0.000268803	0	0.000619963	0
d__Bacteria;p__Proteobacteria;c__Gammaproteobacteria;o__Pasteurellales;f__Pasteurellaceae;g__Necropsobacter	0	0	0	0	0	0	0	0	0	0	0	0	0	0	0	0	0	0	0	4.86855e-05	0	0	0	0	0	0	0	0	0	0.000130157	0	5.66316e-05	6.1736e-05	9.33213e-05	0	0	0	0	0	0	0	0	0	0	0	0	0	0	0
d__Bacteria;p__Proteobacteria;c__Alphaproteobacteria;o__Rhizobiales;f__Bradyrhizobiaceae;g__unclassified_Bradyrhizobiaceae	0	0	0	0	0	0	0	0	0	0	0	0	0	0	0	0	0	0	0	0	0	0	0	0	0	0	0	0	0	0	0	0	0	0	0	0	0	0	0	0	0	0	0	0	0	0	0	0	0
d__Bacteria;p__Bacteroidetes;c__Bacteroidia;o__Bacteroidales;f__Porphyromonadaceae;g__Parabacteroides	0	0	0	0	0	0	0	0	0	0	0	0	0	0	0	0	0	0	0	0	0	0	0	0	0	0	0	0	0	0	0	0	0	0	0	0	0	0	0	0	0	0	0	0	6.74973e-05	0	0	0	0
d__Bacteria;p__Proteobacteria;c__Betaproteobacteria;o__Thiobacterales;f__Thiobacteraceae;g__unidentified_Thiobacteraceae	0.000120274	0	0	0	0	0	0.000172642	0	0	0	0	0.000105291	0	5.51907e-05	0	0	0	0	0	0	0.000352485	4.31593e-05	0	0	0	0	0	0	0	0	0	5.66316e-05	3.0868e-05	0	0	0	0	0	0	0	0	0	0	0	0	0	0	0	0
d__Bacteria;p__Proteobacteria;c__Gammaproteobacteria;o__Cardiobacteriales;f__Cardiobacteriaceae;g__Suttonella	0	0	0	0	0	0	0	0	0	0	0	0	0	0	0	0	0.000205814	0	0	0	0	0	0	0	0	0	0	0	0	0	0	0	0.00015434	0	0	0	0	0	0	0	0	0	0	0	0	2.68803e-05	0	0	6.75247e-05
d__Bacteria;p__Actinobacteria;c__Actinobacteria;o__Actinomycetales;f__Micrococcaceae;g__unclassified_Micrococcaceae	8.01828e-05	0.000222707	0	0	0	0	0	0	0	0	0	0	0	0	0	0	0	0	0	0	0	0	0.000142755	0.000201684	0	0	0	0	0	0	0	0	0	9.33213e-05	6.85507e-05	0	0	0	0	0	0	0	0	0	0	0	0	0	0
d__Bacteria;p__Proteobacteria;c__Alphaproteobacteria;o__Caulobacterales;f__Caulobacteraceae;g__unclassified_Caulobacteraceae	0	0	0	0	0	0	0	0	0	0	0	0	0	0	0	0	0	0	0	0.000389484	0.00031332	0	0	0	0	0	0	0	0	0	0	0	0	0	0	0	0	0	0	0	0	0	0	0	0	0	0	0	0
d__Bacteria;p__Proteobacteria;c__Alphaproteobacteria;o__unidentified_Alphaproteobacteria;f__unidentified_Alphaproteobacteria;g__unidentified_Alphaproteobacteria	0	0.000178166	0	0	0	0	0	0	0	0	0	0	0	0	0	0	0	0.000311915	0	0	0	0	0	0	0	0	0	0	0	0	0	0	0	0	0	0	0	8.33994e-05	0	0	0	0	0	0	0	0	0	0	0
d__Bacteria;p__Firmicutes;c__Clostridia;o__Clostridiales;f__Ruminococcaceae;g__Gemmiger	0	0	0	0	0	0	0	0	0	0	0	0	0	0	0	0	0	0	0	0	0	0	0	0	0	0	0	0	0	0	0	0	0	0	0	0	0	0	0	0	0	0	0	0	0	0	0	8.26617e-05	8.10296e-05
d__Bacteria;p__Firmicutes;c__Clostridia;o__Clostridiales;f__Ruminococcaceae;g__Ruminococcus	0	0	0	0	0	0	0	0	0.000222064	0	0	0.000315873	0	0	0	0	0	0	0	0	0	0	0	0	0	0	0	0	0	0	0	0	0	0	0	0	0	0	0	0	0	0	0	0	9.44963e-05	0	0	0	0
d__Bacteria;p__Firmicutes;c__Bacilli;o__Bacillales;f__Bacillaceae;g__Bacillus	0	0	0	0	0	0	0	0	0	0	0	0	0	0.000110381	0	0	0	0	0	0	0	0	0	0	0	0	0	0	0	0	0	0	0	0	0	0	0	0	0	0	0	0	0	0	0	6.72007e-05	5.28632e-05	0	8.10296e-05
d__Bacteria;p__Proteobacteria;c__Alphaproteobacteria;o__Rhodobacterales;f__Rhodobacteraceae;g__Sulfitobacter	0	0	0	0	0	0	0	0	0	0	0	0	0	0	0	0	0	0	0	0	0	0	0	0	0	0	0	0	0	0	0	0	0	0	0	0	0	0	0	0	0	0	0.000148251	0	5.39979e-05	0	0	0	0
d__Bacteria;p__TM7;c__TM7-3;o__unclassified_TM7-3;f__unclassified_TM7-3;g__unclassified_TM7-3	0	0	0.000255441	0	0.000108808	0	0	0	0	0	0	0	0	0	0.00015	0	0	0	0	0	0	0	0	0	0	0	0	0	0	0	0	0	0	0	0	0.000259605	0	0	0	0	0	0	0	2.72376e-05	4.04984e-05	0	5.28632e-05	0	0
d__Bacteria;p__Firmicutes;c__Clostridia;o__Clostridiales;f__Ruminococcaceae;g__Subdoligranulum	0	0	0	0	0	0	0	0	0	0	0	0.000737036	0	0	0	0	0	0	0	0	0.000744135	0	0	0	0	0	0	0	0	0	0	0	0	0	0	0	0	0	0	0	0	0	0	0	2.69989e-05	0	0	0	0
d__Bacteria;p__Bacteroidetes;c__Bacteroidia;o__Bacteroidales;f__p-2534-18B5;g__unidentified_p-2534-18B5	0	0	0	0	0	0	0	0	0	0	0	0	0	0	0	0	0	0.00129965	0	0	0	0	0	0	0	0	0	0	0	0	0	0	0	0	0	0	0	0	0	0	0	0	0	0	0	0	0	0	0
d__Bacteria;p__Proteobacteria;c__Betaproteobacteria;o__Burkholderiales;f__Alcaligenaceae;g__Bordetella	0.00100229	0	0	0	0	0	0	0	0	0	0	0	0	0	0	0	0	0	0	0	0	0	0	0	0	0	0	0	0	0	0	8.49473e-05	0	0	0	0	0	0	0	0	0	0	0	0	0	0	0	2.75539e-05	0
d__Bacteria;p__TM7;c__unclassified_TM7;o__unclassified_TM7;f__unclassified_TM7;g__unclassified_TM7	0	0	0	0	0	0	0	0	0	5.78503e-05	0	0	0	0	0	0	0	0	8.97062e-05	0	0	0	0	0	0	0	0	0	0	0	0	0	3.0868e-05	0	0	0.000281239	0	0	0	0	0	0	8.89508e-05	0	0	0	0	0	0
d__Bacteria;p__Actinobacteria;c__Actinobacteria;o__Actinomycetales;f__Micromonosporaceae;g__unclassified_Micromonosporaceae	0	0	0	0	0	0	0	0	0	0	0	0	0	0	0	0	0	0	0	0	0	0	0	0	0	0	0	0	0	0	0	0	0	0	0	0	0	0	0	0	0	0	0	0	0	0	0	0	0
d__Bacteria;p__Bacteroidetes;c__Flavobacteriia;o__Flavobacteriales;f__[Weeksellaceae];g__unclassified_[Weeksellaceae]	0	0	0.000102176	0	0	0	0	0.000145236	0	0	0	0	0	0	0	0	0	0.000103972	0	0	0	0	0	0	0	0	0	0	0	0	0	5.66316e-05	0	0	0	0	0	0	0	0	0.000275653	0	0	0	0	0	0	0	2.70099e-05
d__Bacteria;p__Proteobacteria;c__Gammaproteobacteria;o__Legionellales;f__unclassified_Legionellales;g__unclassified_Legionellales	0	0.000757205	0	0	0	0	0	0	0	0	0	0	0	0	0	0	0	0	0	0	0	0	0	0	0	0	0	0	0	0	0	0	0	0	0	0	0	0	0	0	0	0	0	0	0	0	0	0	0
d__Bacteria;p__TM7;c__TM7-1;o__unidentified_TM7-1;f__unidentified_TM7-1;g__unidentified_TM7-1	0	0	0	0	0	0	0	0	0	0	0	0	0	0	0	0	0	0	0	0	0	0	0	0	0	0	0	0	0	0	0	0	0	0	0	0	0	0	0	0	0.000379023	0.000166334	0	0	0	0	0	0	0
d__Bacteria;p__Proteobacteria;c__Alphaproteobacteria;o__Sphingomonadales;f__Sphingomonadaceae;g__Sphingobium	0	0	0	0	0	0	0	0	0	0	0	0	0	0	0	0	0	0	0	0	0	0	0	0	0	0	0	0	0	0	0	0	0	0	0	0	0	0	0	0	0.00010337	0	0	0	0	0	0	0	0
d__Bacteria;p__Planctomycetes;c__Phycisphaerae;o__Phycisphaerales;f__unidentified_Phycisphaerales;g__unidentified_Phycisphaerales	0	0	0	0	0	0	0	0	0	0	0	0	0	0	0	0	0	0	0	0	0	0	0	0	0	0	0	0	7.08366e-05	0	0	0	0	0	0	0	0	0	0	0	0	0	0	0	0	0	0	0	0
d__Bacteria;p__Bacteroidetes;c__Flavobacteriia;o__Flavobacteriales;f__Flavobacteriaceae;g__Lutibacter	0	0	0	0	0	0	0	0	0	0	0	0	0	0	0	0	0	0	0	0	0	0	9.51701e-05	0	0	0	0	0	0	0	0	0	0	0	0.000119964	0	0	0	0	0	0	0	5.93006e-05	0	0	2.68803e-05	7.92948e-05	0	8.10296e-05
d__Bacteria;p__Firmicutes;c__Bacilli;o__Haloplasmatales;f__Haloplasmataceae;g__Haloplasma	0	0	0	4.25876e-05	0	0	0	0	0	0	0	0	0	0	0	0	0	0	0	0	0	0	0	0	4.82393e-05	0.000140872	0	0	0	0	0	0	3.0868e-05	9.33213e-05	0	0	0	0	0	0	0	0	0	0	2.69989e-05	0	0	0	0
d__Bacteria;p__Firmicutes;c__Bacilli;o__Bacillales;f__Bacillaceae;g__unclassified_Bacillaceae	0	0	0	0	0	0	0	0	0	0	6.11883e-05	0	0	0	0	0	0	0	0	0	0	0	0	0	0	0	9.96016e-05	0	0	0	0	0.000113263	0	0	0	0	0	0.000125099	8.32501e-05	3.90992e-05	0	0	0	6.80939e-05	0	9.4081e-05	0	0	0
d__Bacteria;p__Proteobacteria;c__Gammaproteobacteria;o__Enterobacteriales;f__Enterobacteriaceae;g__Xenorhabdus	0	0	0	0	0	0	0	0	0	0	0	0	0	0	0	0	0	0	0	0	3.9165e-05	0	0	0	0	0	0	0	0	0	0	0	0	0	0	0	0	0	0	0	0	0	0	0	0	0	0	0	0
d__Bacteria;p__Firmicutes;c__Clostridia;o__Clostridiales;f__Ruminococcaceae;g__Oscillospira	0	0	0	0	0	0	0	0	0.000177651	0	0	0	0	0	0	0	0	0	0	0	0	0	0	0	0	0	0	0	0	0	0	8.49473e-05	0	0	0	0	0	0	0	0	0	0	0	4.08563e-05	0	0	0	0	0
d__Bacteria;p__Firmicutes;c__Clostridia;o__Clostridiales;f__Veillonellaceae;g__Succiniclasticum	0	0	0	0	0	0	0	0	0	0	0	0	0	0	0	0	0	0	0	0	0	0	0	0	0	0	0	0	0	0	0	0	0	0	0	0	0	0	0	0	0	0	0	0	0	0	0	0	0
d__Bacteria;p__Proteobacteria;c__Betaproteobacteria;o__MKC10;f__unidentified_MKC10;g__unidentified_MKC10	0	0	0	0	0	0	0	0	0	0	0.000122377	0	0	0	0	0	0	0	0	0	0	0	0	0	0	0	0	0	0	0	0	0	0	0	0.000496992	0	0	0	0	0	0	0	0	0	0	2.68803e-05	2.64316e-05	0	0
d__Bacteria;p__Actinobacteria;c__Actinobacteria;o__Actinomycetales;f__Propionibacteriaceae;g__unclassified_Propionibacteriaceae	0	0	0	0	0	0	0	0	0	0	0	0	0	0	0	0	0	0	0	0	0	0	0	0	0	0	0.000149402	0	0	0	0	0	0	0	0	0	0	0	0	0	0	0	0	0	4.04984e-05	0	0	0	0
d__Bacteria;p__Firmicutes;c__Clostridia;o__Clostridiales;f__Lachnospiraceae;g__Coprococcus	0	0	0	0	0	0	0	0	0	0	0	0	0	0	0	0	0	0	0	0	0	0	0	0	0	0	0	0	0	0	0	0	0	0	0	0	0	0	0	0	0	0	0	0	0	0	0.000118942	0	0
d__Bacteria;p__Firmicutes;c__Bacilli;o__Lactobacillales;f__Aerococcaceae;g__unclassified_Aerococcaceae	0	0	0	0	0	0	0	0	0	0	0	0	0	0	0.00015	0	0	0	0	0	0	0	9.51701e-05	0	0	9.39144e-05	4.98008e-05	0	0	0	0	5.66316e-05	0	0	0	0	0	0	0	0	6.89132e-05	0	4.44754e-05	0	0	1.34401e-05	3.96474e-05	0	0
d__Bacteria;p__Bacteroidetes;c__Bacteroidia;o__Bacteroidales;f__Porphyromonadaceae;g__unidentified_Porphyromonadaceae	0	0	0	0	0	0	0	0	0	0	0	0	0	0	0	0	0	0	0	0	0	0	0	0	0	0	0	0	0	0	0	0	0	0	0	0	0	0	0	0	0	0	2.96503e-05	0	0.000134995	4.03204e-05	0.000105726	0.000165323	4.05148e-05
d__Bacteria;p__Proteobacteria;c__Alphaproteobacteria;o__Rhizobiales;f__Phyllobacteriaceae;g__Phyllobacterium	0	0	0	0	0	0	0	0	0	0	0	0	0	0	0	0	0	0	0	0	0	0	0	0	0	0	0	0	0	0	0	0	0	0	0	0	0	0	0	0	0	0	0	0	0	0	0	0	0
d__Bacteria;p__Bacteroidetes;c__Flavobacteriia;o__Flavobacteriales;f__[Weeksellaceae];g__Elizabethkingia	0	0	0	0	0	0	0	4.84121e-05	0	0	6.11883e-05	0	0	5.51907e-05	0	0	0	5.19859e-05	0	0	0	0	0	0	0	0	0	0	0	0	6.62339e-05	0	0	0	0	0	0	0	0	0	0	0	0	0	6.74973e-05	0	0	0	0
d__Bacteria;p__Firmicutes;c__Clostridia;o__Clostridiales;f__Veillonellaceae;g__Megamonas	0	0	0	0	0	0	0	0	0	0	0	0	0	0	0	0	0	0	0	0	0	0	0	0	0	0	0	0	0	0	0	0	0	0	0	0	0	0	0	0	0	0	0	0	0	0	0	0	0
d__Bacteria;p__Gemmatimonadetes;c__Gemmatimonadetes;o__Gemmatimonadales;f__Ellin5301;g__unidentified_Ellin5301	0	0	0	0	0	0	0	0	0	0	0	0	0	0	0	0	0	0	0	0	0	0	0	0	0	0	0	0	0	0	0	0	0	0	0	0	0	0	0	0	6.89132e-05	0	0	0	0	0	0	0	0
d__Bacteria;p__Proteobacteria;c__Deltaproteobacteria;o__Desulfovibrionales;f__Desulfovibrionaceae;g__unidentified_Desulfovibrionaceae	0	0	0	0	0	0	0	0	0.000222064	0	0	0	0	0	0	0	0	0	0	0	0	0	0	0	0	0	0	0	0	0	0	0	0	0	0	0	0	0	0	0	0	0	0	0	0	0	0	0	0
d__Bacteria;p__Proteobacteria;c__Alphaproteobacteria;o__Rhizobiales;f__Methylobacteriaceae;g__unclassified_Methylobacteriaceae	0	0	0	0	0	0	0	0	0	0	0	0	0	0	0	0	0	0	0	0	0	0	0	0	0	0	0	0	0.00021251	0	0	0	0	0	0	0	0	0	0	0	0	0	0	0	0	0	0	0	0
d__Bacteria;p__Actinobacteria;c__Actinobacteria;o__Micrococcales;f__unidentified_Micrococcales;g__unidentified_Micrococcales	0	0	0	0	0	0	0	0	0	0	0	0	0	0	0	0	0	0	0	0	0	0	0	0	0	0	0	0	0	0	0	0	0	0	0	0	0	0	0	0	0	0	0	0	0	0	0	0	0
d__Bacteria;p__Proteobacteria;c__Alphaproteobacteria;o__Rhizobiales;f__Phyllobacteriaceae;g__Aminobacter	0	0	0	0	0	0	0	0	0	0	0	0	0	0	0	0	0	0	0	0	0	0	0	0	0	0	0	0	0	0	0	0	0	0	0	0	0	0	0	0	0	0	0	0	0	0	0	0	0
d__Bacteria;p__Proteobacteria;c__Alphaproteobacteria;o__Rhizobiales;f__unidentified_Rhizobiales;g__unidentified_Rhizobiales	0	0	0	0	0	0	0	0	0	0	0	0	0	0	0	0	0	0	0	0	0	0	0	0	0	0	0	0	0	0	0	0	0	0	0	0	0	0	0	0	0	0	0	0	0	0	0	0	0
d__Bacteria;p__OD1;c__unidentified_OD1;o__unidentified_OD1;f__unidentified_OD1;g__unidentified_OD1	0	0	0	0	0	0	0	0.000193648	0	0	0	0	0	0	0	0	5.14536e-05	0	0	0	0	4.31593e-05	0	0	0	0	0	0	0	0	0.000132468	0	0	0	0	0	0	0	0	0	6.89132e-05	0	0	4.08563e-05	0	0	0	0	0
d__Bacteria;p__Actinobacteria;c__Actinobacteria;o__Actinomycetales;f__Propionibacteriaceae;g__Brooklawnia	0	0	0	0	0	0	0	0	0	0	0	0	0	0	0	0	0	0	0	0	0	0	0	0	0	0	0	0	0	0	0	0	0	0	0	4.32676e-05	0	0	0	0	6.89132e-05	0	0	0	0	0	0	0	0
d__Bacteria;p__Actinobacteria;c__Actinobacteria;o__Actinomycetales;f__Brevibacteriaceae;g__Brevibacterium	0	0	0	0	0	0	0	0	0	0	0	0	0	0	0	0	0	0	0	0	0	0	0	0	0	0	0	0	0	0	0	0	0	0	0	0	0	0	0	0	0	0	0	0	0	0	0	0	0
d__Bacteria;p__Firmicutes;c__Bacilli;o__Bacillales;f__Bacillaceae;g__Anoxybacillus	0	0	0	0	0	0	0	0	0	0	0	0	0	0	0	0	0	0	0	0	0	0	0	0	0	0	0	0	0	0	0	0	0	0	0	0	0	0	0	0	0	0	0	0	0	0	0	0	0
d__Bacteria;p__Firmicutes;c__Bacilli;o__Bacillales;f__Staphylococcaceae;g__Staphylococcus	0	0	0	0	0	0	0	0	0	0	0	0	0	0	0	0	0	0	0	0	0	0	0	0	0	0	0	0	0	0	0	0	0	0	0	0	0	0	0	0	0	0	0	0	0	0	0	0	0
d__Bacteria;p__Proteobacteria;c__Betaproteobacteria;o__Burkholderiales;f__Comamonadaceae;g__Aquabacterium	0	0	0	0	0	0	0	0	0	0	0	0	0	0	0	0	0	0	0	0	0	0	0	0	0	0	0	0	0	0	0	0	0	0	0	0	0	0	0	0	0	0	0	0	0	0	0	0	0
d__Bacteria;p__Bacteroidetes;c__Bacteroidia;o__Bacteroidales;f__[Paraprevotellaceae];g__unclassified_[Paraprevotellaceae]	0	0	0	0	0	0	0	0	0	0	0	0	0	0	0	0	0	0	0	0	0	0	0	0	0	0	0	0	0	0	0	5.66316e-05	6.1736e-05	0	0	0	0	0	0	0	0	0	0	5.44751e-05	0	1.34401e-05	3.96474e-05	0	5.40197e-05
d__Bacteria;p__Actinobacteria;c__Coriobacteriia;o__Coriobacteriales;f__Coriobacteriaceae;g__unclassified_Coriobacteriaceae	0	0	0	0	0	0	0	0	0	0	0	0	0	0	0	0	0	0	0	0	0	0	0	0	0	0	0	0	0	0	0	0	0	0	0	0	0	0	0	0	0	0	0	0	0	0	0	0	0
d__Bacteria;p__Bacteroidetes;c__Bacteroidia;o__Bacteroidales;f__[Paraprevotellaceae];g__Paraprevotella	0	0	0	0	0	0	0	0	0.00031089	0	0	0	0	0	0	0	0	0	0	0	0	0	0	0	0	0	0	0	0	0	0	0	0	0	0	0	0	0	0	0	0	0	0	0	0	0	0	0	0
d__Bacteria;p__Fusobacteria;c__Fusobacteriia;o__Fusobacteriales;f__unidentified_Fusobacteriales;g__unidentified_Fusobacteriales	0	0	0	0	0	0	0	0	0	0	0	0	0	0	0	0	0	0	0	0	0	0	0	0	0	0	0	0	0	0	0	0	0	0	0	0	0	0	0	0	0	0	0	0	0	0	6.6079e-05	0	0
d__Bacteria;p__Proteobacteria;c__Alphaproteobacteria;o__Rickettsiales;f__unidentified_Rickettsiales;g__unidentified_Rickettsiales	0	0	0	0	0	0	0	0	0	0	0	0	0	0	0	0	0	0	0	0	0	0	0	0	0	0	0	0	0	0	0	0	0	0	0	0	0	0	0	0	0	0.000457418	0	0	0	0	0	0	0
d__Bacteria;p__Actinobacteria;c__Actinobacteria;o__Actinomycetales;f__unidentified_Actinomycetales;g__unidentified_Actinomycetales	0	0	0	0	0	0	0	9.68242e-05	0	0	0	0	0	0	0	0	0	0	0	0	0	0	0	0	0	0	0.000249004	0	0	0	0	0	0	0	0	0	0	0	0	0	0	0	0	0	0	0	0	0	0
d__Bacteria;p__Firmicutes;c__Bacilli;o__Lactobacillales;f__Streptococcaceae;g__Lactococcus	0	0	0	0	0	0	0	0	0	0	0	0	0	0	0	0	0	0	0	0	0	0	0	0	0	0	0	0	0	0	0	0	0	0	0	0	0	0	0	0	0	0	0	0	0	0	0	0	0
d__Bacteria;p__Proteobacteria;c__Alphaproteobacteria;o__Sphingomonadales;f__Sphingomonadaceae;g__Novosphingobium	0	0	0	0	0	0	0	0	0	0	0	0	0	0	0	0	0	0	0	0	0	0	0	0	0	0	0	0	0	0	0	0	0	0	0	0	0	0	0	0	0	0	0	0	0	0	0	0	0
d__Bacteria;p__Proteobacteria;c__Gammaproteobacteria;o__Pseudomonadales;f__Pseudomonadaceae;g__unidentified_Pseudomonadaceae	0	0	0	0	0	0	0	0	0	0	0	0	0	0	0	0	0	0	0	0	0	0	0	0	0	0	0	0	0	0	0	0	0	0	0	0	0	0	0	0	0	0	0	0	0	0	0	0	0
d__Bacteria;p__Chloroflexi;c__Ellin6529;o__unidentified_Ellin6529;f__unidentified_Ellin6529;g__unidentified_Ellin6529	0	0	0	0	0	0	0	0	0	0	0	0	0	0	0	0	0	0	0	0	0	0	0	0	0	0	0	0	0	0	0	0	0	0	0	0	0	0	0	0	0	0	0	0	0	0	0	0	0
d__Bacteria;p__WS6;c__SC72;o__WCHB1-15;f__unidentified_WCHB1-15;g__unidentified_WCHB1-15	0	0	0	0	0	0	0	0	0	0	0	0	0	0	0	0	0	0	0	0	0	0	0	0	0	0	0	0	0	0	0	0	0	0	0	0	0	0	0	0	0	8.3167e-05	0	0	0	0	0	0	0
d__Bacteria;p__Proteobacteria;c__Betaproteobacteria;o__Burkholderiales;f__Comamonadaceae;g__Delftia	0	0	0	0	0	0	0	0	0	0	0	0	0	0	0	0	0	0	0	0	0	0	0	0	0	0	0	0	0	0	0	0	0.00015434	0	0	0	0	0	0	0	0	0	0	0	0	0	0	0	0
d__Bacteria;p__Actinobacteria;c__Actinobacteria;o__Actinomycetales;f__Nocardioidaceae;g__Propionicimonas	0	0	0	0	0	0	0	0	0	0	0	0	0	0	0	0	0	0	0	0	0	0	0	0	0	0	0	0	0	0	0	0	0	0	0	0	0	0	0	0	0	0	0	0	0	0	0	6.88848e-05	0
d__Bacteria;p__Firmicutes;c__Clostridia;o__Clostridiales;f__Lachnospiraceae;g__Blautia	0	0	0	0	0	0	0	0	0	0	0	0	0	0	0	0	0	0	0	0	0	0	0	0	0	0	0	0	0	0	0	0	0	0	0	0	0	0	0	0	0	0	5.93006e-05	0	0.000107996	0	9.25106e-05	0	0
d__Bacteria;p__Actinobacteria;c__Thermoleophilia;o__Solirubrobacterales;f__unidentified_Solirubrobacterales;g__unidentified_Solirubrobacterales	0	0	0	0	0	0	0	0	0	0	0	0	0	0	0	0	0	0	0	0	0	0	0	0	0	0	0	0	0	0	0	0	0	0	0	0	0	0	0	0	0	0	0	0	0	0	0	0	0
d__Bacteria;p__Proteobacteria;c__Betaproteobacteria;o__Rhodocyclales;f__Rhodocyclaceae;g__unclassified_Rhodocyclaceae	0	0	0	4.25876e-05	0	0	0	0	0.00031089	0	0	0.000105291	0.000151799	0	0	0	0	0	0	0	0	0	0	0	0	0	0	0	0	0	0	0	0	0	0	0	0	0	0	0	0	0	0	0	0	0	0	0	0
d__Bacteria;p__Actinobacteria;c__Acidimicrobiia;o__Acidimicrobiales;f__unidentified_Acidimicrobiales;g__unidentified_Acidimicrobiales	0	0	0	0	0	0	0	0	0	0	0	0	0	0	0	0	0	0	0	0	0	0	0	0	0	0	0	0	0	0	0	0	0	0	0	0	0	0	0	0	0	0	0	0	0	0	0	0	0
d__Bacteria;p__Bacteroidetes;c__Bacteroidia;o__Bacteroidales;f__Porphyromonadaceae;g__Dysgonomonas	0	0	0	0	0	0	0	0	0	0	0	0.000684391	0	0	0	0	0	0	0	0	0	0	0	0	0	0	0	0	0	0	0	0	0	0	0	0	0	0	0	0	0	0	0	0	0	0	0	0	0
d__Bacteria;p__Bacteroidetes;c__Bacteroidia;o__Bacteroidales;f__Rikenellaceae;g__Alistipes	0	0	0	0	0	0	0	0	0	0	0	0	0	0	0	0	0	0	0	0	0	0	0	0	0	0	0	0	0	0	0	0	0	0	0	0	0	0	0	0	0	0	0	0	2.69989e-05	0	0	9.64387e-05	6.75247e-05
d__Bacteria;p__Gemmatimonadetes;c__Gemm-1;o__unidentified_Gemm-1;f__unidentified_Gemm-1;g__unidentified_Gemm-1	0	0	0	0	0	0	0	0	0	0	0	0	0	0	0	0	0	0	0	9.7371e-05	0	0	0	0	0	0	0	0	0	0	0	0	0	0	0	0	0	0	0	0	0	0	0	0	0	0	0	0	0
d__Bacteria;p__Proteobacteria;c__Betaproteobacteria;o__Ellin6067;f__unidentified_Ellin6067;g__unidentified_Ellin6067	0	0	0	0	0	0	0	0	0	0	0	0	0	0	0	0	0	0	0	0	0	0	0	0	0	0	0	0	0	0	0	0	0	0	0	0	0	0	0	0	0	0	0	0	0	0	0	0	0
d__Bacteria;p__Proteobacteria;c__Betaproteobacteria;o__Rhodocyclales;f__Rhodocyclaceae;g__Zoogloea	0	0	0	0	0	0	0	0	0.000266477	0	0	0	0	0	0	0	0	0	0	0	0.00039165	0	0	0	0	0	0	0	0	0	0	0	0	0	0	0	0	0	0	0	0	0	0	0	0	0	0	0	0
d__Bacteria;p__Fusobacteria;c__Fusobacteriia;o__Fusobacteriales;f__Leptotrichiaceae;g__Sebaldella	0	0	0	0	0	0	0	0	0	0	0	0	0	0	0	0	0	0	0	0	0	0	0	0	0	0	0	0	0	0	0	0	0	0	3.42753e-05	0	0	0	0	0	0	0	5.93006e-05	0	2.69989e-05	0	0	0	0
d__Bacteria;p__Proteobacteria;c__Deltaproteobacteria;o__Desulfovibrionales;f__Desulfomicrobiaceae;g__unidentified_Desulfomicrobiaceae	0	0	0	0	0	0	0	0	0	0	0	0	0	0	0	0	0	0	0	0	0	0	0	0	0	0	0	0	0	0	0	0	0	0	0	0	0	0	0	0	0	0	0	0	0	0	0	0	0
d__Bacteria;p__Chloroflexi;c__Anaerolineae;o__SBR1031;f__A4b;g__unidentified_A4b	0	0	0	0	0	0	0	0	0	0	0	0	0	0	0	0	0	0	0	0	0	0	0	0	0	0	0	0	0	0	0	0	0	0	0	0	0	0	0	0	0	0	0	0	0	0	0	0	0
d__Bacteria;p__Proteobacteria;c__Gammaproteobacteria;o__Xanthomonadales;f__Xanthomonadaceae;g__unidentified_Xanthomonadaceae	0	0	0	0	0	0	0	0	0	0	0	0	0	0	0	0	0	0	0	0	0	0	0	0	0	0	0	0	0	0	0	0	0	0	0	0	0	0	0	0	0	0	0	4.08563e-05	0	0	0	0	0
d__Bacteria;p__Proteobacteria;c__Betaproteobacteria;o__Burkholderiales;f__Oxalobacteraceae;g__Duganella	0	0	0	0	0	0	0	0	0	0	0	0	0	0	0	0	0	0	0	0	0	0	0	0	0	0	0	0	0	0	0	0	0	0	0	0	0	0	0	0	0	0	0	0	0	0	0	0	0
d__Bacteria;p__Actinobacteria;c__Actinobacteria;o__Actinomycetales;f__ACK-M1;g__unidentified_ACK-M1	0	0	0	0	0	0	0	0	0	0	0	0	0	0	0	0	0	0	0	0	0	0	0	0	0	0	0	0	0	0	0	0	0	0	0	0	0	0	0	0	0	0	0	0	0	0	0	0	0
d__Bacteria;p__Acidobacteria;c__Acidobacteria-6;o__iii1-15;f__unidentified_iii1-15;g__unidentified_iii1-15	0	0	0	0	0	0	0	0	0	0	0	0	0	0	0	0	0	0	0	0	0	0	0	0	0	0	0	0	0	0	0	0	0	0	0	0	0	0	0	0	0	0	0	0	0	2.68803e-05	0	0	0
d__Bacteria;p__Gemmatimonadetes;c__Gemmatimonadetes;o__Gemmatimonadales;f__unidentified_Gemmatimonadales;g__unidentified_Gemmatimonadales	0	0	0	0	0	0	0	0	0	0	0	0	0	0	0	0	0	0	0	0	0	0	0	0	0	0	0	0	0	0	0	0	0	0	0	0	0	0	0	0	0.000172283	0	0	0	0	0	0	0	0
d__Bacteria;p__Firmicutes;c__Bacilli;o__Lactobacillales;f__Lactobacillaceae;g__unclassified_Lactobacillaceae	0	0	0	0	0	0	0	0	0	0	0	0	0	0	0	0	0	0	0	0	0	0	0	0	0	0	0	0	0	0	0	0	0	0	0	0	0	0	0	0	0	0	0	0	0	0	0	0	0
d__Bacteria;p__Spirochaetes;c__Spirochaetes;o__Sphaerochaetales;f__Sphaerochaetaceae;g__Sphaerochaeta	0	0	0	0	0	0	0	0	0	0	0	0	0	0	0	0	0	0	0	0	0	0	0	0	0	0	0	0	0	0	0	0	0	0	0	0	0	0	0.00024975	0.000117297	0	0	0	0	0	2.68803e-05	0	0	0
d__Bacteria;p__Firmicutes;c__Erysipelotrichi;o__Erysipelotrichales;f__Erysipelotrichaceae;g__unidentified_Erysipelotrichaceae	0	0	0	0	0	0	0	0	0	0	0	0	0	0	0	0	0	0	0	0	0	0	0	0	0	0	0	0	0	0	0	0	0	0	0	0	0	0	0	0	0	8.3167e-05	0	0	0	0	0	2.75539e-05	0
d__Bacteria;p__Firmicutes;c__Bacilli;o__Lactobacillales;f__Lactobacillaceae;g__Pediococcus	0	0	0	0	0	0	0	0	0.000532954	0	0	0	0	0	0	0	0	0	0	0	0	0	0	0	0	0	0	0	0	0	0	0	0	0	0	0	0	0	0	0	0	0	0	0	0	0	0	0	0
d__Bacteria;p__Elusimicrobia;c__Elusimicrobia;o__Elusimicrobiales;f__unidentified_Elusimicrobiales;g__unidentified_Elusimicrobiales	0	0	0	0	0	0	0	0	0	0	0	0	0	0	0	0	0	0.000259929	0	0	0	0	0	0	0	0	0	0	0	0	0	0	0	0	0	0	0	0	0	0	0	0	0	0	0	0	0	0	0
d__Bacteria;p__Proteobacteria;c__Gammaproteobacteria;o__Alteromonadales;f__Idiomarinaceae;g__Idiomarina	0	0	0	0	0	0	0	0	0	0	0	0	0	0	0	0	0	0	0	0	0	0	0	0	0	0	0	0	0	0	0	0	0	0	0	0	0	0	0	0	0	0	0	4.08563e-05	0	0	5.28632e-05	8.26617e-05	8.10296e-05
d__Bacteria;p__Proteobacteria;c__Betaproteobacteria;o__Burkholderiales;f__Alcaligenaceae;g__Sutterella	0	0	0	0	0	0	0	0	0	0	0	0	0	0	0	0	0	0	0	0	0	0	0	0	0	0	0	0	0	0	0	0	0	0	0	0	0	0	0	0	0	0	5.93006e-05	0	0	0	0	0	0
d__Bacteria;p__Proteobacteria;c__Deltaproteobacteria;o__Desulfovibrionales;f__Desulfovibrionaceae;g__Bilophila	0	0	0	0	0	0	0	0	0	0	0	0	0	0	0	0	0	0	0	0	0	0	0	0	0	0	0	0	0	0	0.000132468	0	0	0	0	0	0	0	0.000291375	0	0	0	0	0	0	0	0	0	4.05148e-05
d__Bacteria;p__Proteobacteria;c__Alphaproteobacteria;o__Rhizobiales;f__Bradyrhizobiaceae;g__unidentified_Bradyrhizobiaceae	0	0	0	0	0	0	0	0	0	0	0	0	0	0	0	0	0	0	0	0	0	0	0	0	0	0	0	0	0	0	0	0	0	0	0	0	0	0	0	0	0	0.00012475	0	0	0	0	0	0	0
d__Bacteria;p__Actinobacteria;c__Thermoleophilia;o__Gaiellales;f__Gaiellaceae;g__unidentified_Gaiellaceae	0	0	0	0	0	0	0	0	0	0	0	0	0	0	0	0	0	0	0	0	0	0	0	0	0	0	0	0	0	0	0	0	0	0	0	0	0	0	0	0	0	0	0	0	0	0	0	0	0
d__Bacteria;p__TM7;c__unidentified_TM7;o__unidentified_TM7;f__unidentified_TM7;g__unidentified_TM7	0	0	0	0	0	0	0	0	0	0	0	0	0	0	0	0	0	0	0	0	0	0	0	0	0	0	0	0	0	0	0	0	0	0	0	0.000129803	0	0	0	0	0	0	2.96503e-05	2.72376e-05	0	0	0	0	6.75247e-05
d__Bacteria;p__Firmicutes;c__Bacilli;o__Lactobacillales;f__Enterococcaceae;g__Melissococcus	0	0	0	0	5.4404e-05	0	0	0	0	0	0	0	0	0	0	0	0	0	0	0	0	0	0	0	0	0	0	0	0	0	0	0	0	0	1.71377e-05	0	0	0	0	0	0	0	0	0	0	0	0	0	0
d__Bacteria;p__Actinobacteria;c__Actinobacteria;o__Actinomycetales;f__Dermabacteraceae;g__Brachybacterium	0	0	0	0	0	0	0	0	0	0	0	0	0	0	0	0	0	0	0	0	0	0	0	0	0	0	0	0	0	0	0	0	0	0	0	0	0	0	0	0	0	0	0	0	0	0	0	0	0
d__Bacteria;p__Proteobacteria;c__Alphaproteobacteria;o__Rhodobacterales;f__Rhodobacteraceae;g__Paracoccus	0	0	0	0	0	0	0	0	0	0	0	0	0	0	0	0	0	0	0	0	0	0	0	0	0	0	0	0	0	0	0	0	0	0	0	0	0	0	0	0	0	0	0	0	0	0	0	0	0
d__Bacteria;p__Verrucomicrobia;c__[Spartobacteria];o__[Chthoniobacterales];f__[Chthoniobacteraceae];g__DA101	0	0	0	0	0	0	0	0	0	0	0	0	0	0	0	0	0	0	0	0	0	0	0	0	0	0	0	0	0	0	0	0	0	0	0	0	0	0	0	0	0	0	0	0	0	0	0	0	0
d__Bacteria;p__Proteobacteria;c__Gammaproteobacteria;o__Enterobacteriales;f__Enterobacteriaceae;g__Erwinia	0	0	0	0	0	0	0	0	0	0	0	0	0	0	0	0	0	0	0	0	0	0	0	0	0	0	0	0	0	0	0	0	0	0	0	0	0	0	0	0	0	0	0	0	0	0	0	0	0
d__Bacteria;p__Proteobacteria;c__Alphaproteobacteria;o__Caulobacterales;f__Caulobacteraceae;g__Brevundimonas	0	0	0	0	0	0	0	0	0	0	0	0	0	0	0	0	0	0	0	0.000146056	0	0	0	0	0	0	0	0	0	0	0	0	0	0	0	0	0	0	0	0	0	0	0	0	0	0	0	0	0
d__Bacteria;p__Proteobacteria;c__Betaproteobacteria;o__Burkholderiales;f__Comamonadaceae;g__Hydrogenophaga	0	0	0	0	0	0	0	0	0	0	0	0	0	0	0	0	0	0	0	0	0	0	0	0	0	0	0	0	0	0	0	0	0	0	0	0.000129803	0	0	0	0	0	0	0	0	0	0	0	0	0
d__Bacteria;p__Bacteroidetes;c__Bacteroidia;o__Bacteroidales;f__Rikenellaceae;g__unidentified_Rikenellaceae	0	0	0	0	0	0	0	0	0.000444129	0	0	0	0	0	0	0	0	0	0	0	0	0	0	0	0	0	0	0	0	0	0	0	0	0	0	0	0	0	0	0	0	0	0	0	0	0	0	0	0
d__Bacteria;p__Spirochaetes;c__Spirochaetes;o__unidentified_Spirochaetes;f__unidentified_Spirochaetes;g__unidentified_Spirochaetes	0	0	0	0	0	0	0	0	0	0	0	0	0	0	0	0	0	0.000207943	0	0	0	0	0	0	0	0	0	0	0	0	0	0	0	0	0	0	0	0	0	0	0	0	0	0	0	0	0	0	0
d__Bacteria;p__Actinobacteria;c__Coriobacteriia;o__Coriobacteriales;f__Coriobacteriaceae;g__Collinsella	0	0	0	0	0	0	0	0	0	0	0	0	0	0	0	0	0	0	0	0	0	0	0	0	0	0	0	0	0	0	0	0	6.1736e-05	0	0	0	0	0	0	0	0	0	0	0	2.69989e-05	0	0	0	0
d__Bacteria;p__Proteobacteria;c__Alphaproteobacteria;o__Rickettsiales;f__mitochondria;g__Silene	0	0	0	0	0	0	0	0	0	0	0	0	0	0	0	0	0	0	0	0	0	0	0	0	0	0	0	0	0	0	0	0	0	0	0	0	0	0	0	0	0	0	0	0	0	0	0	0	0
d__Bacteria;p__Spirochaetes;c__GN05;o__SBYZ_6080;f__unidentified_SBYZ_6080;g__unidentified_SBYZ_6080	0	0	0	0	0	0	0	0	0	0	0	0	0	0	0	0	0	0	0	0	0	0	0	0	0	0	0	0	0	0	0	0	0	0	0	0	0	0	0	0	0	0	0	0	0	0	0	0	0
d__Bacteria;p__Actinobacteria;c__Actinobacteria;o__Actinomycetales;f__Frankiaceae;g__unidentified_Frankiaceae	0	0	0	0	0	0	0	0	0	0	0	0	0	0	0	0	0	0	0	0	0	0	0	0	0	0	0	0	0	0	0	0	0	0	0	0	0	0	0	0	0	0	0	0	0	0	0	0	0
d__Bacteria;p__Bacteroidetes;c__Flavobacteriia;o__Flavobacteriales;f__[Weeksellaceae];g__Chryseobacterium	0	0	0	0	0	0	0	0	0	0	0	0	0	0	0	0	0	0	0	0	0	0	0	0	0	0	0	0	0	0	0	0	0	0	0	0	0	0	0	0	0	0	0	0	0	0	0	0	0
d__Bacteria;p__Proteobacteria;c__Alphaproteobacteria;o__Caulobacterales;f__Caulobacteraceae;g__unidentified_Caulobacteraceae	0	0	0	0	0	0	0	0	0	0	0	0	0	0	0	0	0	0	0	0	0	0	0	0	0	0	0	0	0	0	0	0	0	0	0	0	0	0	0	0	0	0	0	0	0	0	0	0	0
d__Bacteria;p__Proteobacteria;c__Alphaproteobacteria;o__Rhizobiales;f__Methylobacteriaceae;g__unidentified_Methylobacteriaceae	0	0	0	0	0	0	0	0	0	0	0	0	0	0	0	0	0	0	0	0	0	0	0	0	0	0	0	0	0	0	0	0	0	0	0	0	0	0	0	0	0	0	0	0	0	0	0	0	0
d__Bacteria;p__Actinobacteria;c__Actinobacteria;o__Actinomycetales;f__Dermatophilaceae;g__unclassified_Dermatophilaceae	0	0	0	0	0	0	0	0	0	0	0	0	0	0	0	0	0.000102907	0	0	0	0	0	0	0	0	0	0	0	0	0	0	0	0	0	0	0	0	0	0	0	0	0	0	0	0	0	0	0	0
d__Bacteria;p__Proteobacteria;c__Betaproteobacteria;o__Burkholderiales;f__Alcaligenaceae;g__unclassified_Alcaligenaceae	0	0	0	0	0	0	0	0	0	0	0	0	0	0	0	0	0	0	0	0	0	0	0	0	0	0	0	0	0	0	0	0	0	0	0	8.65351e-05	0	0	0	0	0	0	0	0	0	0	0	0	0
d__Bacteria;p__OP11;c__WCHB1-64;o__d153;f__unidentified_d153;g__unidentified_d153	0	0	0	0	0	0	0	0	0	0	0	0	0	0	0	0	0	0	0	0	0	0	0	0	0	0	0	0	0	0	0	0	0	0	0	0	0	0	0	0.000117297	0	0	0	0	0	0	0	0	0
d__Bacteria;p__Chlorobi;c__OPB56;o__unidentified_OPB56;f__unidentified_OPB56;g__unidentified_OPB56	0	0	0	0	0	0	0	0	0	0	0	0	0	0	0	0	0	0	0	0	0	0	0	0	0	0	0	0	0	0	0	0	0	0	0	0	0	0	0	0	0	0	0	0	0	0	0	0	0
d__Bacteria;p__Actinobacteria;c__Actinobacteria;o__Actinomycetales;f__Geodermatophilaceae;g__Blastococcus	0	0	0	0	0	0	0	0	0	0	0	0	0	0	0	0	0	0	0	0	0	0	0	0	0	0	0	0	0	0	0	0	0	0	0	0	0	0	0	0	0	0	0	0	0	0	0	0	0
d__Bacteria;p__Firmicutes;c__Clostridia;o__Clostridiales;f__Veillonellaceae;g__Anaerosinus	0	0	0	0	0	0	0	0	0	0	0	0	0	0	0	0	0	0	0	0	0	0	0	0	0	0	0	0	0	0	0	0	0	0	0	0	0	0	0	0	0	0	7.41257e-05	0	0	0	0	0	0
d__Bacteria;p__Firmicutes;c__Clostridia;o__SHA-98;f__unidentified_SHA-98;g__unidentified_SHA-98	0	0	0	0	0	0	0	0	0	0	0	0	0	0	0	0	0	0	0	0	0	0	0	0	0	0	0	0	0	0	0	0	0	0	0	0	0	0	0	0	0	0	2.96503e-05	0	0	6.72007e-05	3.96474e-05	5.51078e-05	4.05148e-05
d__Bacteria;p__Proteobacteria;c__Betaproteobacteria;o__Burkholderiales;f__Oxalobacteraceae;g__Polynucleobacter	0	0	0	0	0	0	0	0	0	0	0	0	0	0	0	0	0	0	0	0	0	0	0	0	0	0	0	0	0	0	0	0	0	0	0	0	0	0	0	0	0	0	0	0	0	0	0	0	0
d__Bacteria;p__Actinobacteria;c__Actinobacteria;o__Actinomycetales;f__Micrococcaceae;g__Kocuria	0	0	0	0	0	0	0	0	0	0	0	0	0	0	0	0	0	0	0	0.000243427	0	0	0	0	0	0	0	0	0	0	0	0	0	0	3.42753e-05	0	0	0	0	0	0	0	0	0	0	0	0	0	0
d__Bacteria;p__Proteobacteria;c__Betaproteobacteria;o__Rhodocyclales;f__Rhodocyclaceae;g__C39	0	0	0	0	0	0	0	0	0	0	0	0	0	0	0	0	0	0	0	0	0	0	0	0	0	0	0	0	0	0	0	0.000283158	0	0	0	0	0	0	0	0	0	0	0	0	0	0	0	0	0
d__Bacteria;p__Proteobacteria;c__Alphaproteobacteria;o__Caulobacterales;f__Caulobacteraceae;g__Phenylobacterium	0	0	0	0	0	0	0	0	0	0	0	0	0	0	0	0	0	0	0	0	0	0	0	0	0	0	0	0	0	0	0	0	0	0	0	0	0	0	0	0	0.000172283	0	0	0	0	0	0	0	0
d__Bacteria;p__Proteobacteria;c__Alphaproteobacteria;o__Rhizobiales;f__Rhizobiaceae;g__unclassified_Rhizobiaceae	0	0	0	0	0	0	0	0	0	0	0	0	0	0	0	0	0	0	0	0	3.9165e-05	0	0	0	0	0	0	0	0	0	0	0	0	0	0	0	0	0	0	0	3.44566e-05	0	0	0	0	0	0	0	0
d__Bacteria;p__Firmicutes;c__Clostridia;o__Natranaerobiales;f__ML1228J-1;g__unidentified_ML1228J-1	0	0	0	0	0	0	0	0	0	0	0	0	0	0	0	0	0	0	0	0	0	0	0	0	0	0	0	0	0	0	0	0	0	0	0	0	0	0	0	0	0	0	7.41257e-05	4.08563e-05	0	0	0	0.00013777	4.05148e-05
d__Bacteria;p__TM7;c__TM7-3;o__I025;f__unidentified_I025;g__unidentified_I025	0	0	0	0	0	0	0	0	0	0	0	0	0	0	0	0	0	0	0	0	0	0	0	0	0	0	0	0	0	0	0	0	0	0	0	0	0	0	0	0	0.00010337	0	0	0	0	0	0	0	0
d__Bacteria;p__Cyanobacteria;c__Chloroplast;o__Stramenopiles;f__unidentified_Stramenopiles;g__unidentified_Stramenopiles	0	0	0	0	0	0	0	0	0	0	0	0	0	0	0	0	0	0	0	0	0	0	0	0	0	0	0	0	0	0	0	0	6.1736e-05	0	0	0	0	0	0	0	0	0	0	0	0	0	0	0	0
d__Bacteria;p__Firmicutes;c__Bacilli;o__Lactobacillales;f__Enterococcaceae;g__Enterococcus	0	0	0	0	0	0	0	0	0	0	0	0	0	0	0	0	0	0	0	0	0.000352485	0	0	0	0	0	0	0	0	0	0	0	0	0	0	0	0	0	0	0	0	0	0	0	0	0	0	0	0
d__Bacteria;p__Proteobacteria;c__Alphaproteobacteria;o__Rhizobiales;f__Phyllobacteriaceae;g__Mesorhizobium	0	0	0	0	0	0	0	0	0	0	0	0	0	0	0	0	0	0	0	0	0	0	0	0	0	0	0	0	0	0	0	0	0	0	0	0	0	0	0	0	0	0	0	4.08563e-05	0	0	2.64316e-05	8.26617e-05	0
d__Bacteria;p__Acidobacteria;c__[Chloracidobacteria];o__RB41;f__unidentified_RB41;g__unidentified_RB41	0	0	0	0	0	0	0	0	0	0	0	0	0	0	0	0	0	0	0	0	0	0	0	0	0	0	0	0	0	0	0	0	0	0	0	0	0	0	0	0	0	0	0	0	0	0	0	0	0
d__Bacteria;p__Actinobacteria;c__Actinobacteria;o__Actinomycetales;f__Gordoniaceae;g__Gordonia	0	0	0	0	0	0	0	0	0	0	0	0	0	0	0	0	0	0	0	0	0	0	0	0	0	0	0	0	0	0	0	0	0	0	0	0	0	0	0	0	0	0	0	0	0	0	0	0	0
d__Bacteria;p__Actinobacteria;c__Rubrobacteria;o__Rubrobacterales;f__Rubrobacteraceae;g__Rubrobacter	0	0	0	0	0	0	0	0	0	0	0	0	0	0	0	0	0	0	0	0	0	0	0	0	0	0	0	0	0	0	0	0	0	0	0	0	0	0	0	0	0	0	0	0	0	0	0	0	0
d__Bacteria;p__Proteobacteria;c__Epsilonproteobacteria;o__Campylobacterales;f__Campylobacteraceae;g__Arcobacter	0	0	0	0	0	0	0	0	0	0	0	0	0	0	0	0	0	0	0	0	0	0	0	0	0	0	0	0	0	0	0	0	0	0	0	0	0	0	0	0	0	0	0	0	0	0	0	0	0
d__Bacteria;p__Firmicutes;c__Clostridia;o__Clostridiales;f__Peptostreptococcaceae;g__unclassified_Peptostreptococcaceae	0	0	0	0	0	0	0	0	0	0	0	0	0	0	0	0	0	0	0	0	0	0	0	0	0	0	0	0	0	0	0	0	0	0	0	0	0	0	0	0	0	0	0	0	0	0	0	0	0
d__Bacteria;p__Actinobacteria;c__Actinobacteria;o__Actinomycetales;f__Pseudonocardiaceae;g__unclassified_Pseudonocardiaceae	0	0	0	0	0	0	0	0	0	0	0	0	0	0	0	0	0	0	0	0	0.000117495	0	0	0	0	0	0	0	0	0	0	0	0	0	0	0	0	0	0	0	0	0	0	0	0	0	0	0	0
d__Bacteria;p__Acidobacteria;c__iii1-8;o__DS-18;f__unidentified_DS-18;g__unidentified_DS-18	0	0	0	0	0	0	0	0	0	0	0	0	0	0	0	0	0	0	0	0	0	0	0	0	0	0	0	0	0	0	0	0	0	0	0	0	0	0	0	0	0.000172283	0	0	0	0	0	0	0	0
d__Bacteria;p__Proteobacteria;c__Gammaproteobacteria;o__unidentified_Gammaproteobacteria;f__unidentified_Gammaproteobacteria;g__unidentified_Gammaproteobacteria	0	0	0	0	0	0	0	0	0	0	0	0	0	0	0	0	0	0	0	0	0	0	0	0	0	0	0	0	0	0	0	0	0	0	5.1413e-05	0	0	0	0	0	0	0	0	0	0	0	0	0	0
d__Bacteria;p__Proteobacteria;c__Betaproteobacteria;o__SC-I-84;f__unidentified_SC-I-84;g__unidentified_SC-I-84	0	0	0	0	0	0	0	0	0	0	0	0	0	0	0	0	0	0	0	0	0	0	0	0	0	0	0	0	0	0	0	0	0	0	0	0	0	0	0	0	0	0	0	0	0	0	0	0	0
d__Bacteria;p__Planctomycetes;c__[Brocadiae];o__Brocadiales;f__Brocadiaceae;g__Kuenenia	0	0	0	0	0	0	0	0	0	0	0	0	0	0	0	0	0	0	0	0	0	0	0	0	0	0	0	0	0	0	0	0	0	0	0	0	0	0	0	0	0	0	0	0	0	0	0	0	0
d__Bacteria;p__WPS-2;c__unidentified_WPS-2;o__unidentified_WPS-2;f__unidentified_WPS-2;g__unidentified_WPS-2	0	0	0	0	0	0	0	0	0	0	0	0	0	0	0	0	0	0	0	0	0	0	0	0	0	0	0	0	0	0	0	0	0	0	0	0	0	0	0	0	6.89132e-05	0	0	0	0	0	0	0	0
d__Bacteria;p__Actinobacteria;c__Actinobacteria;o__Actinomycetales;f__Propionibacteriaceae;g__Tessaracoccus	0	0	0	0	0	0	0	0	0	0	0	0	0	0	0	0	0	0	0	0	0	0	0	0	0	0	0.000249004	0	0	0	0	0	0	0	0	0	0	0	0	0	0	0	0	0	0	0	0	0	5.40197e-05
d__Bacteria;p__Bacteroidetes;c__Flavobacteriia;o__Flavobacteriales;f__Flavobacteriaceae;g__Croceibacter	0	0	0	0	0	0	0	0	0	0	0	0	0	0	0	0	0	0	0	0	0	0	0	0	0	0	0	0	0	0	0	0	0	0	0	0	0	0	0	0	0	0	0	0	0	0	0	0	6.75247e-05
d__Bacteria;p__Actinobacteria;c__Thermoleophilia;o__Gaiellales;f__unidentified_Gaiellales;g__unidentified_Gaiellales	0	0	0	0	0	0	0	0	0	0	0	0	0	0	0	0	0	0	0	0	0	0	0	0	0	0	0	0	0	0	0	0	0	0	0	0	0	0	0	0	0	0	0	0	0	0	0	0	0
d__Bacteria;p__Chloroflexi;c__Gitt-GS-136;o__unidentified_Gitt-GS-136;f__unidentified_Gitt-GS-136;g__unidentified_Gitt-GS-136	0	0	0	0	0	0	0	0	0	0	0	0	0	0	0	0	0	0	0	0	0	0	0	0	0	0	0	0	0	0	0	0	0	0	0	0	0	0	0	0	0	0	0	0	0	0	0	0	0
d__Bacteria;p__Chloroflexi;c__Thermomicrobia;o__JG30-KF-CM45;f__unidentified_JG30-KF-CM45;g__unidentified_JG30-KF-CM45	0	0	0	0	0	0	0	0	0	0	0	0	0	0	0	0	0	0	0	0	0	0	0	0	0	0	0	0	0	0	0	0	0	0	0	0	0	0	0	0	0	0	0	0	0	0	0	0	0
d__Bacteria;p__OD1;c__ZB2;o__unidentified_ZB2;f__unidentified_ZB2;g__unidentified_ZB2	0	0	0	0	0	0	0	0	0	0	0	0	0	0	0	0	0	0	0	0	0	0	0	0	0	0	0	0	0	0	0	0	0	0	0	0	0	0	0	0	0	0	0	0	0	0	0	0	0
d__Bacteria;p__Proteobacteria;c__Deltaproteobacteria;o__Syntrophobacterales;f__Syntrophobacteraceae;g__unidentified_Syntrophobacteraceae	0	0	0	0	0	0	0	0	0	0	0	0	0	0	0	0	0	0	0	0	0	0	0	0	0	0	0	0	0	0	0	0	0	0	0	0	0	0	0	0	0	0	0	0	0	0	0	0	0
d__Bacteria;p__Proteobacteria;c__Gammaproteobacteria;o__Pseudomonadales;f__Moraxellaceae;g__Enhydrobacter	0	0	0	0	0	0	0	0	0	0	0	0	0	0	0	0	0	0	0	0	0	0	0	0	0	0	0	0	0	0	0	0	0	0	0	0	0	0	0	0	0	0	0	0	0	0	0	0	0
d__Bacteria;p__Proteobacteria;c__Gammaproteobacteria;o__Vibrionales;f__Pseudoalteromonadaceae;g__unclassified_Pseudoalteromonadaceae	0	0	0	0	0	0	0	0	0	0	0	0	0	0	0	0	0	0	0	0	0	0	0	0	0	0	0	0	0	0	0	0	0	0	0	0	0	0	0	0	0	0	0	0	0	0	0	0	0
d__Bacteria;p__Bacteroidetes;c__Bacteroidia;o__Bacteroidales;f__Porphyromonadaceae;g__Macellibacteroides	0	0	0	0	0	0	0	0	0	0	0	0	0	0	0	0	0	0	0	0	0	0	0	0	0	0	0	0	0	0	0	0	0	0	0	0	0	0	0	0	0	0	0	0	0	4.03204e-05	1.32158e-05	0	0
d__Bacteria;p__Actinobacteria;c__unclassified_Actinobacteria;o__unclassified_Actinobacteria;f__unclassified_Actinobacteria;g__unclassified_Actinobacteria	0	0	0	0	0	0	0	0	0	0	0	0	0	0	0	0	0	0	0	0	0	8.63185e-05	0	0	0	9.39144e-05	0	0	0	0	0	0	0	0	0	0	0	0	0	0	0	0	1.48251e-05	0	0	0	0	0	0
d__Bacteria;p__Proteobacteria;c__Alphaproteobacteria;o__Rhodobacterales;f__Rhodobacteraceae;g__Anaerospora	0	0	0	0	0	0	0	0	0	0	0	0	0	0	0	0	0	0	0	0	0	0	0	0	0	0	0	0	0	0	0	0	0	0	0	0	0	0	0	0	0	0	0	0	0	8.06408e-05	0	0	0
d__Bacteria;p__Gemmatimonadetes;c__Gemm-5;o__unidentified_Gemm-5;f__unidentified_Gemm-5;g__unidentified_Gemm-5	0	0	0	0	0	0	0	0	0	0	0	0	0	0	0	0	0	0	0	0	0	0	0	0	0	0	0	0	0	0	0	0	0	0	0	0	0	0	0	0	0	0	0	0	0	0	0	0	0
d__Bacteria;p__Proteobacteria;c__Gammaproteobacteria;o__Pseudomonadales;f__Pseudomonadaceae;g__unclassified_Pseudomonadaceae	0	0	0	0	0	0	0	0	0	0	0	0	0	0	0	0	0	0	0	0.000146056	0	0	0	0	0	0	0	0	0	0	0	0	0.000123472	0	0	0	0	0	0	0	0	0	0	0	0	0	0	0	0
d__Bacteria;p__Proteobacteria;c__Epsilonproteobacteria;o__Campylobacterales;f__Helicobacteraceae;g__Helicobacter	0	0	0	0	0	0	0	0	0.000266477	0	0	0	0	0	0	0	0	0	0	0	0	0	0	0	0	0	0	0	0	0	0	0	0	0	0	0	0	0	0	0	0	0	0	0	0	0	0	0	0
d__Bacteria;p__Proteobacteria;c__Betaproteobacteria;o__Burkholderiales;f__Comamonadaceae;g__Limnohabitans	0	0	0	0	0	0	0	0	0	0	0	0	0	0	0	0	0	0	0	0	0	0	0	0	0	0	0	0	0	0	0	0	0	0	0	0	0	0	0	0	0	0	0	0	0	0	0	0	0
d__Bacteria;p__Firmicutes;c__Clostridia;o__Clostridiales;f__[Tissierellaceae];g__Tepidimicrobium	0	0	0	0	0	0	0	0	0	0	0	0	0	0	0	0	0	0	0	0	0	0	0	0	0	0	0	0	0	0	0	0	0	0	0	0	0	0	0	0	0	0	0	0	0	0	6.6079e-05	0	0
d__Bacteria;p__Proteobacteria;c__Betaproteobacteria;o__Burkholderiales;f__Oxalobacteraceae;g__Herminiimonas	0	0	0	0	0	0	0	0	0	0	0	0	0	0	0	0	0	0	0	0	0	0	0	0	0	0	0	0	0	0	0	0	0	0	0	0	0	0	0	0	0	0	2.96503e-05	0	0	0	0	0	0
d__Bacteria;p__Actinobacteria;c__Actinobacteria;o__Actinomycetales;f__Microbacteriaceae;g__Cryocola	0	0	0	0	0	0	0	0	0	0	0	0	0	0	0	0	0	0	0	0	0	0	0	0	0	0	0	0	0	0	0	0	0	0	0	0	0	0	0	0	0	0	0	0	0	0	0	0	5.40197e-05
d__Bacteria;p__Actinobacteria;c__Actinobacteria;o__Actinomycetales;f__Microbacteriaceae;g__unclassified_Microbacteriaceae	0	0	0	0	0	4.87187e-05	0	0	0	0	0	0	0	0	0	0	0	0	0	0	0	0	0	0	0	0	0	0	0	6.50787e-05	0	0	0	0	0	0	0	0	0	0	0	0	0	0	0	0	0	2.75539e-05	0
d__Bacteria;p__Cyanobacteria;c__Chloroplast;o__unidentified_Chloroplast;f__unidentified_Chloroplast;g__unidentified_Chloroplast	0	0	0	0	0	0	0	0	0	0	0	0	0	0	0	0	0	0	0	0	0	0	0	0	0	0	0	0	0	0	0	0	0	0	0	0	0	0	0	0	0	0	0	0	0	0	0	0	0
d__Bacteria;p__Cyanobacteria;c__Nostocophycideae;o__Stigonematales;f__Rivulariaceae;g__Calothrix	0	0	0	0	0	0	0	0	0	0	0	0	0	0	0	0	0	0	0	0	0	0	0	0	0	0	0	0	0	0	0	0	0	0	0	0	0	0	0	0	0	0	0	0	0	0	0	0	0
d__Bacteria;p__Firmicutes;c__Clostridia;o__Clostridiales;f__Clostridiaceae;g__unidentified_Clostridiaceae	0	0	0	0	0	0	0	0	0	0	0	0	0	0	0	0	0	0	0	0	0	0	0	0	0	0	0	0	0	0	0	0	0	0	0	0	0	0	0	0	0	0	0	0	0	0	0	0	0
d__Bacteria;p__Planctomycetes;c__Planctomycetia;o__Gemmatales;f__Gemmataceae;g__unidentified_Gemmataceae	0	0	0	0	0	0	0	0	0	0	0	0	0	0	0	0	0	0	0	0	0	0	0	0	0	0	0	0	0	0	0	0	0	0	0	0	0	0	0	0	0	0	0	0	0	0	0	0	0
d__Bacteria;p__Proteobacteria;c__Betaproteobacteria;o__Burkholderiales;f__Comamonadaceae;g__Ramlibacter	0	0	0	0	0	0	0	0	0	0	0	0	0	0	0	0	0	0	0	0	0	0	0	0	0	0	0	0	0	0	0	0	0	0	0	0	0	0	0	0	0.000241196	0	0	0	0	0	0	0	0
d__Bacteria;p__Firmicutes;c__Erysipelotrichi;o__Erysipelotrichales;f__Erysipelotrichaceae;g__[Eubacterium]	0	0	0	0	0	0	0	0	0	0	0	0	0	0	0	0	0	0	0	0	0	0	0	0	0	0	0	0	0	0	0	0	9.2604e-05	0	3.42753e-05	0	0	0	0	0	0	0	0	0	0	0	0	0	0
d__Bacteria;p__Proteobacteria;c__Gammaproteobacteria;o__Alteromonadales;f__Shewanellaceae;g__Shewanella	0	0	0	0	0	0	0	0	0	0	0	0	0	0	0	0	0	0	0	0	0	0	0	0	0	0	0	0	0	0	0	0	0	0	0.000119964	0.000108169	0	0	0	0	0	0	0	0	0	0	0	0	0
d__Bacteria;p__Spirochaetes;c__[Brevinematae];o__[Brevinematales];f__Brevinemataceae;g__unidentified_Brevinemataceae	0	0	0	0	0	0	0	0	0	0	0	0	0	0	0	0	0	0	0	0	0	0	0	0	0	0	0	0	0	0	0	0	0	0	0.000119964	0	0	0	0	0	0	0	0	0	0	0	0	0	0
d__Bacteria;p__Chlamydiae;c__Chlamydiia;o__Chlamydiales;f__Chlamydiaceae;g__unclassified_Chlamydiaceae	0	0	0	0	0	0	0	0	0	0	0	0	0	0	0	0	0	0	0	0	0	0	0	0	0	0	0	0	0	0	0	0	0	0.00021775	0	0	0	0	0	0	0	0	0	0	0	0	0	0	0
d__Bacteria;p__Bacteroidetes;c__[Saprospirae];o__[Saprospirales];f__Chitinophagaceae;g__Flavisolibacter	0	0	0	0	0	0	0	0	0	0	0	0	0	0	0	0	0	0	0	0	0	0	0	0	0	0	0	0	0	0	0	0	0	0	0	0	0	0	0	0	0.00010337	0	0	0	0	0	0	0	0
d__Bacteria;p__Proteobacteria;c__Deltaproteobacteria;o__Desulfovibrionales;f__unclassified_Desulfovibrionales;g__unclassified_Desulfovibrionales	0	0	0	0	0	0	0	0	0	0	0	0	0	0	0	0	0	0	0	0	0	0	0	0	0	0	0	0	0	0	0	0	0	0	0	0	0	0	0	0	0	0	0	0	0	0	0	0	0
d__Bacteria;p__Firmicutes;c__Erysipelotrichi;o__Erysipelotrichales;f__Erysipelotrichaceae;g__RFN20	0	0	0	0	0	0	0	0	0	0	0	0	0	0	0	0	0	0	0	0	0	0	0	0	0	0	0	0	0	0	0	0	0	0	0	0	0	0	0	0	0	0	0	0	0	2.68803e-05	0	0	0
d__Bacteria;p__Spirochaetes;c__Spirochaetes;o__Spirochaetales;f__Spirochaetaceae;g__unclassified_Spirochaetaceae	0	0	5.10882e-05	0	0	0	0	0	0	0	0	0	0	0	0	0	0	0	0	0	0	0	4.75851e-05	0	0	0	0	0	0	0	0	0	0	0	0	0	0	0	0	0	0	0	0	0	0	0	0	0	0
d__Bacteria;p__Proteobacteria;c__Alphaproteobacteria;o__Rhodospirillales;f__unidentified_Rhodospirillales;g__unidentified_Rhodospirillales	0	0	0	0	0	0	0	0	0	0	0	0	0	0	0	0	0	0	0	0	0	0	0	0	0	0	0	0	0	0	0	0	0	0	0	0	0	0	0	0	0	0	0	0	0	0	0	0	0
d__Bacteria;p__Actinobacteria;c__Actinobacteria;o__Actinomycetales;f__Dermatophilaceae;g__Piscicoccus	0	0	0	0	0	0	0	0	0	0	0	0.000105291	0	0	0	0	0	0	0	0	0	0	0	0	0	0	0	0	0	0	0	0	6.1736e-05	0	0	0	0	0	0	0	0	0	0	0	0	0	0	0	0
d__Bacteria;p__Actinobacteria;c__Actinobacteria;o__Actinomycetales;f__Microbacteriaceae;g__Candidatus_Aquiluna	0	0	0	0	0	0	0	0	0	0	0	0	0	0	0	0	0	0	0	0	0	0	0	0	0	0	0	0	0	0	0	0.00019821	0	0	0	0	0	0	0	0	0	0	0	0	0	0	0	0	0
d__Bacteria;p__Proteobacteria;c__Betaproteobacteria;o__Rhodocyclales;f__Rhodocyclaceae;g__Thauera	0	0	0	0	0	0	0	0	0	0	0	0	0	0	0	0	0	0	0	0	0.000195825	0	0	0	0	0	0	0	0	0	0	0	0	0	0	0	0	0	0	0	0	0	0	0	0	0	0	0	0
d__Bacteria;p__Proteobacteria;c__Gammaproteobacteria;o__Aeromonadales;f__Aeromonadaceae;g__Aeromonas	0	0	0	0	0	0	0	0	0	0	0	0	0	0	0	0	0	0	0	0	0	0	0	0	0	0	0	0	0	0	0	0	0	0	0	0.000194704	0	0	0	0	0	0	0	0	0	0	0	0	0
d__Bacteria;p__Acidobacteria;c__Solibacteres;o__Solibacterales;f__AKIW659;g__unidentified_AKIW659	0	0	0	0	0	0	0	0	0	0	0	0	0	0	0	0	0	0	0	0	0	0	0	0	0	0	0	0	0	0	0	0	0	0	0	0	0	0	0	0	0	0	0	0	0	0	0	0	0
d__Bacteria;p__Actinobacteria;c__MB-A2-108;o__0319-7L14;f__unidentified_0319-7L14;g__unidentified_0319-7L14	0	0	0	0	0	0	0	0	0	0	0	0	0	0	0	0	0	0	0	0	0	0	0	0	0	0	0	0	0	0	0	0	0	0	0	0	0	0	0	0	0	0	0	0	0	0	0	0	0
d__Bacteria;p__Armatimonadetes;c__Chthonomonadetes;o__Chthonomonadales;f__Chthonomonadaceae;g__Chthonomonas	0	0	0	0	0	0	0	0	0	0	0	0	0	0	0	0	0	0	0	0	0	0	0	0	0	0	0	0	0	0	0	0	0	0	0	0	0	0	0	0	0	0	0	0	0	0	0	0	0
d__Bacteria;p__Firmicutes;c__Bacilli;o__Bacillales;f__Paenibacillaceae;g__Paenibacillus	0	0	0	0	0	0	0	0	0	0	0	0	0	0	0	0	0	0	0	0	0	0	0	0	0	0	0	0	0	0	0	0	0	0	0	0	0	0	0	0	0	0	0	0	0	0	0	0	0
d__Bacteria;p__Nitrospirae;c__Nitrospira;o__Nitrospirales;f__0319-6A21;g__unidentified_0319-6A21	0	0	0	0	0	0	0	0	0	0	0	0	0	0	0	0	0	0	0	0	0	0	0	0	0	0	0	0	0	0	0	0	0	0	0	0	0	0	0	0	0	0	0	0	0	0	0	0	0
d__Bacteria;p__Proteobacteria;c__Betaproteobacteria;o__Burkholderiales;f__Comamonadaceae;g__Comamonas	0	0	0	0	0	0	0	0	0	0	0	0	0	0	0	0	0	0	0	0	0	0	0	0	0	0	0	0	0	0	0	0	0	0	0	0	0	0	0	0	0	0	0	0	0	0	0	0	0
d__Bacteria;p__[Thermi];c__Deinococci;o__Deinococcales;f__Deinococcaceae;g__Deinococcus	0	0	0	0	0	0	0	0	0	0	0	0	0	0	0	0	0	0	0	0	0	0	0	0	0	0	0	0	0	0	0	0	0	0	0	0	0	0	0	0	0	0	0	0	0	0	0	0	0
d__Bacteria;p__Proteobacteria;c__Alphaproteobacteria;o__Sphingomonadales;f__Erythrobacteraceae;g__unclassified_Erythrobacteraceae	0	0	0	0	0	0	0	0	0	0	0	0	0	0	0	0	0	0	0	0	0	0	0	0	0	0	0	0	0	0	0	0	0	0	0	0	0	0	0	0	0	0	0	0	0	0	0	0	0
d__Bacteria;p__Actinobacteria;c__Actinobacteria;o__Actinomycetales;f__Actinomycetaceae;g__Mobiluncus	0	0	0	0	0	0	0	0	0	0	0	0	0	0	0	0	0	0	0	0	0	0	0	0	0	0	0	0	0	0	0	0	0	0	0	0	0	0	0	0	0	0	0	0	0	0	0	0	0.000135049
d__Bacteria;p__AD3;c__ABS-6;o__unidentified_ABS-6;f__unidentified_ABS-6;g__unidentified_ABS-6	0	0	0	0	0	0	0	0	0	0	0	0	0	0	0	0	0	0	0	0	0	0	0	0	0	0	0	0	0	0	0	0	0	0	0	0	0	0	0	0	0	0	0	0	0	0	0	0	0
d__Bacteria;p__Gemmatimonadetes;c__Gemmatimonadetes;o__unclassified_Gemmatimonadetes;f__unclassified_Gemmatimonadetes;g__unclassified_Gemmatimonadetes	0	0	0	0	0	0	0	0	0	0	0	0	0	0	0	0	0	0	0	0	0	0	0	0	0	0	0	0	0	0	0	0	0	0	0	0	0	0	0	0	0	0	0	0	0	0	0	0	0
d__Bacteria;p__Nitrospirae;c__Nitrospira;o__Nitrospirales;f__Nitrospiraceae;g__Nitrospira	0	0	0	0	0	0	0	0	0	0	0	0	0	0	0	0	0	0	0	9.7371e-05	7.833e-05	0	0	0	0	0	0	0	0	0	0	0	0	0	0	0	0	0	0	0	0	0	0	0	0	0	0	0	0
d__Bacteria;p__Acidobacteria;c__DA052;o__Ellin6513;f__unidentified_Ellin6513;g__unidentified_Ellin6513	0	0	0	0	0	0	0	0	0	0	0	0	0	0	0	0	0	0	0	0	0	0	0	0	0	0	0	0	0	0	0	0	0	0	0	0	0	0	0	0	0	0	0	0	0	0	0	0	0
d__Bacteria;p__Firmicutes;c__Clostridia;o__Clostridiales;f__Peptostreptococcaceae;g__[Clostridium]	0	0	0	0	0	0	0	0	0	0	0	0	0	0	0	0	0	0	0	0	0.00015666	0	0	0	0	0	0	0	0	0	0	0	0	0	0	0	0	0	0	0	0	0	0	0	0	0	0	0	0
d__Bacteria;p__Proteobacteria;c__Betaproteobacteria;o__Burkholderiales;f__Oxalobacteraceae;g__Ralstonia	0	0	0	0	0	0	0	0	0	0	0	0	0	0	0	0	0	0	0	0	0	0	0	0	0	0	0	0	0	0	0	0	0	0	0	0	0	0	0	0	0	0	0	0	0	0	0	0	0
d__Bacteria;p__Proteobacteria;c__Gammaproteobacteria;o__Oceanospirillales;f__Alcanivoracaceae;g__Alcanivorax	0	0	0	0	0	0	0	0	0	0	0	0	0	0	0	0	0	0	0	0	0	0	0	0	0	0	0	0	0	0	0	0	0	0	0	0	0	0	0	0	0	0	0	0	0	8.06408e-05	0	2.75539e-05	0
d__Bacteria;p__Acidobacteria;c__Solibacteres;o__Solibacterales;f__Solibacteraceae;g__Candidatus_Solibacter	0	0	0	0	0	0	0	0	0	0	0	0	0	0	0	0	0	0	0	0	0	0	0	0	0	0	0	0	0	0	0	0	0	0	0	0	0	0	0	0	6.89132e-05	0	0	5.44751e-05	2.69989e-05	0	0	0	0
d__Bacteria;p__Acidobacteria;c__Acidobacteriia;o__Acidobacteriales;f__Koribacteraceae;g__unidentified_Koribacteraceae	0	0	0	0	0	0	0	0	0	0	0	0	0	0	0	0	0	0	0	0	0	0	0	0	0	0	0	0	0	0	0	0	0	0	0	0	0	0	0	0	0	0	0	0	0	0	3.96474e-05	0	0
d__Bacteria;p__Chloroflexi;c__Anaerolineae;o__H39;f__unidentified_H39;g__unidentified_H39	0	0	0	0	0	0	0	0	0	0	0	0	0	0	0	0	0	0	0	0	0	0	0	0	0	0	0	0	0	0	0	0	0	0	0	0	0	0	0	0	0	0	0	0	0	0	0	0	0
d__Bacteria;p__Proteobacteria;c__Deltaproteobacteria;o__unclassified_Deltaproteobacteria;f__unclassified_Deltaproteobacteria;g__unclassified_Deltaproteobacteria	0	0	0	0	0	0	0	0	0	0	0	0	0	0	0	0	0	0	0	0	0	0	0	0	0	0	0	0	0	0	0	0	0	0	0	0	0	0	0	0	0	0	0	0	0	0	0	0	0
d__Bacteria;p__Acidobacteria;c__[Chloracidobacteria];o__RB41;f__Ellin6075;g__unidentified_Ellin6075	0	0	0	0	0	0	0	0	0	0	0	0	0	0	0	0	0	0	0	0	0	0	0	0	0	0	0	0	0	0	0	0	0	0	0	0	0	0	0	0	0	0	0	0	0	0	0	0	0
d__Bacteria;p__Actinobacteria;c__Acidimicrobiia;o__Acidimicrobiales;f__C111;g__unidentified_C111	0	0	0	0	0	0	0	0	0	0	0	0	0	0	0	0	0	0	0	0	0	0	0	0	0	0	0	0	0	0	0	0	0	0	0	0	0	0	0	0	0	0	0	0	0	0	0	0	0
d__Bacteria;p__Bacteroidetes;c__[Saprospirae];o__[Saprospirales];f__Chitinophagaceae;g__Niastella	0	0	0	0	0	0	0	0	0	0	0	0	0	0	0	0	0	0	0	0	0	0	0	0	0	0	0	0	0	0	0	0	0	0	0	0	0	0	0	0	0	0	0	0	0	0	0	0	0
d__Bacteria;p__Chloroflexi;c__C0119;o__unidentified_C0119;f__unidentified_C0119;g__unidentified_C0119	0	0	0	0	0	0	0	0	0	0	0	0	0	0	0	0	0	0	0	0	0	0	0	0	0	0	0	0	0	0	0	0	0	0	0	0	0	0	0	0	0	0	0	0	0	0	0	0	0
d__Bacteria;p__Chloroflexi;c__TK17;o__unidentified_TK17;f__unidentified_TK17;g__unidentified_TK17	0	0	0	0	0	0	0	0	0	0	0	0	0	0	0	0	0	0	0	0	0	0	0	0	0	0	0	0	0	0	0	0	0	0	0	0	0	0	0	0	0	0	0	0	0	0	0	0	0
d__Bacteria;p__Planctomycetes;c__C6;o__MVS-107;f__unidentified_MVS-107;g__unidentified_MVS-107	0	0	0	0	0	0	0	0	0	0	0	0	0	0	0	0	0	0	0	0	0	0	0	0	0	0	0	0	0	0	0	0	0	0	0	0	0	0	0	0	0	0	0	0	0	0	0	0	0
d__Bacteria;p__Proteobacteria;c__Deltaproteobacteria;o__Myxococcales;f__Myxococcaceae;g__unidentified_Myxococcaceae	0	0	0	0	0	0	0	0	0	0	0	0	0	0	0	0	0	0	0	0	0	0	0	0	0	0	0	0	0	0	0	0	0	0	0	0	0	0	0	0	0	0	0	0	0	0	0	0	0
d__Bacteria;p__Proteobacteria;c__Gammaproteobacteria;o__Legionellales;f__Coxiellaceae;g__unidentified_Coxiellaceae	0	0	0	0	0	0	0	0	0	0	0	0	0	0	0	0	0	0	0	0	0	0	0	0	0	0	0	0	0	0	0	0	0	0	0	0	0	0	0	0	0	0	0	0	0	0	0	0	0
d__Bacteria;p__Spirochaetes;c__Spirochaetes;o__Spirochaetales;f__Spirochaetaceae;g__unidentified_Spirochaetaceae	0	0	0	0	0	0	0	0	0	0	0	0	0	0	0	0	0	0	0	0	0	0	0	0	0	0	0	0	0	0	0	0	0	0	0	0	0	0	0	0	0	0	0	0	0	0	0	0	0
d__Bacteria;p__Firmicutes;c__Bacilli;o__Lactobacillales;f__Enterococcaceae;g__unclassified_Enterococcaceae	0	0	0	0	0	0	0	0	0	0	0	0	0	0	0	0	0	0	0	0	0	0	0	0	0	0	0	0	0	0	0	0	0	0	0	0	0	0	0	0	0	0	0	0	0	0	0	0	0
d__Bacteria;p__Proteobacteria;c__Betaproteobacteria;o__Thiobacterales;f__Thiobacteraceae;g__unclassified_Thiobacteraceae	0	0	0	0	0	0	0	0	0	0	0	0	0	0	0	0	0	0	0	0	0	0	0	0	0	0	0	0	0	0	0	0	0	0	0	0	0	0	0	0	0	0	0	0	0	0	0	0	0
d__Bacteria;p__Acidobacteria;c__Acidobacteriia;o__Acidobacteriales;f__Koribacteraceae;g__Candidatus_Koribacter	0	0	0	0	0	0	0	0	0	0	0	0	0	0	0	0	0	0	0	0	0	0	0	0	0	0	0	0	0	0	0	0.000141579	0	0	0	0	0	0	0	0	0	0	0	0	0	0	0	0	0
d__Bacteria;p__Acidobacteria;c__Solibacteres;o__Solibacterales;f__unidentified_Solibacterales;g__unidentified_Solibacterales	0	0	0	0	0	0	0	0	8.88257e-05	0	0	0	0	0	0	0	0	0	0	0	0	0	0	0	0	0	0	0	0	0	0	0	0	0	0	0	0	0	0	0	0	0	0	0	0	0	0	0	0
d__Bacteria;p__Firmicutes;c__Clostridia;o__unclassified_Clostridia;f__unclassified_Clostridia;g__unclassified_Clostridia	0	0	0	0	0	0	0	0	0	0	0	0	0	0	0	0	0	0	0	0	0	0	0	0	0	0	0	0	0	0	0	0	0	0	0	0	0	0	0	0	0	0	0	0	0	0	0	0	0
d__Bacteria;p__Bacteroidetes;c__Bacteroidia;o__Bacteroidales;f__Rikenellaceae;g__unclassified_Rikenellaceae	0	0	0	0	0	0	0	0	0	0	0	0	0	0	0	0	0	0	0	0	0	0	0	0	0	0	0	0	0	0	0	0	0	0	0	0	0	0	0	0	0	0	0	0	0	0	0	0	0
d__Bacteria;p__Proteobacteria;c__Gammaproteobacteria;o__Vibrionales;f__Pseudoalteromonadaceae;g__Pseudoalteromonas	0	0	0	0	0	0	0	0	0	0	0	0	0	0	0	0	0	0	0	0	0	0	0	0	0	0	0	0	0	0	0	0	0	0	0	0	0	0	0	0	0	0	0	0	0	0	0	0	0
d__Bacteria;p__Proteobacteria;c__Gammaproteobacteria;o__Xanthomonadales;f__Xanthomonadaceae;g__Lysobacter	0	0	0	0	0	0	0	0	0	0	0	0	0	0	0	0	0	0	0	0	0	0	0	0	0	0	0	0	0	0	0	0	0	0	0	0	0	0	0	0	0	0	0	0	0	0	0	0	0
d__Bacteria;p__Proteobacteria;c__Alphaproteobacteria;o__Rhodobacterales;f__Rhodobacteraceae;g__Rhodobacter	0	0	0	0	0	0	0	0	0	0	0	0	0	0	0	0	0	0	0	0	0.000117495	0	0	0	0	0	0	0	0	0	0	0	0	0	0	0	0	0	0	0	0	0	0	0	0	0	0	0	0
d__Bacteria;p__Firmicutes;c__Bacilli;o__Turicibacterales;f__Turicibacteraceae;g__Turicibacter	0	0	0	0	0	0	0.000115095	0	0	0	0	0	0	0	0	0	0	0	0	0	0	0	0	0	0	0	0	0	0	0	0	0	0	0	0	0	0	0	0	0	0	0	0	0	0	0	0	0	0
d__Bacteria;p__Gemmatimonadetes;c__Gemmatimonadetes;o__unidentified_Gemmatimonadetes;f__unidentified_Gemmatimonadetes;g__unidentified_Gemmatimonadetes	0	0	0	0	0	0	0	0	0	0	0	0	0	0	0	0	0	0	0	0	0	0	0	0	0	0	0	0	0	0	0	0	0	0	0	0	0	0	0	0	0	0	0	0	0	0	0	0	0
d__Bacteria;p__TM7;c__TM7-3;o__EW055;f__unidentified_EW055;g__unidentified_EW055	0	0	0	0	0	0	0	0	0	0	0	0	0	0	0	0	0	0	0	0	0	0	0	0	0	0	0	0	0	0	0	0	0	0	0	0	0	0	0	0	0	0	0	0	0	0	0	0	0
d__Bacteria;p__Proteobacteria;c__Alphaproteobacteria;o__Rhodobacterales;f__Rhodobacteraceae;g__unidentified_Rhodobacteraceae	0	0	0	0	0	0	0	0	0	0	0	0	0	0	0	0	0	0	0	0	0	0	0	0	0	0	0	0	0	0	0	0	0	0	0	0	0	0	0	0	0	0	0	0	0	0	0	0	0
d__Bacteria;p__Actinobacteria;c__Thermoleophilia;o__Solirubrobacterales;f__Solirubrobacteraceae;g__Solirubrobacter	0	0	0	0	0	0	0	0	0	0	0	0	0	0	0	0	0	0	0	0	0	0	0	0	0	0	0	0	0	0	0	0	0	0	0	0	0	0	0	0	0	0	0	0	0	0	0	0	0
d__Bacteria;p__Bacteroidetes;c__Flavobacteriia;o__Flavobacteriales;f__Cryomorphaceae;g__Fluviicola	0	0	0	0	0	0	0	0	0	0	0	0	0	0	0	0	0	0	0	0	0	0	0	0	0	0	0	0	0	0	0	0	0	0	0	0	0	0	0	0	0	0	0	0	0	0	0	0	0
d__Bacteria;p__Firmicutes;c__Clostridia;o__Clostridiales;f__Clostridiaceae;g__unclassified_Clostridiaceae	0	0	0	0	0	0	0	0	0	0	0	0	0	0	0	0	0	0	0	0	0	0	0	0	0	0	0	0	0	0	0	0	0	0	0	0	0	0	0	0	0	0	0	0	0	0	0	0	0
d__Bacteria;p__Bacteroidetes;c__Flavobacteriia;o__Flavobacteriales;f__Flavobacteriaceae;g__Leeuwenhoekiella	0	0	0	0	0	0	0	0	0	0	0	0	0	0	0	0	0	0	0	0	0	0	0	0	0	0	0	0	0	0	0	0	0	0	0	0	0	0	0	0	0	0	0	0	0	0	0	0	0
d__Bacteria;p__Spirochaetes;c__MVP-15;o__PL-11B10;f__unidentified_PL-11B10;g__unidentified_PL-11B10	0	0	0	0	0	0	0	0	0	0	0	0	0	0	0	0	0	0.000103972	0	0	0	0	0	0	0	0	0	0	0	0	0	0	0	0	0	0	0	0	0	0	0	0	0	0	0	0	0	0	0
d__Bacteria;p__Deferribacteres;c__Deferribacteres;o__Deferribacterales;f__Deferribacteraceae;g__Mucispirillum	0	0	0	0	0	0	0	0	0	0	0	0	0	0	0	0	0	0	0	0	0	0	0	0	0	0	0	0	0	0	0	0	0	0	0	0	0	0	0	0	0	0	0	0	0	0	0	0	0
d__Bacteria;p__Actinobacteria;c__Actinobacteria;o__Actinomycetales;f__Beutenbergiaceae;g__unclassified_Beutenbergiaceae	0	0	0	0	0	0	0	0	0	0	0	0	0	0	0	0	0	0	0	0	0	0	0	5.0421e-05	0	0	0	0	0	0	0	0	0	0	0	0	0	0	0	0	0	0	0	0	0	0	0	0	0
d__Bacteria;p__Actinobacteria;c__Actinobacteria;o__Actinomycetales;f__Beutenbergiaceae;g__Serinibacter	0	0	0	0	0	0	0	0	0	0	0	0	0	0	0	0	0	0	0	0	0	8.63185e-05	0	0	0	0	0	0	0	0	0	0	0	0	0	0	0	0	0	0	0	0	0	0	0	0	0	0	0
d__Bacteria;p__Firmicutes;c__Clostridia;o__Clostridiales;f__Lachnospiraceae;g__Lachnospira	0	0	0	0	0	0	0	0	0	0	0	0	0	0	0	0	0	0	0	0	0	0	0	0	0	0	0	0	0	0	0	0	0	0	0	0	0	0	0	0	0	0	0	0	0	0	0	0	0
d__Bacteria;p__Proteobacteria;c__Gammaproteobacteria;o__Legionellales;f__Legionellaceae;g__Legionella	0	0	0	0	0	0	0	0	0	0	0	0	0	0	0	0	0	0	0	0	0	0	0	0	0	0	0	0	0	0	0	0	0	0	0	0	0	0	0	0	0	0	0	0	0	0	0	0	0
d__Bacteria;p__Bacteroidetes;c__Cytophagia;o__Cytophagales;f__Cytophagaceae;g__Hymenobacter	0	0	0	0	0	0	0	0	0	0	0	0	0	0	0	0	0	0	0	0	0	0	0	0	0	0	0	0	0	0	0	0	0	0	0	0	0	0	0	0	0	0	0	0	0	0	0	0	0
d__Bacteria;p__Bacteroidetes;c__Sphingobacteriia;o__Sphingobacteriales;f__unidentified_Sphingobacteriales;g__unidentified_Sphingobacteriales	0	0	0	0	0	0	0	0	0	0	0	0	0	0	0	0	0	0	0	0	0	0	0	0	0	0	0	0	0	0	0	0	0	0	0	0	0	0	0	0	0	0	0	0	0	0	0	0	0
d__Bacteria;p__Planctomycetes;c__BD7-11;o__unidentified_BD7-11;f__unidentified_BD7-11;g__unidentified_BD7-11	0	0	0	0	0	0	0	0	0	0	0	0	0	0	0	0	0	0	0	0	0	0	0	0	0	0	0	0	0	0	0	0	0	0	0	0	0	0	0	0	0	0	0	0	0	0	0	0	0
d__Bacteria;p__Proteobacteria;c__Alphaproteobacteria;o__Rhizobiales;f__Rhizobiaceae;g__Rhizobium	0	0	0	0	0	0	0	0	0	0	0	0	0	0	0	0	0	0	0	0	0	0	0	0	0	0	0	0	0	0	0	0	0	0	0	0	0	0	0	0	0	0	0	0	0	0	0	0	0
d__Bacteria;p__Proteobacteria;c__Betaproteobacteria;o__Burkholderiales;f__Comamonadaceae;g__Leptothrix	0	0	0	0	0	0	0	0	0	0	0	0	0	0	0	0	0	0	0	0	0	0	0	0	0	0	0	0	0	0	0	0	0	0	0	0	0	0	0	0	0	0	0	0	0	0	0	0	0
d__Bacteria;p__Proteobacteria;c__Betaproteobacteria;o__Burkholderiales;f__Comamonadaceae;g__Mitsuaria	0	0	0	0	0	0	0	0	0	0	0	0	0	0	0	0	0	0	0	0	0	0	0	0	0	0	0	0	0	0	0	0	0	0	0	0	0	0	0	0	0	0	0	0	0	0	0	0	0
d__Bacteria;p__Proteobacteria;c__Gammaproteobacteria;o__Alteromonadales;f__[Chromatiaceae];g__Alkalimonas	0	0	0	0	0	0	0	0	0	0	0	0	0	0	0	0	0	0	0	0	0	0	0	0	0	0	0	0	0	0	0	0	0	0	0	0	0	0	0	0	0	0	0	0	0	0	0	0	0
d__Bacteria;p__Proteobacteria;c__Gammaproteobacteria;o__Xanthomonadales;f__Sinobacteraceae;g__unclassified_Sinobacteraceae	0	0	0	0	0	0	0	0	0	0	0	0	0	0	0	0	0	0	0	0	0	0	0	0	0	0	0	0	0	0	0	0	0	0	0	0	0	0	0	0	0	0	0	0	0	0	0	0	0
d__Bacteria;p__Tenericutes;c__Mollicutes;o__Anaeroplasmatales;f__Anaeroplasmataceae;g__Anaeroplasma	0	0	0	0	0	0	0	0	0	0	0	0	0	0	0	0	0	0	0	0	0	0	0	0	0	0	0	0	0	0	0	0	0	0	0	0	0	0	0	0	0	0	0	0	0	0	0	0	0
d__Bacteria;p__Proteobacteria;c__Alphaproteobacteria;o__Rhizobiales;f__Hyphomicrobiaceae;g__Rhodoplanes	0	0	0	0	0	0	0	0	0	0	0	0	0	0	0	0	0	0	0	0	0	0	0	0	0	0	0	0	0	0	0	0	0	0	0	0	0	0	0	0	0	0	0	5.44751e-05	0	0	0	0	0
d__Bacteria;p__Actinobacteria;c__Actinobacteria;o__Actinomycetales;f__Streptomycetaceae;g__unclassified_Streptomycetaceae	0	0	0	0	0	0	0	0	0	0	0	0	0	0	0	0	0	0	0	0	0	0	0	0	0	0	0	0	0	0	0	0	0	0	0	0	0	0	0	0	0	0	0	0	0	0	0	0	0
d__Bacteria;p__Proteobacteria;c__Gammaproteobacteria;o__Aeromonadales;f__Succinivibrionaceae;g__unclassified_Succinivibrionaceae	0	0	0	0	0	0	0	0	0	0	0	0	0	0	0	0	0	0	0	0	0	0	0	0	0	0	0	0	0	0	0	0	0	0	0	0	0	0	0	0	0	0	0	0	0	0	0	5.51078e-05	0
d__Bacteria;p__Firmicutes;c__Clostridia;o__Clostridiales;f__Peptococcaceae;g__Desulfonispora	0	0	0	0	0	0	0	0	0	0	0	0	0	0	0	0	0	0	0	0	0	0	0	0	0	0	0	0	0	0	0	0	0	0	0	0	0	0	0	0	0	0	0	0	0	0	0	0	0
d__Bacteria;p__Chloroflexi;c__Chloroflexi;o__[Roseiflexales];f__[Kouleothrixaceae];g__unidentified_[Kouleothrixaceae]	0	0	0	0	0	0	0	0	8.88257e-05	0	0	0	0	0	0	0	0	0	0	0	0	0	0	0	0	0	0	0	0	0	0	0	0	0	0	0	0	0	0	0	0	0	0	0	0	0	0	0	0
d__Bacteria;p__Proteobacteria;c__Alphaproteobacteria;o__Rhodobacterales;f__Hyphomonadaceae;g__unidentified_Hyphomonadaceae	0	0	0	0	0	0	0	0	8.88257e-05	0	0	0	0	0	0	0	0	0	0	0	0	0	0	0	0	0	0	0	0	0	0	0	0	0	0	0	0	0	0	0	0	0	0	0	0	0	0	0	0
d__Bacteria;p__Proteobacteria;c__Alphaproteobacteria;o__Rhodobacterales;f__Rhodobacteraceae;g__Jannaschia	0	0	0	0	0	0	0	0	0	0	0	0	0	0	0	0	0	0	0	0	0	0	0	0	0	0	0	0	0	0	0	0	0	0	0	0	0	0	0	0	0	0	0	0	0	0	0	0	0
d__Bacteria;p__Proteobacteria;c__Gammaproteobacteria;o__Pseudomonadales;f__Moraxellaceae;g__unidentified_Moraxellaceae	0	0	0	0	0	0	0	0	0	0	0	0	0	0	0	0	0	0	0	0	0	0	0	0	0	0	0	0	0	0	0	0	0	0	0	0	0	0	0	0	0	0	0	0	0	0	0	1.3777e-05	0
d__Bacteria;p__Bacteroidetes;c__Flavobacteriia;o__Flavobacteriales;f__Flavobacteriaceae;g__Persicivirga	0	0	0	0	0	0	0	0	0	0	0	0	0	0	0	0	0	0	0	0	0	0	0	0	0	0	0	0	0	0	0	0	0	0	0	0	0	0	0	0	0	0	0	0	0	0	0	0	0
d__Bacteria;p__Proteobacteria;c__Alphaproteobacteria;o__Rhodobacterales;f__Rhodobacteraceae;g__unclassified_Rhodobacteraceae	0	0	0	0	0	0	0	0	0	0	0	0	0	0	0	0	0	0	0	0	0	0	0	0	0	0	0	0	0	0	0	0	0	0	0	0	0	0	0	0	0	0	0	5.44751e-05	0	0	0	0	0
d__Bacteria;p__Firmicutes;c__Bacilli;o__Bacillales;f__Planococcaceae;g__Bacillus	0	0	0	0	0	0	0	0	0	0	0	0	0	0	0	0	0	0	0	0	0	0	0	0	0	0	0	0	0	0	0	0	0	0	0	0	0	0	0	0	0	0	0	0	0	0	0	0	0
d__Bacteria;p__Firmicutes;c__Clostridia;o__Clostridiales;f__Lachnospiraceae;g__Dorea	0	0	0	0	0	0	0	0	0	0	0	0	0	0	0	0	0	0	0	0	0	0	0	0	0	0	0	0	0	0	0	0	0	0	0	0	0	0	0	0	0	0	0	8.17127e-05	0	0	0	0	0
d__Bacteria;p__Cyanobacteria;c__Chloroplast;o__Haptophyceae;f__unidentified_Haptophyceae;g__unidentified_Haptophyceae	0	0	0	0	0	0	0	0	0	0	0	0	0	0	0	0	0	0	0	0	0	0	0	0	0	0	0	0	0	0	0	0	0	0	0	0	0	0	0	0	0	0	0	0	0	0	0	0	0
d__Bacteria;p__Proteobacteria;c__Deltaproteobacteria;o__unidentified_Deltaproteobacteria;f__unidentified_Deltaproteobacteria;g__unidentified_Deltaproteobacteria	0	0	0	0	0	0	0	0	0	0	0	0	0	0	0	0	0	0	0	0	0	0	0	0	0	0	0	0	0	0	0	0	0	0	0	0	0	0	0	0	0	0	0	0	0	1.34401e-05	0	0	0
d__Bacteria;p__Firmicutes;c__Erysipelotrichi;o__Erysipelotrichales;f__Erysipelotrichaceae;g__Catenibacterium	0	0	0	0	0	0	0	0	0	0	0	0	0	0	0	0	0	0	0	0	0	0	0	0	0	0	0	0	0	0	0	0	0	0	0	0	0	0	0	0	0	0	0	2.72376e-05	0	0	0	0	0
d__Bacteria;p__Proteobacteria;c__Deltaproteobacteria;o__Bdellovibrionales;f__Bdellovibrionaceae;g__Bdellovibrio	0	0	0	0	0	0	0	0	0	0	0	0	0	0	0	0	0	0	0	0	0	0	0	0	0	0	0	0	0	0	0	0	0	0	0	0	0	0	0	0	0	0	0	0	0	0	0	0	0
d__Bacteria;p__WWE1;c__[Cloacamonae];o__[Cloacamonales];f__[Cloacamonaceae];g__BHB21	0	0	0	0	0	0	0	0	0	0	0	0	0	0	0	0	0	0	0	0	0	0	0	0	0	0	0	0	0	0	0	0	0	0	0	0	0	0	0	0	0	0	0	0	0	0	7.92948e-05	0	0
d__Bacteria;p__Bacteroidetes;c__Flavobacteriia;o__Flavobacteriales;f__Flavobacteriaceae;g__Polaribacter	0	0	0	0	0	0	0	0	0	0	0	0	0	0	0	0	0	0	0	0	0	0	0	0	0	0	0	0	0	0	0	0	0	0	0	0	0	0	0	0	0	0	0	0	0	0	0	0	0
d__Bacteria;p__Proteobacteria;c__Alphaproteobacteria;o__Rhodospirillales;f__Rhodospirillaceae;g__Reyranella	0	0	0	0	0	0	0	0	0	0	0	0	0	0	0	0	0	0	0	0	7.833e-05	0	0	0	0	0	0	0	0	0	0	0	0	0	0	0	0	0	0	0	0	0	0	0	0	0	0	0	0
d__Bacteria;p__Synergistetes;c__Synergistia;o__Synergistales;f__Thermovirgaceae;g__unidentified_Thermovirgaceae	0	0	0	0	0	0	0	0	0	0	0	0	0	0	0	0	0	0	0	0	0	0	0	0	0	0	0	0	0	0	0	0	0	0	0	0	0	0	0	0	0	0	0	0	0	0	0	0	0
d__Bacteria;p__Chloroflexi;c__Ktedonobacteria;o__Thermogemmatisporales;f__Thermogemmatisporaceae;g__unidentified_Thermogemmatisporaceae	0	0	0	0	0	0	0	0	0	0	0	0	0	0	0	0	0	0	0	0	0	0	0	0	0	0	0	0	0	0	0	0	0	0	0	0	0	0	0	0	0	0	0	0	0	0	0	0	0
d__Bacteria;p__Bacteroidetes;c__Flavobacteriia;o__Flavobacteriales;f__Flavobacteriaceae;g__unidentified_Flavobacteriaceae	0	0	0	0	0	0	0	0	0	0	0	0	0	0	0	0	0	0	0	0	0	0	0	0	0	0	0	0	0	0	0	0	0	0	0	0	0	0	0	0	0	0	0	4.08563e-05	0	0	0	0	0
d__Bacteria;p__Proteobacteria;c__Gammaproteobacteria;o__Alteromonadales;f__Alteromonadaceae;g__Marinobacter	0	0	0	0	0	0	0	0	0	0	0	0	0	0	0	0	0	0	0	0	0	0	0	0	0	0	0	0	0	0	0	0	0	0	0	0	0	0	0	0	0	0	0	0	0	0	5.28632e-05	0	0
d__Bacteria;p__Gemmatimonadetes;c__Gemmatimonadetes;o__Ellin5290;f__unidentified_Ellin5290;g__unidentified_Ellin5290	0	0	0	0	0	0	0	0	0	0	0	0	0	0	0	0	0	0	0	0	0	0	0	0	0	0	0	0	0	0	0	0	0	0	0	0	0	0	0	0	6.89132e-05	0	0	0	0	0	0	0	0
d__Bacteria;p__Bacteroidetes;c__Cytophagia;o__Cytophagales;f__Cyclobacteriaceae;g__Algoriphagus	0	0	0	0	0	0	0	0	0	0	0	0	0	0	0	0	0	0	0	0	0	0	0	0	0	0	0	0	0	0	0	0	0	0	0	0	0	0	0	0	0	0	0	0	0	0	0	0	0
d__Bacteria;p__Bacteroidetes;c__Flavobacteriia;o__Flavobacteriales;f__[Weeksellaceae];g__Bergeyella	0	0	0	0	0	0	0	0	0	0	0	0	0	0	0	0	0	0	0	0	0	0	0	0	0	0	0	0	0	0	0	0	0	0	0	0	0	0	0	0	0	0	0	4.08563e-05	0	0	0	0	2.70099e-05
d__Bacteria;p__Chloroflexi;c__Ktedonobacteria;o__JG30-KF-AS9;f__unidentified_JG30-KF-AS9;g__unidentified_JG30-KF-AS9	0	0	0	0	0	0	0	0	0	0	0	0	0	0	0	0	0	0	0	0	0	0	0	0	0	0	0	0	0	0	0	0	0	0	0	0	0	0	0	0	0	0	0	0	0	0	3.96474e-05	0	0
d__Bacteria;p__TM7;c__TM7-3;o__Blgi18;f__unidentified_Blgi18;g__unidentified_Blgi18	0	0	0	0	0	0	0	0	0	0	0	0	0	0	0	0	0	0	0	0	0	0	0	0	0	0	0	0	0	0	0	0	0	0	0	6.49013e-05	0	0	0	0	0	0	0	0	0	0	0	0	0
d__Bacteria;p__Firmicutes;c__Erysipelotrichi;o__Erysipelotrichales;f__Erysipelotrichaceae;g__unclassified_Erysipelotrichaceae	0	0	0	0	0	0	0	0	0	0	0	0	0	0	0	0	0	0	0	0	0	0	0	0	0	0	0	0	0	0	0	0	0	0	0	0	0	0	0	0	0	0	0	0	0	0	0	0	0
d__Bacteria;p__Bacteroidetes;c__[Saprospirae];o__[Saprospirales];f__Chitinophagaceae;g__unidentified_Chitinophagaceae	0	0	0	0	0	0	0	0	0	0	0	0	0	0	0	0	0	0	0	0	0	0	0	0	0	0	0	0	0	0	0	0	0	0	0	0	0	0	0	0	0	0	0	0	0	0	0	0	0
d__Bacteria;p__Proteobacteria;c__Alphaproteobacteria;o__Caulobacterales;f__unidentified_Caulobacterales;g__unidentified_Caulobacterales	0	0	0	0	0	0	0	0	0	0	0	0	0	0	0	0	0	0	0	0	0	0	0	0	0	0	0	0	0	0	0	0	0	0	0	0	0	0	0	0	0	0	0	0	0	0	0	0	0
d__Bacteria;p__Proteobacteria;c__Deltaproteobacteria;o__Myxococcales;f__0319-6G20;g__unidentified_0319-6G20	0	0	0	0	0	0	0	0	0	0	0	0	0	0	0	0	0	0	0	0	0	0	0	0	0	0	0	0	0	0	0	0	0	0	0	0	0	0	0	0	0	0	0	0	0	0	0	0	0
d__Bacteria;p__Actinobacteria;c__Actinobacteria;o__Actinomycetales;f__Microbacteriaceae;g__Leifsonia	0	0	0	0	0	0	0	0	0	0	0	0	0	0	0	0	0	0	0	0	0	0	0	0	0	0	0	0	0	0	0	0	0	0	0	0	0	0	0	0	0	0	0	0	0	0	0	2.75539e-05	0
d__Bacteria;p__OP11;c__WCHB1-64;o__unidentified_WCHB1-64;f__unidentified_WCHB1-64;g__unidentified_WCHB1-64	0	0	0	0	0	0	0	0	0	0	0	0	0	0	0	0	0	0	0	0	0	0	0	0	0	0	0	0	0	0	0	0	0	0	0	0	0	0	0	0	0	0	0	0	0	0	0	0	0
d__Bacteria;p__Actinobacteria;c__Actinobacteria;o__Actinomycetales;f__Thermomonosporaceae;g__unclassified_Thermomonosporaceae	0	0	0	0	0	0	0	0	0	0	0	0	0	0	0	0	0	0	0	0	0	0	0	0	0	0	0	0	0	0	0	0	0	0	0	0	0	0	0	0	0	0	0	0	0	0	0	0	0
d__Bacteria;p__Firmicutes;c__Bacilli;o__Bacillales;f__[Exiguobacteraceae];g__unidentified_[Exiguobacteraceae]	0	0	0	0	0	0	0	0	0	0	0	0	0	0	0	0	0	0	0	0	0	0	0	0	0	0	0	0	0	0	0	0	0	0	0	0	0	0	0	0	0	0	0	0	5.39979e-05	0	0	0	0
d__Bacteria;p__Proteobacteria;c__Betaproteobacteria;o__Burkholderiales;f__Comamonadaceae;g__Caldimonas	0	0	0	0	0	0	0	0	0	0	0	0	0	0	0	0	0	0	0	0	0	0	0	0	0	0	0	0	0	0	0	0	0	0	0	0	0	0	0	0	0	0	0	0	5.39979e-05	0	0	0	0
d__Bacteria;p__Proteobacteria;c__Alphaproteobacteria;o__Rhizobiales;f__Bradyrhizobiaceae;g__Afipia	0	0	0	0	0	0	0	0	0	0	0	0	0	0	0	0	0	0	0	0	0	0	0	0	0	0	0	0	0	0	0	0	0	0	0	0	0	0	0	0	0	0	0	0	0	0	0	0	0
d__Bacteria;p__Proteobacteria;c__Gammaproteobacteria;o__Thiotrichales;f__Piscirickettsiaceae;g__Methylophaga	0	0	0	0	0	0	0	0	0	0	0	0	0	0	0	0	0	0	0	0	0	0	0	0	0	0	0	0	0	0	0	0	0	0	0	0	0	0	0	0	0	0	0	0	0	2.68803e-05	0	0	0
d__Bacteria;p__Firmicutes;c__Bacilli;o__Lactobacillales;f__Carnobacteriaceae;g__Isobaculum	0	0	0	0	0	0	0	0	0	0	0	0	0	0	0	0	0	0	0	0	0	0	0	0	0	0	0	0	0	0	0	0	0	0	0	0	0	0	0	0	0	0	0	0	0	0	0	0	0
d__Bacteria;p__Verrucomicrobia;c__Verruco-5;o__WCHB1-41;f__RFP12;g__unidentified_RFP12	0	0	0	0	0	0	0	0	0	0	0	0	0	0	0	0	0	0	0	0	0	0	0	0	0	0	0	0	0	0	0	0	0	0	0	0	0	0	0	0	0	0	0	0	0	0	0	0	0
d__Bacteria;p__Firmicutes;c__Clostridia;o__Clostridiales;f__Peptococcaceae;g__unclassified_Peptococcaceae	0	0	0	0	0	0	0	0	0	0	0	0	0	0	0	0	0	0	0	0	0	0	0	0	0	0	0	0	0	0	0	0	0	0	0	0	0	0	0	0	0	0	0	0	0	0	0	0	0
d__Bacteria;p__Proteobacteria;c__Gammaproteobacteria;o__Oceanospirillales;f__Halomonadaceae;g__Halomonas	0	0	0	0	0	0	0	0	0	0	0	0	0	0	0	0	0	0	0	0	0	0	0	0	0	0	0	0	0	0	0	0	0	0	0	0	0	0	0	0	0	0	0	0	0	0	0	0	0
d__Bacteria;p__Firmicutes;c__Clostridia;o__Clostridiales;f__Ruminococcaceae;g__Clostridium	0	0	0	0	0	0	0	0	0	0	0	0	0	0	0	0	0	0	0	0	0	0	0	0	0	0	0	0	0	0	0	0	0	0	0	0	0	0	0	0	0	0	0	0	0	0	0	0	0
d__Bacteria;p__Firmicutes;c__Clostridia;o__Clostridiales;f__Veillonellaceae;g__Acidaminococcus	0	0	0	0	0	0	0	0	0	0	0	0	0	0	0	0	0	0	0	0	0	0	0	0	0	0	0	0	0	0	0	0	0	0	0	0	0	0	0	0	0	0	0	0	0	0	0	0	0
d__Bacteria;p__Firmicutes;c__Bacilli;o__Lactobacillales;f__Carnobacteriaceae;g__unidentified_Carnobacteriaceae	0	0	0	0	0	0	0	0	0	0	0	0	0	0	0	0	0	0	0	0	0	0	0	0	0	0	0	0	0	0	0	0	0	0	0	0	0	0	0	0	0	0	0	0	0	0	0	0	0
d__Bacteria;p__Actinobacteria;c__Actinobacteria;o__Actinomycetales;f__Streptomycetaceae;g__Streptomyces	0	0	0	0	0	0	0	0	0	0	0	0	0	0	0	0	0	0	0	0	0	0	0	0	0	0	0	0	0	0	0	0	0	0	0	0	0	0	0	0	0	0	0	0	0	0	0	0	0
d__Bacteria;p__Firmicutes;c__Clostridia;o__Halanaerobiales;f__Halanaerobiaceae;g__Halocella	0	0	0	0	0	0	0	0	0	0	0	0	0	0	0	0	0	0	0	0	0	0	0	0	0	0	0	0	0	0	0	0	0	0	0	0	0	0	0	0	0	0	0	0	0	0	0	0	0
d__Bacteria;p__Bacteroidetes;c__Bacteroidia;o__Bacteroidales;f__[Barnesiellaceae];g__Barnesiella	0	0	0	0	0	0	0	0	0	0	0	0	0	0	0	0	0	0	0	0	0	0	0	0	0	0	0	0	0	0	0	0	0	0	0	0	0	0	0	0	0	0	0	0	0	0	0	0	0
d__Bacteria;p__Proteobacteria;c__Betaproteobacteria;o__Burkholderiales;f__Comamonadaceae;g__Rubrivivax	0	0	0	0	0	0	0	0	0	0	0	0	0	0	0	0	0	0	0	0	0	0	0	0	0	0	0	0	0	0	0	0	0	0	0	0	0	0	0	0	0	0	0	0	0	0	0	4.13309e-05	0
d__Bacteria;p__Firmicutes;c__Clostridia;o__Clostridiales;f__Clostridiaceae;g__Candidatus_Arthromitus	0	0	0	0	0	0	0	0	0	0	0	0	0	0	0	0	0	0	0	0	0	0	0	0	0	0	0	0	0	0	0	0	0	0	0	0	0	0	0	0	0	0	0	4.08563e-05	0	0	0	0	0
d__Bacteria;p__Proteobacteria;c__Alphaproteobacteria;o__Rhodobacterales;f__Rhodobacteraceae;g__Loktanella	0	0	0	0	0	0	0	0	0	0	0	0	0	0	0	0	0	0	0	0	0	0	0	0	0	0	0	0	0	0	0	0	0	0	0	0	0	0	0	0	0	0	0	4.08563e-05	0	0	0	0	0
d__Bacteria;p__Acidobacteria;c__Acidobacteriia;o__Acidobacteriales;f__Acidobacteriaceae;g__unidentified_Acidobacteriaceae	0	0	0	0	0	0	0	0	0	0	0	0	0	0	0	0	0	0	0	0	0	0	0	0	0	0	0	0	0	0	0	0	0	0	0	0	0	0	0	0	0	0	0	0	0	0	0	0	4.05148e-05
d__Archaea;p__Crenarchaeota;c__Thaumarchaeota;o__Nitrososphaerales;f__Nitrososphaeraceae;g__Candidatus_Nitrososphaera	0	0	0	0	0	0	0	0	0	0	0	0	0	0	0	0	0	0	0	0	0	0	0	0	0	0	0	0	0	0	0	0	0	0	0	0	0	0	0	0	0	0	0	0	0	4.03204e-05	0	0	0
d__Bacteria;p__Bacteroidetes;c__Bacteroidia;o__Bacteroidales;f__Porphyromonadaceae;g__Vestibaculum	0	0	0	0	0	0	0	0	0	0	0	0	0	0	0	0	0	0	0	0	0	0	0	0	0	0	0	0	0	0	0	0	0	0	0	0	0	0	0	0	0	0	0	0	0	4.03204e-05	0	0	0
d__Bacteria;p__Bacteroidetes;c__Bacteroidia;o__Bacteroidales;f__Porphyromonadaceae;g__Proteiniphilum	0	0	0	0	0	0	0	0	0	0	0	0	0	0	0	0	0	0	0	0	0	0	0	0	0	0	0	0	0	0	0	0	0	0	0	0	0	0	0	0	0	0	0	0	0	0	0	0	0
d__Bacteria;p__Proteobacteria;c__Alphaproteobacteria;o__Rhodospirillales;f__Acetobacteraceae;g__unidentified_Acetobacteraceae	0	0	0	0	0	0	0	0	0	0	0	0	0	0	0	0	0	0	0	0	0	0	0	0	0	0	0	0	0	0	0	0	0	0	0	0	0	0	0	0	0	0	0	0	0	0	3.96474e-05	0	0
d__Bacteria;p__Firmicutes;c__Clostridia;o__Clostridiales;f__Christensenellaceae;g__unidentified_Christensenellaceae	0	0	0	0	0	0	0	0	0	0	0	0	0	0	0	0	0	0	0	0	0	0	0	0	0	0	0	0	0	0	0	0	0	0	0	0	0	0	0	0	0	0	0	0	0	0	0	0	0
d__Bacteria;p__Planctomycetes;c__OM190;o__CL500-15;f__unidentified_CL500-15;g__unidentified_CL500-15	0	0	0	0	0	0	0	0	0	0	0	0	0	0	0	0	0	0	0	0	0	0	0	0	0	0	0	0	0	0	0	0	0	0	0	0	0	0	0	0	0	0	0	0	0	0	0	0	0
d__Bacteria;p__Chloroflexi;c__Dehalococcoidetes;o__Dehalococcoidales;f__unclassified_Dehalococcoidales;g__unclassified_Dehalococcoidales	0	0	0	0	0	0	0	0	0	0	0	0	0	0	0	0	0	0	0	0	0	0	0	0	0	0	0	0	0	0	0	0	0	0	0	0	0	0	0	0	0	0	0	0	0	0	0	0	0
d__Bacteria;p__Chloroflexi;c__Anaerolineae;o__Caldilineales;f__Caldilineaceae;g__Caldilinea	0	0	0	0	0	0	0	0	0	0	0	0	0	0	0	0	0	0	0	0	0	0	0	0	0	0	0	0	0	0	0	0	0	0	0	0	0	0	0	0	0	0	0	0	0	0	0	0	0
d__Bacteria;p__Proteobacteria;c__Alphaproteobacteria;o__Rhodobacterales;f__Rhodobacteraceae;g__Octadecabacter	0	0	0	0	0	0	0	0	0	0	0	0	0	0	0	0	0	0	0	0	0	0	0	0	0	0	0	0	0	0	0	0	0	0	0	0	0	0	0	0	0	0	0	0	0	0	0	0	0
d__Bacteria;p__Chloroflexi;c__Anaerolineae;o__SBR1031;f__SJA-101;g__unidentified_SJA-101	0	0	0	0	0	0	0	0	0	0	0	0	0	0	0	0	0	0	0	0	0	0	0	0	0	0	0	0	0	0	0	0	0	0	0	0	0	0	0	0	0	0	0	0	0	0	0	0	0
d__Bacteria;p__Proteobacteria;c__Alphaproteobacteria;o__Rhodospirillales;f__Rhodospirillaceae;g__unidentified_Rhodospirillaceae	0	0	0	0	0	0	0	0	0	0	0	0	0	0	0	0	0	0	0	0	0	0	0	0	0	0	0	0	0	0	0	0	0	0	0	0	0	0	0	0	0	0	0	0	0	0	0	0	0
d__Bacteria;p__Firmicutes;c__Clostridia;o__Clostridiales;f__Clostridiaceae;g__Caloramator	0	0	0	0	0	0	0	0	0	0	0	0	0	0	0	0	0	0	0	0	0	0	0	0	0	0	0	0	0	0	0	0	0	0	0	0	0	0	0	0	0	0	0	0	0	0	0	0	0
d__Bacteria;p__Proteobacteria;c__Alphaproteobacteria;o__Rhodobacterales;f__Rhodobacteraceae;g__Roseivivax	0	0	0	0	0	0	0	0	0	0	0	0	0	0	0	0	0	0	0	0	0	0	0	0	0	0	0	0	0	0	0	0	0	0	0	0	0	0	0	0	0	0	0	0	0	0	0	0	0
d__Bacteria;p__Actinobacteria;c__Actinobacteria;o__Actinomycetales;f__Actinospicaceae;g__unidentified_Actinospicaceae	0	0	0	0	0	0	0	0	0	0	0	0	0	0	0	0	0	0	0	0	0	0	0	0	0	0	0	0	0	0	0	0	0	0	0	0	0	0	0	0	0	0	0	0	0	0	0	0	0
d__Bacteria;p__Proteobacteria;c__Betaproteobacteria;o__Rhodocyclales;f__Rhodocyclaceae;g__Dok59	0	0	0	0	0	0	0	0	0	0	0	0	0	0	0	0	0	0	0	0	0	0	0	0	0	0	0	0	0	0	0	0	0	0	0	0	0	0	0	0	0	0	0	0	0	0	0	0	0
d__Bacteria;p__Verrucomicrobia;c__[Pedosphaerae];o__[Pedosphaerales];f__unclassified_[Pedosphaerales];g__unclassified_[Pedosphaerales]	0	0	0	0	0	0	0	0	0	0	0	0	0	0	0	0	0	0	0	0	0	0	0	0	0	0	0	0	0	0	0	0	0	0	0	0	0	0	0	0	0	0	0	0	0	0	0	0	0
d__Bacteria;p__Bacteroidetes;c__Flavobacteriia;o__Flavobacteriales;f__Flavobacteriaceae;g__Myroides	0	0	0	0	0	0	0	0	0	0	0	0	0	0	0	0	0	0	0	0	0	0	0	0	0	0	0	0	0	0	0	0	0	0	0	0	0	0	0	0	0	0	0	0	0	0	0	0	0
d__Bacteria;p__Actinobacteria;c__Acidimicrobiia;o__Acidimicrobiales;f__ZA3409c;g__unidentified_ZA3409c	0	0	0	0	0	0	0	0	0	0	0	0	0	0	0	0	0	0	0	0	0	0	0	0	0	0	0	0	0	0	0	0	0	0	0	0	0	0	0	0	0	0	0	0	0	0	0	0	0
d__Bacteria;p__Proteobacteria;c__Betaproteobacteria;o__Neisseriales;f__Neisseriaceae;g__Gulbenkiania	0	0	0	0	0	0	0	0	0	0	0	0	0	0	0	0	0	0	0	0	0	0	0	0	0	0	0	0	0	0	0	0	0	0	0	0	0	0	0	0	0	0	0	0	0	0	0	0	0
d__Bacteria;p__Proteobacteria;c__Betaproteobacteria;o__Nitrosomonadales;f__Nitrosomonadaceae;g__unclassified_Nitrosomonadaceae	0	0	0	0	0	0	0	0	0	0	0	0	0	0	0	0	0	0	0	0	0	0	0	0	0	0	0	0	0	0	0	0	0	0	0	0	0	0	0	0	0	0	0	0	0	0	0	0	0
d__Bacteria;p__Actinobacteria;c__Actinobacteria;o__Actinomycetales;f__Pseudonocardiaceae;g__Saccharomonospora	0	0	0	0	0	0	0	0	0	0	0	0	0	0	0	0	0	0	0	0	0	0	0	0	0	0	0	0	0	0	0	0	0	0	0	0	0	0	0	0	0	0	0	0	0	0	0	0	0
d__Bacteria;p__Chloroflexi;c__Thermomicrobia;o__AKYG1722;f__unidentified_AKYG1722;g__unidentified_AKYG1722	0	0	0	0	0	0	0	0	0	0	0	0	0	0	0	0	0	0	0	0	0	0	0	0	0	0	0	0	0	0	0	0	0	0	0	0	0	0	0	0	0	0	0	0	0	0	0	0	0
d__Bacteria;p__Actinobacteria;c__Actinobacteria;o__unclassified_Actinobacteria;f__unclassified_Actinobacteria;g__unclassified_Actinobacteria	0	0	0	0	0	0	0	0	0	0	0	0	0	0	0	0	0	0	0	0	0	0	0	0	0	0	0	0	0	0	0	0	0	0	0	0	0	0	0	0	0	0	0	2.72376e-05	0	0	0	0	0
d__Bacteria;p__Proteobacteria;c__Gammaproteobacteria;o__Legionellales;f__Legionellaceae;g__unclassified_Legionellaceae	0	0	0	0	0	0	0	0	0	0	0	0	0	0	0	0	0	0	0	0	0	0	0	0	0	0	0	0	0	0	0	0	0	0	0	0	0	0	0	0	0	0	0	0	0	0	0	0	2.70099e-05
d__Bacteria;p__Firmicutes;c__Clostridia;o__Clostridiales;f__Caldicoprobacteraceae;g__Caldicoprobacter	0	0	0	0	0	0	0	0	0	0	0	0	0	0	0	0	0	0	0	0	0	0	0	0	0	0	0	0	0	0	0	0	0	0	0	0	0	0	0	0	0	0	0	0	2.69989e-05	0	0	0	0
d__Bacteria;p__Firmicutes;c__Clostridia;o__Clostridiales;f__Ruminococcaceae;g__Anaerotruncus	0	0	0	0	0	0	0	0	0	0	0	0	0	0	0	0	0	0	0	0	0	0	0	0	0	0	0	0	0	0	0	0	0	0	0	0	0	0	0	0	0	0	0	0	0	0	0	0	0
d__Bacteria;p__Chloroflexi;c__Anaerolineae;o__envOPS12;f__unidentified_envOPS12;g__unidentified_envOPS12	0	0	0	0	0	0	0	0	0	0	0	0	0	0	0	0	0	0	0	0	0	0	0	0	0	0	0	0	0	0	0	0	0	0	0	0	0	0	0	0	0	0	0	0	0	0	0	0	0
d__Bacteria;p__Proteobacteria;c__Alphaproteobacteria;o__Sphingomonadales;f__unclassified_Sphingomonadales;g__unclassified_Sphingomonadales	0	0	0	0	0	0	0	0	0	0	0	0	0	0	0	0	0	0	0	0	0	0	0	0	0	0	0	0	0	0	0	0	0	0	0	0	0	0	0	0	0	0	0	0	0	0	0	0	0
d__Bacteria;p__Chloroflexi;c__Anaerolineae;o__SJA-15;f__unidentified_SJA-15;g__unidentified_SJA-15	0	0	0	0	0	0	0	0	0	0	0	0	0	0	0	0	0	0	0	0	0	0	0	0	0	0	0	0	0	0	0	0	0	0	0	0	0	0	0	0	0	0	0	0	0	0	2.64316e-05	0	0
d__Bacteria;p__Cyanobacteria;c__Chloroplast;o__unclassified_Chloroplast;f__unclassified_Chloroplast;g__unclassified_Chloroplast	0	0	0	0	0	0	0	0	0	0	0	0	0	0	0	0	0	0	0	0	0	0	0	0	0	0	0	0	0	0	0	0	0	0	0	0	0	0	0	0	0	0	0	0	0	0	0	0	0
d__Bacteria;p__Proteobacteria;c__Gammaproteobacteria;o__Salinisphaerales;f__unidentified_Salinisphaerales;g__unidentified_Salinisphaerales	0	0	0	0	0	0	0	0	0	0	0	0	0	0	0	0	0	0	0	0	0	0	0	0	0	0	0	0	0	0	0	0	0	0	0	0	0	0	0	0	0	0	0	0	0	0	0	0	0
d__Bacteria;p__Actinobacteria;c__Actinobacteria;o__Actinomycetales;f__Mycobacteriaceae;g__Mycobacterium	0	0	0	0	0	0	0	0	0	0	0	0	0	0	0	0	0	0	0	0	0	0	0	0	0	0	0	0	0	0	0	0	0	0	0	0	0	0	0	0	0	0	0	0	0	0	0	0	0
d__Bacteria;p__Proteobacteria;c__Gammaproteobacteria;o__Xanthomonadales;f__Sinobacteraceae;g__unidentified_Sinobacteraceae	0	0	0	0	0	0	0	0	0	0	0	0	0	0	0	0	0	0	0	0	0	0	0	0	0	0	0	0	0	0	0	0	0	0	0	0	0	0	0	0	0	0	0	0	0	0	0	0	0
d__Bacteria;p__Proteobacteria;c__Gammaproteobacteria;o__Xanthomonadales;f__Xanthomonadaceae;g__Rhodanobacter	0	0	0	0	0	0	0	0	0	0	0	0	0	0	0	0	0	0	0	0	0	0	0	0	0	0	0	0	0	0	0	0	0	0	0	0	0	0	0	0	0	0	0	0	0	0	0	0	0
d__Bacteria;p__Proteobacteria;c__Betaproteobacteria;o__Rhodocyclales;f__Rhodocyclaceae;g__KD1-23	0	0	0	0	0	0	0	0	0	0	0	0	0	0	0	0	0	0	0	0	0	0	0	0	0	0	0	0	0	0	0	0	0	0	0	0	0	0	0	0	0	0	0	0	0	0	0	0	0
Feces
Taxon/phylum	FnoPD1	FnoPD2	FnoPD3	FnoPD4	FnoPD5	FnoPD6	FnoPD7	FnoPD8	FnoPD9	FnoPD10	FnoPD11	FnoPD12	FnoPD13	FnoPD14	FnoPD15	FnoPD16	FnoPD17	FnoPD18	FnoPD19	FnoPD20	FnoPD21	FnoPD22	FnoPD23	FnoPD24	FnoPD25	FnoPD26	FnoPD27	FnoPD28	FnoPD29	FnoPD30	FnoPD31	FnoPD32	FPD1	FPD2	FPD3	FPD4	FPD5	FPD6	FPD7	FPD8	FPD9	FPD10	FPD11	FPD12	FPD13	FPD14	FPD15	FPD16	FPD17
d__Archaea;p__Crenarchaeota	0	0	0	0	0	0	0	0	0	0	0	0	0	0	0	0	0	0	0	0	0	0	0	0	0	0	0	0	0	3.00363e-05	0	0	0	0	0	0	0	0	0	0	0	0	0	0	0	0	0	0	0
d__Bacteria;p__WPS-2	0	0	0	0	0	0	0	0	0	0	0	0	0	0	0	0	0	0	0	0	0	0	0	0	0	0	0	0	0	3.00363e-05	0	0	0	0	0	0	0	0	0	0	0	0	0	0	0	0	0	0	0
d__Bacteria;p__Armatimonadetes	0	0	0	0	0	0	0	0	0	0	0	0	0	0	0	0	0	0	0	0	0	0	0	0	0	0	0	0	0	0	0	0	0	0	0	0	0	0	0	0	0	0	0	0	0	0	0	0	0
d__Bacteria;p__SR1	0	0	0	0	0	0	0	0	0	0	0	0	0	0	0	0	0	0	0	0	0	0	0	0	0	0	0	0	0	0	0	0	0	0	0	0	0	0	0	0	0	0	0	0	0	0	0	0	0
d__Archaea;p__Euryarchaeota	0	0	0	0	0	0	0	0	0	0	0	0	0	0	0	0	0	0	0	0	0	0	0	0	0	0	0	0	0	0	0	0	0	0	0	0	0	0	0	0	0	0	0	0	0	0	0	0	0
d__Bacteria;p__Deferribacteres	0	0	0	0	0	0	0	0	0	0	0	0	0	0	0	0	0	0	0	0	0	0	0	0	0	0	0	0	0	0	0	0	0	0	0	0	0	0	0	0	0	0	0	0	0	0	0	0	0
d__Bacteria;p__Gemmatimonadetes	0	0	0	0	0	0	0	0	0	0	0	0	0	0	0	0	0	0	0	0	0	0	0	0	0	2.99312e-05	0	0	2.58208e-05	0	0	3.45973e-05	0	0	0	0	0	0	0	0	0	0	0	0	0	0	0	0	0
d__Bacteria;p__Nitrospirae	0	0	0	0	0	0	0	0	0	0	0	0	0	0	0	0	0	0	0	0	0	0	0	0	0	0	0	0	0	0	0	0	0	0	0	0	0	0	0	0	0	0	0	0	0	0	0	0	0
d__Bacteria;p__Chlorobi	0	0	0	0	0	0	0	0	0	0	0	0	0	0	0	0	0	0	0	0	0	0	0	0	0	0	0	0	0	0	0	0	0	0	0	0	0	0	0	0	0	0	0	0	0	0	0	0	0
d__Bacteria;p__Lentisphaerae	0	0	0.000109818	0	0	0	0	0	0	0	0	0	0	0	0	0	0	0	0	0	0	0	0	0	0	0	0	0	0	0	0	0	0	0	0	0	0	0	0	0	0	0	0	0	0	0	0	0	0
d__Bacteria;p__Spirochaetes	0	0	0	0	0	0	0	0	0	0	0	0	0	0	0	0	0	0	0	0	0	0	3.08171e-05	0	0	0	0	0	0	0	0	0	0	0	0	0	0	0	0	0	0	0	0	0	0	0	0	0	0
d__Bacteria;p__WS6	0	0	0	0	0	0	0	0	0	0	0	0	0	0	0	0	0	0	0	0	0	0	0	0	0	0	2.84002e-05	0	3.87312e-05	0	0	8.64932e-05	0	0	0	0	0	0	0	0	0	0	0	0	0	0	0	0	0
d__Bacteria;p__OP9	0	0	0	0	0	0	0	0	0	0	0	0	0	0	0	0	0	0	0	0	0	0	0	7.26006e-05	5.92136e-05	0	0	0	0	0	0	0	0	0	0	0	0	0	0	0	0	0	0	0	0	0	0	0	0
d__Bacteria;p__AD3	0	0	0	0	0	0	0	0	0	0	0	0	0	0	0	0	0	0	0	0	0	0	0	0	0	0	0	0	0	0	0	0	0	0	0	0	0	0	0	0	0	0	0	0	0	0	0	0	0
d__Bacteria;p__Planctomycetes	0	0	0	0	0	0	0	0	0	0	0	0	0	0	0	0	0	0	0	0	0	0	0	0	0.000592136	2.99312e-05	0	0	0	0	0	0	0	0	0	0	0	0	0	0	0	0	0	0	0	0	0	0	0
d__Bacteria;p__Chloroflexi	0	0	0	0	0	0	0	0	0	0	0	0	9.53652e-05	0	0	0	0	0	0	0	9.44778e-05	0	0	0	0	7.48279e-05	0	2.78703e-05	0	5.00606e-05	0	0	0	0	0	0	0	0	0	0	0	0	0	0	0	0	0	0	0
d__Bacteria;p__[Thermi]	0	0	0	0	0	0	0	0	0	0	0	0	0	0	0	0	0	9.21956e-05	0	0	0.000803061	0	0	0	0	0	0	0	0	0	0	0	0	0	0	0	0	0	0	0	0	0	0	0	0	0	0	0	0
d__Bacteria;p__Acidobacteria	0.000193431	0	0	0	0	0	0	0	0	0	0	0	0	0	0	0	0	0	0	0	0.000330672	8.76655e-05	0	0	0	4.48967e-05	2.84002e-05	4.18054e-05	0.000103283	2.00242e-05	0	0	0	0	0	0	0	0	0	0	0	0	0	0	0	0	0	0	0
d__Bacteria;p__TM7	0.000618979	0	0	0	0	0	0	0	0	0	0	0	0	0	0	0	0.000187213	0.000276587	0	0	0.000141717	0	4.62257e-05	0	0.000192444	0.000463933	0	2.78703e-05	0	0.000120145	0	0	0	0	0	0	0	0	0	0	0	0	0	0	0	0	0	0	0
d__Bacteria;p__unidentified_Bacteria	0	0	0	0	0	0	8.4538e-05	3.8909e-05	0.000593582	9.13159e-05	0.00010001	0	0	0.000100705	0.000162153	0.000180562	0	9.21956e-05	0	0	9.44778e-05	7.30546e-05	0.000924513	8.47006e-05	0.000192444	0.000314277	5.68004e-05	0.000181157	0.000193656	3.00363e-05	0.000352458	0.000276778	0	0.000142626	0	0.00022477	9.23276e-05	0.000504064	0	8.14996e-05	0.000137444	0	0.000178444	0.000222826	0	0	0	0.000388142	0.00015321
d__Bacteria;p__Cyanobacteria	0	0	0	0.00897109	0	0	0	0	0	0	0	0.000174703	0.000286096	0	0	0.000586828	9.36067e-05	0.00253538	0.000334068	0.000567183	0.000188956	0	0	7.26006e-05	0.000207248	0	2.84002e-05	0.00160254	0	4.00485e-05	0	0.000778439	0	0	0	0	0.000276983	0	0	0	0	0.000178164	0	0	0	0.000156548	0	0	0
d__Bacteria;p__Synergistetes	0	0	0.0280035	0.0181083	0	0.00102313	0	0	7.41977e-05	0.000913159	0.00030003	0	0	0	0	0	0	0	0	0	0	0	0.000770428	0	0	0	8.52006e-05	0	2.58208e-05	9.0109e-05	0	0	0	0	0	0.00112385	0	0	3.90472e-05	0	0	0.0096565	0	0	0	0	0	0	0
d__Bacteria;p__unclassified_Bacteria	7.73724e-05	0.00223831	0.00104327	0.0012183	0.000288886	0.00073893	0.00139488	0.00163418	0.000853274	0.00123276	0.000550055	0.000480433	0.00100134	0	0.000432409	0.00103823	0.00098287	0.000968054	6.68137e-05	0.000850774	0.000377911	0.00121271	0.00369805	0.00137941	0.00124349	0.00164621	0.00107921	0.000334443	0.000684251	0.000290351	0.00223734	0.00316565	0.000150974	0.000760673	0.000391681	0.00256237	0.000461638	0.00245731	0.00105428	0.00101874	0.00151189	3.56328e-05	0.00240899	0.00169348	0.000237372	0.00122629	8.72943e-05	0.000582213	0.000357489
d__Bacteria;p__Tenericutes	0.000773724	0	0.000549089	0.0134013	0	0	0.00236706	0.000194545	0	0	0.00235024	0	0.021028	6.71366e-05	0.00135128	0	0	0	0	0.00289263	0.000944778	0	0.00747315	0	0.000118427	0	0	0	6.45519e-05	0	0.00124127	0.0534182	0	0.0027099	0	0	0	0	0	0.000529747	0.000824667	0	0	0	0	0	0	0.0328951	0
d__Bacteria;p__Verrucomicrobia	0	0	0.0133429	0.0183852	0.00470472	0	0	0	0	0.0089033	0.00050005	0	0.00171657	0	0.00427004	0	0	9.21956e-05	0.00347431	0	0	0.000862044	0.0334058	0.000399303	0	0	0	0	0	0.000430521	0	0	0.00100649	0	0	0	0	0	7.80945e-05	0.000407498	0.000366519	0.0167118	0	0.00365435	0	0	0.00244424	0	0
d__Bacteria;p__Fusobacteria	0	0	0	0	0	0.058205	0	0	0	0	0	0	0	0	0	0	0.000234017	0	0	0	0	0.000438327	0.000123268	0.00381153	0.000251658	0.000104759	0.229318	0.000278703	7.74623e-05	0.000100121	0.000153243	0.000224882	0	0	0.000626689	0	0	0.0186504	0	0	0.000549778	0.0280074	0.000401499	0.000178261	0	0	0.000174589	0	0
d__Bacteria;p__Actinobacteria	0.048822	0.00552434	0.149572	0.0181637	0.0350378	0.0296141	0.00439598	0.00416326	0.0194027	0.0179436	0.00515052	0.00279525	0.0741942	0.00167842	0.0217286	0.00627455	0.00173172	0.0177016	0.0119931	0.0364699	0.00302329	0.0124339	0.0220496	0.00243212	0.0173496	0.0431607	0.0134617	0.00211814	0.0218831	0.120816	0.00787667	0.0064005	0.00100649	0.00256727	0.00450433	0.0712969	0.0435325	0.0023943	0.0042952	0.0411165	0.00733037	0.0161773	8.9222e-05	0.0229957	0.148832	0.0173246	0.00248789	0.0588521	0.00296206
d__Bacteria;p__Proteobacteria	0.0165964	0.0470997	0.00395344	0.00299036	0.00284759	0.0243279	0.0140756	0.0165752	0.00615841	0.0461145	0.172817	0.545947	0.0541675	0.00214837	0.00535106	0.0220738	0.0209679	0.0536118	0.602359	0.00952867	0.0042515	0.0151077	0.0744696	0.0779125	0.0117095	0.0249626	0.138437	0.0514486	0.00768168	0.00703852	0.0195078	0.0438867	0.00241558	0.00366074	0.0176648	0.00485502	0.00812483	0.0822885	0.223741	0.00851671	0.025977	0.0627494	0.144049	0.318062	0.0218857	0.567876	0.00781284	0.00465771	0.0246157
d__Bacteria;p__Bacteroidetes	0.00147008	0.0820078	0.103503	0.0248643	0.138789	0.13045	0.0984868	0.154663	0.00189204	0.148525	0.0708571	0.0678284	0.0818711	0.0191339	0.0024323	0.155239	0.138304	0.0021666	0.0058796	0.0313085	0.00618829	0.279697	0.164872	0.168748	0.231451	0.383747	0.192099	0.218921	0.213499	0.623514	0.368732	0.246367	0.259524	0.166492	0.159179	0.142054	0.12058	0.124063	0.0237407	0.00541972	0.149814	0.199936	0.35555	0.241365	0.0338492	0.119498	0.0863341	0.219058	0.0706808
d__Bacteria;p__Firmicutes	0.931448	0.86313	0.699923	0.893897	0.818332	0.755641	0.879195	0.822731	0.971026	0.776276	0.747375	0.382774	0.76564	0.976871	0.964272	0.814608	0.837499	0.922463	0.375894	0.918382	0.983561	0.69003	0.691752	0.745087	0.736633	0.545346	0.425378	0.725018	0.755723	0.247349	0.599899	0.645361	0.735897	0.823666	0.817633	0.777883	0.826932	0.769643	0.747052	0.94291	0.813488	0.666548	0.497323	0.411828	0.795196	0.293918	0.900659	0.683567	0.901231
Taxon/genus	FnoPD1	FnoPD2	FnoPD3	FnoPD4	FnoPD5	FnoPD6	FnoPD7	FnoPD8	FnoPD9	FnoPD10	FnoPD11	FnoPD12	FnoPD13	FnoPD14	FnoPD15	FnoPD16	FnoPD17	FnoPD18	FnoPD19	FnoPD20	FnoPD21	FnoPD22	FnoPD23	FnoPD24	FnoPD25	FnoPD26	FnoPD27	FnoPD28	FnoPD29	FnoPD30	FnoPD31	FnoPD32	FPD1	FPD2	FPD3	FPD4	FPD5	FPD6	FPD7	FPD8	FPD9	FPD10	FPD11	FPD12	FPD13	FPD14	FPD15	FPD16	FPD17
d__Bacteria;p__Proteobacteria;c__Gammaproteobacteria;o__Pseudomonadales;f__Moraxellaceae;g__unidentified_Moraxellaceae	0	0	0	0	0	0	0	0	0	0	0	0	0	0	0	0	0	0	0	0	0	0	0	0	0	0	0	0	0	0	0	0	0	0	0	0	0	0	0	0	0	0	0	0	0	0	0	0	0
d__Bacteria;p__Acidobacteria;c__[Chloracidobacteria];o__11-24;f__unidentified_11-24;g__unidentified_11-24	0	0	0	0	0	0	0	0	0	0	0	0	0	0	0	0	0	0	0	0	0	0	0	0	0	0	0	0	0	2.00242e-05	0	0	0	0	0	0	0	0	0	0	0	0	0	0	0	0	0	0	0
d__Bacteria;p__Chloroflexi;c__Ktedonobacteria;o__Thermogemmatisporales;f__Thermogemmatisporaceae;g__unidentified_Thermogemmatisporaceae	0	0	0	0	0	0	0	0	0	0	0	0	0	0	0	0	0	0	0	0	0	0	0	0	0	0	0	0	0	0	0	0	0	0	0	0	0	0	0	0	0	0	0	0	0	0	0	0	0
d__Bacteria;p__Bacteroidetes;c__Bacteroidia;o__Bacteroidales;f__Porphyromonadaceae;g__Petrimonas	0	0	0	0	0	0	0	0	0	0	0	0	0	0	0	0	0	0	0	0	0	0	0	0	0	0	0	0	0	0	0	0	0	0	0	0	0	0	0	0	0	0	0	0	0	0	0	0	0
d__Bacteria;p__Chloroflexi;c__Chloroflexi;o__Chloroflexales;f__Chloroflexaceae;g__Chloronema	0	0	0	0	0	0	0	0	0	0	0	0	0	0	0	0	0	0	0	0	0	0	0	0	0	0	0	0	0	0	0	0	0	0	0	0	0	0	0	0	0	0	0	0	0	0	0	0	0
d__Bacteria;p__Proteobacteria;c__Deltaproteobacteria;o__Myxococcales;f__Myxococcaceae;g__Anaeromyxobacter	0	0	0	0	0	0	0	0	0	0	0	0	0	0	0	0	0	0	0	0	0	0	0	0	0	0	0	0	0	0	0	0	0	0	0	0	0	0	0	0	0	0	0	0	0	0	0	0	0
d__Bacteria;p__Proteobacteria;c__Gammaproteobacteria;o__Cardiobacteriales;f__Cardiobacteriaceae;g__Cardiobacterium	0	0	0	0	0	0	0	0	0	0	0	0	0	0	0	0	0	0	0	0	0	0	0	0	0	0	0	0	0	0	0	0	0	0	0	0	0	0	0	0	0	0	0	0	0	0	0	0	0
d__Bacteria;p__Gemmatimonadetes;c__Gemm-1;o__unidentified_Gemm-1;f__unidentified_Gemm-1;g__unidentified_Gemm-1	0	0	0	0	0	0	0	0	0	0	0	0	0	0	0	0	0	0	0	0	0	0	0	0	0	0	0	0	2.58208e-05	0	0	0	0	0	0	0	0	0	0	0	0	0	0	0	0	0	0	0	0
d__Bacteria;p__Actinobacteria;c__Actinobacteria;o__Actinomycetales;f__Streptosporangiaceae;g__Nonomuraea	0	0	0	0	0	0	0	0	0	0	0	0	0	0	0	0	0	0	0	0	0	0	0	0	0	0	0	2.78703e-05	0	0	0	0	0	0	0	0	0	0	0	0	0	0	0	0	0	0	0	0	0
d__Bacteria;p__Proteobacteria;c__Gammaproteobacteria;o__Pseudomonadales;f__Pseudomonadaceae;g__unidentified_Pseudomonadaceae	0	0	0	0	0	0	0	0	0	0	0	0	0	0	0	0	0	0	0	0	0	0	0	0	0	0	0	2.78703e-05	0	0	0	0	0	0	0	0	0	0	0	0	0	0	0	0	0	0	0	0	0
d__Bacteria;p__Cyanobacteria;c__Chloroplast;o__Haptophyceae;f__unidentified_Haptophyceae;g__unidentified_Haptophyceae	0	0	0	0	0	0	0	0	0	0	0	0	0	0	0	0	0	0	0	0	0	0	0	0	0	0	2.84002e-05	0	0	0	0	0	0	0	0	0	0	0	0	0	0	0	0	0	0	0	0	0	0
d__Bacteria;p__Proteobacteria;c__Alphaproteobacteria;o__Rhodobacterales;f__Rhodobacteraceae;g__Rubellimicrobium	0	0	0	0	0	0	0	0	0	0	0	0	0	0	0	0	0	0	0	0	0	0	0	0	0	0	2.84002e-05	0	0	0	0	0	0	0	0	0	0	0	0	0	0	0	0	0	0	0	0	0	0
d__Bacteria;p__Proteobacteria;c__Betaproteobacteria;o__Neisseriales;f__Neisseriaceae;g__Uruburuella	0	0	0	0	0	0	0	0	0	0	0	0	0	0	0	0	0	0	0	0	0	0	0	0	0	0	2.84002e-05	0	0	0	0	0	0	0	0	0	0	0	0	0	0	0	0	0	0	0	0	0	0
d__Bacteria;p__Bacteroidetes;c__Bacteroidia;o__Bacteroidales;f__SB-1;g__unidentified_SB-1	0	0	0	0	0	0	0	0	0	0	0	0	0	0	0	0	0	0	0	0	0	0	0	0	2.96068e-05	0	0	0	0	0	0	0	0	0	0	0	0	0	0	0	0	0	0	0	0	0	0	0	0
d__Bacteria;p__Cyanobacteria;c__Chloroplast;o__unidentified_Chloroplast;f__unidentified_Chloroplast;g__unidentified_Chloroplast	0	0	0	0	0	0	0	0	0	0	0	0	0	0	0	0	0	0	0	0	0	0	0	0	2.96068e-05	0	0	0	0	0	0	0	0	0	0	0	0	0	0	0	0	0	0	0	0	0	0	0	0
d__Bacteria;p__Proteobacteria;c__Alphaproteobacteria;o__Ellin329;f__unidentified_Ellin329;g__unidentified_Ellin329	0	0	0	0	0	0	0	0	0	0	0	0	0	0	0	0	0	0	0	0	0	0	0	0	2.96068e-05	0	0	0	0	0	0	0	0	0	0	0	0	0	0	0	0	0	0	0	0	0	0	0	0
d__Bacteria;p__Proteobacteria;c__Alphaproteobacteria;o__Rhodospirillales;f__Acetobacteraceae;g__unclassified_Acetobacteraceae	0	0	0	0	0	0	0	0	0	0	0	0	0	0	0	0	0	0	0	0	0	0	0	0	2.96068e-05	0	0	0	0	0	0	0	0	0	0	0	0	0	0	0	0	0	0	0	0	0	0	0	0
d__Bacteria;p__Proteobacteria;c__Gammaproteobacteria;o__Xanthomonadales;f__Xanthomonadaceae;g__unidentified_Xanthomonadaceae	0	0	0	0	0	0	0	0	0	0	0	0	0	0	0	0	0	0	0	0	0	0	0	0	0	0	0	0	0	0	0	0	0	0	0	0	0	0	0	0	0	0	0	0	0	0	0	0	0
d__Bacteria;p__Gemmatimonadetes;c__Gemm-5;o__unidentified_Gemm-5;f__unidentified_Gemm-5;g__unidentified_Gemm-5	0	0	0	0	0	0	0	0	0	0	0	0	0	0	0	0	0	0	0	0	0	0	0	0	0	2.99312e-05	0	0	0	0	0	0	0	0	0	0	0	0	0	0	0	0	0	0	0	0	0	0	0
d__Bacteria;p__Planctomycetes;c__Planctomycetia;o__Gemmatales;f__Gemmataceae;g__unidentified_Gemmataceae	0	0	0	0	0	0	0	0	0	0	0	0	0	0	0	0	0	0	0	0	0	0	0	0	0	2.99312e-05	0	0	0	0	0	0	0	0	0	0	0	0	0	0	0	0	0	0	0	0	0	0	0
d__Archaea;p__Crenarchaeota;c__MBGA;o__NRP-J;f__unidentified_NRP-J;g__unidentified_NRP-J	0	0	0	0	0	0	0	0	0	0	0	0	0	0	0	0	0	0	0	0	0	0	0	0	0	0	0	0	0	3.00363e-05	0	0	0	0	0	0	0	0	0	0	0	0	0	0	0	0	0	0	0
d__Bacteria;p__WPS-2;c__unidentified_WPS-2;o__unidentified_WPS-2;f__unidentified_WPS-2;g__unidentified_WPS-2	0	0	0	0	0	0	0	0	0	0	0	0	0	0	0	0	0	0	0	0	0	0	0	0	0	0	0	0	0	3.00363e-05	0	0	0	0	0	0	0	0	0	0	0	0	0	0	0	0	0	0	0
d__Bacteria;p__Firmicutes;c__Clostridia;o__Clostridiales;f__Lachnospiraceae;g__Shuttleworthia	0	0	0	0	0	0	0	0	0	0	0	0	0	0	0	0	0	0	0	0	0	0	3.08171e-05	0	0	0	0	0	0	0	0	0	0	0	0	0	0	0	0	0	0	0	0	0	0	0	0	0	0
d__Bacteria;p__Firmicutes;c__Clostridia;o__Clostridiales;f__SBYG_4172;g__unidentified_SBYG_4172	0	0	0	0	0	0	0	0	0	0	0	0	0	0	0	0	0	0	0	0	0	0	3.08171e-05	0	0	0	0	0	0	0	0	0	0	0	0	0	0	0	0	0	0	0	0	0	0	0	0	0	0
d__Bacteria;p__Proteobacteria;c__Gammaproteobacteria;o__Alteromonadales;f__Alteromonadaceae;g__Marinobacter	0	0	0	0	0	0	0	0	0	0	0	0	0	0	0	0	0	0	0	0	0	0	3.08171e-05	0	0	0	0	0	0	0	0	0	0	0	0	0	0	0	0	0	0	0	0	0	0	0	0	0	0
d__Bacteria;p__Proteobacteria;c__Gammaproteobacteria;o__Pseudomonadales;f__Moraxellaceae;g__unclassified_Moraxellaceae	0	0	0	0	0	0	0	0	0	0	0	0	0	0	0	0	0	0	0	0	0	0	3.08171e-05	0	0	0	0	0	0	0	0	0	0	0	0	0	0	0	0	0	0	0	0	0	0	0	0	0	0
d__Bacteria;p__Tenericutes;c__Mollicutes;o__unclassified_Mollicutes;f__unclassified_Mollicutes;g__unclassified_Mollicutes	0	0	0	0	0	0	0	0	0	0	0	0	0	0	0	0	0	0	0	0	0	0	3.08171e-05	0	0	0	0	0	0	0	0	0	0	0	0	0	0	0	0	0	0	0	0	0	0	0	0	0	0
d__Bacteria;p__Firmicutes;c__Clostridia;o__Clostridiales;f__Syntrophomonadaceae;g__Syntrophomonas	0	0	0	0	0	0	0	0	0	0	0	0	0	0	0	0	0	0	0	0	0	0	0	0	0	0	0	0	0	0	0	0	0	0	0	0	0	0	0	0	0	0	0	0	0	0	0	0	0
d__Bacteria;p__Bacteroidetes;c__Flavobacteriia;o__Flavobacteriales;f__Flavobacteriaceae;g__Leeuwenhoekiella	0	0	0	0	0	0	0	0	0	0	0	0	0	0	0	0	0	0	0	0	0	0	0	0	0	0	0	0	0	0	0	0	0	0	0	0	0	0	0	0	0	0	0	0	0	0	0	0	0
d__Bacteria;p__Chloroflexi;c__C0119;o__unidentified_C0119;f__unidentified_C0119;g__unidentified_C0119	0	0	0	0	0	0	0	0	0	0	0	0	0	0	0	0	0	0	0	0	0	0	0	0	0	0	0	0	0	0	0	0	0	0	0	0	0	0	0	0	0	0	0	0	0	0	0	0	0
d__Bacteria;p__Proteobacteria;c__Deltaproteobacteria;o__unidentified_Deltaproteobacteria;f__unidentified_Deltaproteobacteria;g__unidentified_Deltaproteobacteria	0	0	0	0	0	0	0	0	0	0	0	0	0	0	0	0	0	0	0	0	0	0	0	0	0	0	0	0	0	0	0	0	0	0	0	0	0	0	0	0	0	0	0	0	0	0	0	0	0
d__Bacteria;p__Verrucomicrobia;c__[Spartobacteria];o__[Chthoniobacterales];f__[Chthoniobacteraceae];g__unidentified_[Chthoniobacteraceae]	0	0	0	0	0	0	0	0	0	0	0	0	0	0	0	0	0	0	0	0	0	0	0	0	0	0	0	0	0	0	0	0	0	0	0	0	0	0	0	0	0	0	0	0	0	0	0	0	0
d__Bacteria;p__Firmicutes;c__Clostridia;o__Clostridiales;f__[Tissierellaceae];g__unidentified_[Tissierellaceae]	0	0	0	0	0	0	0	0	0	0	0	0	0	0	0	0	0	0	0	0	0	0	0	0	0	0	0	0	0	0	0	0	0	0	0	0	0	0	0	0	0	0	0	0	0	0	0	0	0
d__Bacteria;p__Gemmatimonadetes;c__Gemmatimonadetes;o__unidentified_Gemmatimonadetes;f__unidentified_Gemmatimonadetes;g__unidentified_Gemmatimonadetes	0	0	0	0	0	0	0	0	0	0	0	0	0	0	0	0	0	0	0	0	0	0	0	0	0	0	0	0	0	0	0	3.45973e-05	0	0	0	0	0	0	0	0	0	0	0	0	0	0	0	0	0
d__Bacteria;p__Proteobacteria;c__Gammaproteobacteria;o__Enterobacteriales;f__Enterobacteriaceae;g__Brenneria	0	0	0	0	0	0	0	0	0	0	0	0	0	0	0	0	0	0	0	0	0	0	0	0	0	0	0	0	0	0	0	3.45973e-05	0	0	0	0	0	0	0	0	0	0	0	0	0	0	0	0	0
d__Bacteria;p__Cyanobacteria;c__Oscillatoriophycideae;o__Oscillatoriales;f__Phormidiaceae;g__Phormidium	0	0	0	0	0	0	0	0	0	0	0	0	0	0	0	0	0	0	0	0	0	0	0	0	0	0	0	0	0	0	0	0	0	0	0	0	0	0	0	0	0	0	0	0	0	0	0	0	0
d__Bacteria;p__Armatimonadetes;c__Chthonomonadetes;o__SJA-22;f__unidentified_SJA-22;g__unidentified_SJA-22	0	0	0	0	0	0	0	0	0	0	0	0	0	0	0	0	0	0	0	0	0	0	0	0	0	0	0	0	0	0	0	0	0	0	0	0	0	0	0	0	0	0	0	0	0	0	0	0	0
d__Bacteria;p__Proteobacteria;c__Betaproteobacteria;o__Burkholderiales;f__Burkholderiaceae;g__Lautropia	0	0	0	0	0	0	0	0	0	0	0	0	0	0	0	0	0	0	0	0	0	0	0	0	0	0	0	0	0	0	0	0	0	0	0	0	0	0	0	0	0	0	0	0	0	0	0	0	0
d__Bacteria;p__Proteobacteria;c__Gammaproteobacteria;o__Salinisphaerales;f__unidentified_Salinisphaerales;g__unidentified_Salinisphaerales	0	0	0	0	0	0	0	0	0	0	0	0	0	0	0	0	0	0	0	0	0	0	0	0	0	0	0	0	0	0	0	0	0	0	0	0	0	0	0	0	0	0	0	0	0	0	0	0	0
d__Bacteria;p__Firmicutes;c__Bacilli;o__Bacillales;f__Paenibacillaceae;g__Aneurinibacillus	0	0	0	0	0	0	0	0	0	0	0	0	0	0	0	0	0	0	0	0	0	0	0	3.63003e-05	0	0	0	0	0	0	0	0	0	0	0	0	0	0	0	0	0	0	0	0	0	0	0	0	0
d__Bacteria;p__Actinobacteria;c__Thermoleophilia;o__Solirubrobacterales;f__unidentified_Solirubrobacterales;g__unidentified_Solirubrobacterales	0	0	0	0	0	0	0	0	0	0	0	0	0	0	0	0	0	0	0	0	0	0	0	0	0	0	0	0	0	0	0	0	0	0	0	0	0	0	0	0	0	0	0	0	0	0	0	0	0
d__Bacteria;p__Chloroflexi;c__Anaerolineae;o__unidentified_Anaerolineae;f__unidentified_Anaerolineae;g__unidentified_Anaerolineae	0	0	0	0	0	0	0	0	0	0	0	0	0	0	0	0	0	0	0	0	0	0	0	0	0	0	0	0	0	0	0	0	0	0	0	0	0	0	0	0	0	0	0	0	0	0	0	0	0
d__Bacteria;p__Actinobacteria;c__Actinobacteria;o__Actinomycetales;f__Frankiaceae;g__unidentified_Frankiaceae	0	0	0	0	0	0	0	0	0	0	0	0	0	0	0	0	0	0	0	0	0	0	0	0	0	0	0	0	3.87312e-05	0	0	0	0	0	0	0	0	0	0	0	0	0	0	0	0	0	0	0	0
d__Bacteria;p__Proteobacteria;c__Betaproteobacteria;o__Burkholderiales;f__Comamonadaceae;g__Aquamonas	0	0	0	0	0	0	0	0	0	0	0	0	0	0	0	0	0	0	0	0	0	0	0	0	0	0	0	0	0	0	0	0	0	0	0	0	0	0	0	0	0	0	0	0	0	0	0	0	0
d__Bacteria;p__Firmicutes;c__Bacilli;o__Bacillales;f__Paenibacillaceae;g__Paenibacillus	0	0	0	0	0	0	0	0	0	0	0	0	0	0	0	0	0	0	0	0	0	0	0	0	0	0	0	0	0	4.00485e-05	0	0	0	0	0	0	0	0	0	0	0	0	0	0	0	0	0	0	0
d__Bacteria;p__Firmicutes;c__Bacilli;o__Bacillales;f__Planococcaceae;g__Planococcus	0	0	0	0	0	0	0	0	0	0	0	0	0	0	0	0	0	0	0	0	0	0	0	0	0	0	0	0	0	4.00485e-05	0	0	0	0	0	0	0	0	0	0	0	0	0	0	0	0	0	0	0
d__Bacteria;p__Firmicutes;c__Clostridia;o__Clostridiales;f__Veillonellaceae;g__Anaerosinus	0	0	0	0	0	0	0	0	0	0	0	0	0	0	0	0	0	0	0	0	0	0	0	0	0	0	4.26003e-05	0	0	0	0	0	0	0	0	0	0	0	0	0	0	0	0	0	0	0	0	0	0
d__Bacteria;p__Proteobacteria;c__Alphaproteobacteria;o__Rhodobacterales;f__Rhodobacteraceae;g__Octadecabacter	0	0	0	0	0	0	0	0	0	0	0	0	0	0	0	0	0	0	0	0	0	0	0	0	0	0	4.26003e-05	0	0	0	0	0	0	0	0	0	0	0	0	0	0	0	0	0	0	0	0	0	0
d__Bacteria;p__Synergistetes;c__Synergistia;o__Synergistales;f__Aminiphilaceae;g__unidentified_Aminiphilaceae	0	0	0	0	0	0	0	0	0	0	0	0	0	0	0	0	0	0	0	0	0	0	0	0	0	0	4.26003e-05	0	0	0	0	0	0	0	0	0	0	0	0	0	0	0	0	0	0	0	0	0	0
d__Bacteria;p__Chloroflexi;c__Anaerolineae;o__SBR1031;f__SHA-31;g__unidentified_SHA-31	0	0	0	0	0	0	0	0	0	0	0	0	0	0	0	0	0	0	0	0	0	0	0	0	0	0	0	0	0	0	0	0	0	0	0	0	0	0	0	0	0	0	0	0	0	0	0	0	0
d__Bacteria;p__SR1;c__unidentified_SR1;o__unidentified_SR1;f__unidentified_SR1;g__unidentified_SR1	0	0	0	0	0	0	0	0	0	0	0	0	0	0	0	0	0	0	0	0	0	0	0	0	0	0	0	0	0	0	0	0	0	0	0	0	0	0	0	0	0	0	0	0	0	0	0	0	0
d__Bacteria;p__Synergistetes;c__Synergistia;o__Synergistales;f__Synergistaceae;g__unidentified_Synergistaceae	0	0	0	0	0	0	0	0	0	0	0	0	0	0	0	0	0	0	0	0	0	0	0	0	0	0	0	0	0	0	0	0	0	0	0	0	0	0	0	0	0	0	0	0	0	0	0	0	0
d__Bacteria;p__Proteobacteria;c__Gammaproteobacteria;o__Pseudomonadales;f__Moraxellaceae;g__Moraxella	0	0	0	0	0	0	0	0	0	0	0	0	0	0	0	0	0	0	0	0	0	4.38327e-05	0	0	0	0	0	0	0	0	0	0	0	0	0	0	0	0	0	0	0	0	0	0	0	0	0	0	0
d__Bacteria;p__Actinobacteria;c__Actinobacteria;o__Actinomycetales;f__Nocardioidaceae;g__unidentified_Nocardioidaceae	0	0	0	0	0	0	0	0	0	0	0	0	0	0	0	0	0	0	0	0	0	0	0	0	4.44102e-05	0	0	0	0	0	0	0	0	0	0	0	0	0	0	0	0	0	0	0	0	0	0	0	0
d__Bacteria;p__Proteobacteria;c__Betaproteobacteria;o__Burkholderiales;f__unidentified_Burkholderiales;g__unidentified_Burkholderiales	0	0	0	0	0	0	0	0	0	0	0	0	0	0	0	0	0	0	0	0	0	0	0	0	4.44102e-05	0	0	0	0	0	0	0	0	0	0	0	0	0	0	0	0	0	0	0	0	0	0	0	0
d__Bacteria;p__Firmicutes;c__Bacilli;o__Lactobacillales;f__Streptococcaceae;g__unclassified_Streptococcaceae	0	0	0	0	0	0	0	0	0	0	0	0	0	0	0	0	0	0	0	0	0	0	0	0	0	0	0	0	0	0	0	0	0	0	0	0	0	0	0	0	0	0	0	0	0	0	0	0	0
d__Bacteria;p__Firmicutes;c__Clostridia;o__Clostridiales;f__Lachnospiraceae;g__Lachnoanaerobaculum	0	0	0	0	0	0	0	0	0	0	0	0	0	0	0	0	0	0	0	0	0	0	0	0	0	0	0	0	0	0	0	0	0	0	0	0	0	0	0	0	0	0	0	0	0	0	0	0	0
d__Bacteria;p__Firmicutes;c__Clostridia;o__Clostridiales;f__Ruminococcaceae;g__Anaerofilum	0	0	0	0	0	0	0	0	0	0	0	0	0	0	0	0	0	0	0	0	0	0	0	0	0	0	0	0	0	0	0	0	0	0	0	0	0	0	0	0	0	0	0	0	0	0	0	0	0
d__Bacteria;p__Chloroflexi;c__Ktedonobacteria;o__Ktedonobacterales;f__Ktedonobacteraceae;g__unidentified_Ktedonobacteraceae	0	0	0	0	0	0	0	0	0	0	0	0	0	0	0	0	0	0	0	0	0	0	0	0	0	0	0	0	0	5.00606e-05	0	0	0	0	0	0	0	0	0	0	0	0	0	0	0	0	0	0	0
d__Bacteria;p__Firmicutes;c__Clostridia;o__Natranaerobiales;f__ML1228J-1;g__unidentified_ML1228J-1	0	0	0	0	0	0	0	0	0	0	0	0	0	0	0	0	0	0	0	0	0	0	0	0	0	0	0	0	0	5.00606e-05	0	0	0	0	0	0	0	0	0	0	0	0	0	0	0	0	0	0	0
d__Bacteria;p__Firmicutes;c__Bacilli;o__Lactobacillales;f__Carnobacteriaceae;g__Granulicatella	0	0	0	0	0	0	0	0	0	0	0	0	0	0	0	0	0	0	0	0	0	0	0	0	0	0	0	0	0	0	0	0	0	0	0	0	0	0	0	0	0	0	0	0	0	0	0	0	0
d__Bacteria;p__Proteobacteria;c__Gammaproteobacteria;o__Oceanospirillales;f__unidentified_Oceanospirillales;g__unidentified_Oceanospirillales	0	0	0	0	0	0	0	0	0	0	0	0	0	0	0	0	0	0	0	0	0	0	0	0	0	0	0	0	0	0	0	0	0	0	0	0	0	0	0	0	0	0	0	0	0	0	0	0	0
d__Bacteria;p__Tenericutes;c__RF3;o__ML615J-28;f__unidentified_ML615J-28;g__unidentified_ML615J-28	0	0	0	0	0	0	0	0	0	0	0	0	0	0	0	0	0	0	0	0	0	0	0	0	0	0	0	0	0	0	0	0	0	0	0	0	0	0	0	0	0	0	0	0	0	0	0	0	0
[truncated: 322 more rows]
[truncated: 84 more columns]
